# Supplementary material for: Quantitative Proteomics Analysis of the Hepatitis C Virus Replicon High-Permissive and Low-Permissive Cell Lines
Source: PLoS One. 2015 Nov 6;10(11):e0142082. doi: 10.1371/journal.pone.0142082 (PMC4636247; doi:10.1371/journal.pone.0142082)
Supplement: S1 Table — (XLSX) [file pone.0142082.s004.xlsx]

## Sheet: 1a
Supplemental Table 1a. The protein list from label-free method.
								Protein	Abundance
SwissProt	Description	peptide count	peptide for quantitation	p value	ratio	HepG2-run1	HepG2-run2	HepG2-run3	Huh-7.5.1-run1	Huh-7.5.1-run2	Huh-7.5.1-run3
P42330	Cluster of Aldo-keto reductase family 1 member C3 OS=Homo sapiens GN=AKR1C3 PE=1 SV=4 (P42330)	16	7	1.08535e-05	59.4907	1.89827e+10	1.62381e+10	1.55865e+10	2.83814e+08	2.18218e+08	3.52006e+08
P00533	Epidermal growth factor receptor OS=Homo sapiens GN=EGFR PE=1 SV=2	2	2	9.24454e-05	0.022739	5.37148e+06	2.53828e+06	2.90025e+06	1.81768e+08	1.44327e+08	1.49301e+08
P15559	NAD(P)H dehydrogenase [quinone] 1 OS=Homo sapiens GN=NQO1 PE=1 SV=1	7	7	1.4237e-06	37.3553	9.34859e+09	1.00503e+10	9.20224e+09	2.91977e+08	2.48108e+08	2.25566e+08
Q13268	Dehydrogenase/reductase SDR family member 2 OS=Homo sapiens GN=DHRS2 PE=1 SV=3	11	9	1.08556e-05	36.8594	2.67609e+10	3.44435e+10	2.32575e+10	8.28269e+08	6.68698e+08	7.94496e+08
P09211	Glutathione S-transferase P OS=Homo sapiens GN=GSTP1 PE=1 SV=2	9	9	9.97448e-08	0.0304439	2.60209e+09	2.78801e+09	2.7215e+09	9.4968e+10	8.59329e+10	8.55434e+10
Q6UWM9	UDP-glucuronosyltransferase 2A3 OS=Homo sapiens GN=UGT2A3 PE=2 SV=2	3	3	0.000242707	31.1609	2.97404e+08	3.1681e+08	2.37977e+08	7.2427e+06	1.42654e+07	5.83998e+06
O95864	Fatty acid desaturase 2 OS=Homo sapiens GN=FADS2 PE=1 SV=1	5	5	0.000166337	0.0347018	4.0824e+07	2.92071e+07	6.64426e+07	1.44039e+09	1.36428e+09	1.12808e+09
Q9P0Z9	Peroxisomal sarcosine oxidase OS=Homo sapiens GN=PIPOX PE=2 SV=2	2	2	0.00253779	25.896	3.70672e+08	3.95036e+08	3.30943e+08	5.6985e+06	6.82024e+06	2.98295e+07
P52943	Cysteine-rich protein 2 OS=Homo sapiens GN=CRIP2 PE=1 SV=1	2	2	1.20027e-05	24.6323	4.33705e+08	4.63473e+08	4.40383e+08	1.48297e+07	2.23196e+07	1.71518e+07
P30613	Pyruvate kinase isozymes R/L OS=Homo sapiens GN=PKLR PE=1 SV=2	2	1	0.000140028	22.1116	1.76037e+08	1.49551e+08	1.17928e+08	9.19987e+06	4.93259e+06	5.92558e+06
P23141	Cluster of Liver carboxylesterase 1 OS=Homo sapiens GN=CES1 PE=1 SV=2 (P23141)	16	13	9.63734e-06	21.5732	1.77945e+10	2.21188e+10	1.82157e+10	8.72189e+08	1.04367e+09	7.7864e+08
P02771	Alpha-fetoprotein OS=Homo sapiens GN=AFP PE=1 SV=1	4	4	1.72137e-05	0.0469587	5.69625e+07	4.56463e+07	3.83715e+07	1.10739e+09	9.21399e+08	9.73435e+08
P33897	ATP-binding cassette sub-family D member 1 OS=Homo sapiens GN=ABCD1 PE=1 SV=2	2	2	0.000205623	19.7164	2.5566e+07	5.12347e+07	4.79462e+07	1.93924e+06	2.30472e+06	2.08311e+06
P02458	Collagen alpha-1(II) chain OS=Homo sapiens GN=COL2A1 PE=1 SV=3	2	2	0.000215559	0.069494	6.10029e+06	1.06128e+07	1.05151e+07	1.57109e+08	1.10675e+08	1.24022e+08
P08670	Cluster of Vimentin OS=Homo sapiens GN=VIM PE=1 SV=4 (P08670)	22	18	3.43959e-06	0.0699998	1.19459e+09	1.33672e+09	1.11058e+09	1.91036e+10	1.65041e+10	1.64196e+10
P11169	Cluster of Solute carrier family 2, facilitated glucose transporter member 3 OS=Homo sapiens GN=SLC2A3 PE=1 SV=1 (P11169)	7	7	2.91212e-05	13.9499	3.1111e+09	4.67915e+09	4.22422e+09	2.93724e+08	2.79309e+08	2.88225e+08
Q9BXW9	Fanconi anemia group D2 protein OS=Homo sapiens GN=FANCD2 PE=1 SV=1	2	2	8.96431e-06	0.0725598	2.18907e+07	2.97558e+07	2.40107e+07	3.5774e+08	3.45199e+08	3.39748e+08
P41235	Cluster of Hepatocyte nuclear factor 4-alpha OS=Homo sapiens GN=HNF4A PE=1 SV=3 (P41235)	2	2	0.0311798	13.2749	1.53104e+07	1.25748e+07	9.30154e+07	4.1285e+06	1.88295e+06	3.09598e+06
P15121	Aldose reductase OS=Homo sapiens GN=AKR1B1 PE=1 SV=3	3	3	5.50843e-07	12.7836	8.65682e+08	8.75001e+08	8.54267e+08	6.46236e+07	6.46432e+07	7.3724e+07
P62993	Growth factor receptor-bound protein 2 OS=Homo sapiens GN=GRB2 PE=1 SV=1	2	2	1.49974e-05	12.7773	2.36008e+09	1.70684e+09	2.06845e+09	1.71469e+08	1.50861e+08	1.57849e+08
P08727	Cluster of Keratin, type I cytoskeletal 19 OS=Homo sapiens GN=KRT19 PE=1 SV=4 (P08727)	22	16	4.23106e-05	12.7001	1.52985e+10	2.0202e+10	1.99346e+10	1.59066e+09	1.19146e+09	1.58283e+09
P31040	Succinate dehydrogenase [ubiquinone] flavoprotein subunit, mitochondrial OS=Homo sapiens GN=SDHA PE=1 SV=2	4	3	0.000467596	12.5026	5.11242e+08	6.72964e+08	4.71768e+08	5.99031e+07	2.81778e+07	4.43699e+07
Q14573	Inositol 1,4,5-trisphosphate receptor type 3 OS=Homo sapiens GN=ITPR3 PE=1 SV=2	2	2	0.000713368	12.379	1.43521e+08	1.19334e+08	8.30767e+07	1.23967e+07	5.92267e+06	9.62561e+06
Q01995	Transgelin OS=Homo sapiens GN=TAGLN PE=1 SV=4	3	1	3.11508e-06	11.9931	4.2998e+08	4.92236e+08	4.61206e+08	4.26504e+07	3.69655e+07	3.57359e+07
Q6ZN17	Cluster of Protein lin-28 homolog B OS=Homo sapiens GN=LIN28B PE=1 SV=1 (Q6ZN17)	2	2	6.67334e-05	0.0856712	1.36873e+07	1.7253e+07	2.19565e+07	2.23287e+08	2.02778e+08	1.91374e+08
P25787	Proteasome subunit alpha type-2 OS=Homo sapiens GN=PSMA2 PE=1 SV=2	3	3	5.82961e-05	11.4095	2.33575e+09	2.87992e+09	2.12799e+09	2.53019e+08	1.76856e+08	2.13767e+08
P10619	Lysosomal protective protein OS=Homo sapiens GN=CTSA PE=1 SV=2	2	2	2.34355e-05	11.176	1.17173e+09	1.33824e+09	1.33843e+09	1.38365e+08	1.02273e+08	1.03706e+08
P09936	Ubiquitin carboxyl-terminal hydrolase isozyme L1 OS=Homo sapiens GN=UCHL1 PE=1 SV=2	5	5	2.90916e-05	0.0897614	1.32561e+09	1.2024e+09	1.00826e+09	1.53134e+10	1.18921e+10	1.21908e+10
Q53FA7	Quinone oxidoreductase PIG3 OS=Homo sapiens GN=TP53I3 PE=1 SV=2	3	2	0.000127046	10.9209	6.80003e+07	8.56176e+07	7.92866e+07	6.90059e+06	9.04637e+06	5.37959e+06
P63173	60S ribosomal protein L38 OS=Homo sapiens GN=RPL38 PE=1 SV=2	3	3	2.85486e-05	10.665	1.43085e+09	1.25712e+09	1.12816e+09	1.3166e+08	1.2658e+08	9.95769e+07
P07858	Cathepsin B OS=Homo sapiens GN=CTSB PE=1 SV=3	5	4	0.000713343	10.3232	7.60133e+08	1.20007e+09	1.15013e+09	1.42904e+08	8.59988e+07	7.23929e+07
Q15427	Splicing factor 3B subunit 4 OS=Homo sapiens GN=SF3B4 PE=1 SV=1	2	1	8.90398e-05	10.2438	6.03504e+08	7.98766e+08	5.05987e+08	6.33813e+07	6.73087e+07	5.55939e+07
P30711	Cluster of Glutathione S-transferase theta-1 OS=Homo sapiens GN=GSTT1 PE=1 SV=4 (P30711)	2	2	9.62222e-05	9.77579	2.35235e+08	2.77561e+08	3.20851e+08	2.32552e+07	3.45435e+07	2.74778e+07
P22392	Cluster of Nucleoside diphosphate kinase B OS=Homo sapiens GN=NME2 PE=1 SV=1 (P22392)	9	1	3.56193e-05	9.63486	3.97884e+09	5.00105e+09	4.3013e+09	4.76405e+08	5.18846e+08	3.83199e+08
Q14764	Major vault protein OS=Homo sapiens GN=MVP PE=1 SV=4	6	6	0.000169728	9.47609	9.95056e+08	1.15921e+09	1.10625e+09	1.46764e+08	8.40649e+07	1.1325e+08
O60832	H/ACA ribonucleoprotein complex subunit 4 OS=Homo sapiens GN=DKC1 PE=1 SV=3	5	5	1.92472e-05	9.19139	7.80283e+08	1.04343e+09	1.00825e+09	1.03574e+08	1.05709e+08	9.88273e+07
Q9NX40	OCIA domain-containing protein 1 OS=Homo sapiens GN=OCIAD1 PE=1 SV=1	2	2	7.61477e-05	8.67343	2.12427e+08	3.01915e+08	2.68423e+08	3.4828e+07	2.84795e+07	2.69411e+07
Q99447	Ethanolamine-phosphate cytidylyltransferase OS=Homo sapiens GN=PCYT2 PE=1 SV=1	2	2	4.52747e-05	8.2691	3.50278e+08	4.87387e+08	3.8643e+08	5.38795e+07	4.5007e+07	4.9146e+07
P49773	Histidine triad nucleotide-binding protein 1 OS=Homo sapiens GN=HINT1 PE=1 SV=2	3	3	2.96784e-05	8.07635	1.638e+09	1.69055e+09	1.45221e+09	2.30425e+08	1.70608e+08	1.90913e+08
P05186	Alkaline phosphatase, tissue-nonspecific isozyme OS=Homo sapiens GN=ALPL PE=1 SV=4	2	2	6.55378e-06	8.05308	2.95114e+07	3.40192e+07	2.81577e+07	3.52563e+06	3.95582e+06	3.90405e+06
P08758	Annexin A5 OS=Homo sapiens GN=ANXA5 PE=1 SV=2	14	10	5.17822e-05	7.99504	1.47268e+10	1.85794e+10	1.43734e+10	2.26344e+09	1.7262e+09	1.974e+09
O75477	Erlin-1 OS=Homo sapiens GN=ERLIN1 PE=1 SV=1	2	1	0.0130698	7.89092	3.40301e+07	2.61832e+07	8.98083e+06	4.11643e+06	1.92411e+06	2.72829e+06
O60547	GDP-mannose 4,6 dehydratase OS=Homo sapiens GN=GMDS PE=1 SV=1	2	3	0.000130319	7.76651	2.89327e+08	2.37984e+08	2.25314e+08	3.15765e+07	2.59997e+07	3.93303e+07
Q08426	Peroxisomal bifunctional enzyme OS=Homo sapiens GN=EHHADH PE=1 SV=3	2	2	0.0371935	7.63516	1.88292e+07	9.62361e+07	1.11364e+08	1.2293e+07	7.71358e+06	9.6496e+06
Q8TD30	Alanine aminotransferase 2 OS=Homo sapiens GN=GPT2 PE=1 SV=1	3	2	3.37568e-05	7.61247	2.31166e+08	2.23483e+08	2.10787e+08	3.21263e+07	2.38477e+07	3.14399e+07
P80404	4-aminobutyrate aminotransferase, mitochondrial OS=Homo sapiens GN=ABAT PE=1 SV=3	4	4	4.4621e-05	7.58063	2.35468e+09	2.87052e+09	2.16318e+09	3.64288e+08	3.19233e+08	2.91119e+08
P01892	Cluster of HLA class I histocompatibility antigen, A-2 alpha chain OS=Homo sapiens GN=HLA-A PE=1 SV=1 (P01892)	4	1	0.000192786	7.53606	2.03556e+08	2.22821e+08	2.14686e+08	3.5858e+07	2.11183e+07	2.80898e+07
Q8N766	ER membrane protein complex subunit 1 OS=Homo sapiens GN=EMC1 PE=1 SV=1	2	1	7.78821e-06	7.49398	1.54303e+08	1.81869e+08	1.4908e+08	2.07189e+07	2.28363e+07	2.11969e+07
Q8IWB7	WD repeat and FYVE domain-containing protein 1 OS=Homo sapiens GN=WDFY1 PE=1 SV=1	2	2	0.000408735	7.29792	8.16002e+07	7.17459e+07	5.96131e+07	1.23469e+07	9.74227e+06	7.0916e+06
Q9Y678	Coatomer subunit gamma-1 OS=Homo sapiens GN=COPG1 PE=1 SV=1	7	7	3.7923e-05	7.27392	1.41695e+09	1.69479e+09	1.39003e+09	2.08503e+08	1.77946e+08	2.32443e+08
O15020	Spectrin beta chain, non-erythrocytic 2 OS=Homo sapiens GN=SPTBN2 PE=1 SV=3	6	3	8.33397e-05	0.137666	1.48215e+07	1.38356e+07	1.38689e+07	1.26072e+08	8.36961e+07	9.914e+07
P33121	Cluster of Long-chain-fatty-acid--CoA ligase 1 OS=Homo sapiens GN=ACSL1 PE=1 SV=1 (P33121)	5	4	2.80981e-05	7.13891	4.89689e+08	5.48861e+08	5.21366e+08	8.41393e+07	6.24833e+07	7.18863e+07
Q9Y6X4	Protein FAM169A OS=Homo sapiens GN=FAM169A PE=1 SV=2	3	3	7.89058e-06	7.05303	1.81624e+08	1.87763e+08	1.54391e+08	2.38133e+07	2.43921e+07	2.60575e+07
O94925	Glutaminase kidney isoform, mitochondrial OS=Homo sapiens GN=GLS PE=1 SV=1	8	8	9.00089e-06	7.0362	2.76129e+09	3.09745e+09	2.59524e+09	4.30913e+08	4.01348e+08	3.69236e+08
P32754	4-hydroxyphenylpyruvate dioxygenase OS=Homo sapiens GN=HPD PE=1 SV=2	5	4	3.61118e-05	6.88929	2.35048e+09	2.22652e+09	1.91574e+09	3.25511e+08	2.70618e+08	3.46309e+08
P43007	Neutral amino acid transporter A OS=Homo sapiens GN=SLC1A4 PE=1 SV=1	2	2	4.35785e-05	6.84697	3.24311e+08	2.4752e+08	2.58567e+08	4.2675e+07	4.24829e+07	3.61219e+07
Q16658	Fascin OS=Homo sapiens GN=FSCN1 PE=1 SV=3	10	10	1.27758e-05	6.80273	6.38266e+09	6.48962e+09	7.10417e+09	1.11022e+09	9.24912e+08	9.01401e+08
Q96AY3	Peptidyl-prolyl cis-trans isomerase FKBP10 OS=Homo sapiens GN=FKBP10 PE=1 SV=1	2	2	5.54107e-06	6.80223	6.48798e+08	6.84377e+08	6.12213e+08	1.00783e+08	8.60604e+07	9.91495e+07
Q9HD45	Transmembrane 9 superfamily member 3 OS=Homo sapiens GN=TM9SF3 PE=1 SV=2	2	1	7.08304e-05	6.65536	1.32603e+08	1.1623e+08	1.03751e+08	1.6658e+07	1.55738e+07	2.07456e+07
P22570	NADPH:adrenodoxin oxidoreductase, mitochondrial OS=Homo sapiens GN=FDXR PE=1 SV=3	5	5	0.000263637	6.53271	6.67991e+08	9.73068e+08	1.07379e+09	1.52555e+08	1.3335e+08	1.29674e+08
P21796	Voltage-dependent anion-selective channel protein 1 OS=Homo sapiens GN=VDAC1 PE=1 SV=2	10	8	4.56765e-05	6.45958	1.06857e+10	9.5221e+09	8.04283e+09	1.60183e+09	1.43888e+09	1.33274e+09
Q99959	Plakophilin-2 OS=Homo sapiens GN=PKP2 PE=1 SV=2	2	2	0.0271063	6.45896	1.76193e+07	1.93247e+07	5.57717e+07	8.97636e+06	2.23105e+06	3.14719e+06
O00264	Membrane-associated progesterone receptor component 1 OS=Homo sapiens GN=PGRMC1 PE=1 SV=3	3	3	0.000438378	6.42263	5.23634e+08	6.38162e+08	5.40608e+08	1.17853e+08	7.99215e+07	6.72888e+07
P35754	Glutaredoxin-1 OS=Homo sapiens GN=GLRX PE=1 SV=2	3	3	0.000828682	6.41621	1.08817e+09	9.57416e+08	1.51253e+09	1.86699e+08	2.31767e+08	1.36086e+08
P30038	Delta-1-pyrroline-5-carboxylate dehydrogenase, mitochondrial OS=Homo sapiens GN=ALDH4A1 PE=1 SV=3	3	3	3.32182e-06	6.34621	7.93885e+08	8.23211e+08	7.48672e+08	1.32989e+08	1.14933e+08	1.24862e+08
P21964	Catechol O-methyltransferase OS=Homo sapiens GN=COMT PE=1 SV=2	2	2	7.10065e-05	6.3408	6.52873e+08	8.23902e+08	8.79151e+08	1.35315e+08	1.26114e+08	1.10121e+08
Q9UM00	Transmembrane and coiled-coil domain-containing protein 1 OS=Homo sapiens GN=TMCO1 PE=1 SV=1	2	2	0.000598294	6.24237	4.56096e+08	4.76971e+08	4.30186e+08	7.25408e+07	5.0153e+07	9.56933e+07
Q9UHD1	Cysteine and histidine-rich domain-containing protein 1 OS=Homo sapiens GN=CHORDC1 PE=1 SV=2	2	1	0.653867	6.14912	386711	3.48371e+06	3.52829e+07	3.62428e+06	1.24396e+06	1.49906e+06
P07355	Annexin A2 OS=Homo sapiens GN=ANXA2 PE=1 SV=2	13	12	2.38616e-05	0.165404	1.42625e+09	1.37145e+09	1.11259e+09	8.23792e+09	7.8274e+09	7.5756e+09
P33527	Multidrug resistance-associated protein 1 OS=Homo sapiens GN=ABCC1 PE=1 SV=3	3	3	0.000761888	6.0256	1.65458e+08	2.28703e+08	1.25861e+08	3.11453e+07	2.41688e+07	3.09881e+07
P16401	Histone H1.5 OS=Homo sapiens GN=HIST1H1B PE=1 SV=3	5	4	1.02452e-05	0.172466	1.85462e+08	2.06249e+08	1.73011e+08	1.17213e+09	1.03077e+09	1.07149e+09
P09525	Annexin A4 OS=Homo sapiens GN=ANXA4 PE=1 SV=4	13	12	1.19091e-05	5.78539	1.70075e+10	1.89294e+10	1.64343e+10	3.31669e+09	2.79864e+09	2.93698e+09
Q2TB90	Putative hexokinase HKDC1 OS=Homo sapiens GN=HKDC1 PE=2 SV=3	3	3	0.000281148	5.75124	6.512e+07	6.99473e+07	5.87361e+07	1.44164e+07	9.0752e+06	1.02061e+07
Q9UL46	Proteasome activator complex subunit 2 OS=Homo sapiens GN=PSME2 PE=1 SV=4	8	8	6.13965e-06	5.7499	9.07645e+09	1.03923e+10	8.82308e+09	1.61743e+09	1.71554e+09	1.58744e+09
Q15363	Transmembrane emp24 domain-containing protein 2 OS=Homo sapiens GN=TMED2 PE=1 SV=1	3	3	0.000401764	5.73535	1.59239e+09	1.88931e+09	1.14093e+09	2.99291e+08	2.58022e+08	2.48679e+08
P62942	Peptidyl-prolyl cis-trans isomerase FKBP1A OS=Homo sapiens GN=FKBP1A PE=1 SV=2	2	2	0.000426782	5.62299	6.1985e+08	6.02713e+08	5.27055e+08	1.08419e+08	1.27322e+08	7.54139e+07
P50897	Palmitoyl-protein thioesterase 1 OS=Homo sapiens GN=PPT1 PE=1 SV=1	2	2	7.10778e-06	5.56162	1.73827e+08	1.72174e+08	1.56012e+08	3.09337e+07	3.18435e+07	2.74866e+07
P16219	Short-chain specific acyl-CoA dehydrogenase, mitochondrial OS=Homo sapiens GN=ACADS PE=1 SV=1	3	2	0.000203125	5.51743	7.46435e+08	9.33838e+08	7.44353e+08	1.68796e+08	1.53237e+08	1.17416e+08
O14744	Protein arginine N-methyltransferase 5 OS=Homo sapiens GN=PRMT5 PE=1 SV=4	2	2	0.00164206	5.50277	7.50959e+08	7.89975e+08	6.84338e+08	1.99822e+08	9.42533e+07	1.10316e+08
O75208	Ubiquinone biosynthesis protein COQ9, mitochondrial OS=Homo sapiens GN=COQ9 PE=1 SV=1	2	2	0.00258873	5.46165	8.24022e+07	8.95952e+07	7.74526e+07	2.23689e+07	9.09387e+06	1.42102e+07
Q01469	Fatty acid-binding protein, epidermal OS=Homo sapiens GN=FABP5 PE=1 SV=3	2	2	4.59666e-05	0.18441	3.49152e+08	2.81537e+08	2.77913e+08	1.80578e+09	1.59524e+09	1.52604e+09
P55157	Microsomal triglyceride transfer protein large subunit OS=Homo sapiens GN=MTTP PE=1 SV=1	9	9	1.08587e-05	0.185774	1.10886e+09	1.30877e+09	1.19937e+09	7.00707e+09	6.26638e+09	6.19645e+09
Q9BRF8	Calcineurin-like phosphoesterase domain-containing protein 1 OS=Homo sapiens GN=CPPED1 PE=1 SV=3	5	5	5.50481e-05	5.35139	1.46998e+09	1.67725e+09	1.33587e+09	3.05562e+08	2.86838e+08	2.45346e+08
Q9BRQ8	Apoptosis-inducing factor 2 OS=Homo sapiens GN=AIFM2 PE=1 SV=1	2	2	0.206384	5.32318	2.58052e+07	7.7385e+06	1.80611e+06	2.94143e+06	2.75298e+06	946321
Q06323	Proteasome activator complex subunit 1 OS=Homo sapiens GN=PSME1 PE=1 SV=1	13	12	2.92242e-05	5.3056	1.42027e+10	1.52368e+10	1.32872e+10	3.05757e+09	2.45407e+09	2.54148e+09
Q5ZPR3	CD276 antigen OS=Homo sapiens GN=CD276 PE=1 SV=1	2	1	3.98019e-05	0.188996	3.60468e+07	3.24032e+07	4.13014e+07	2.10431e+08	1.92024e+08	1.78253e+08
P61604	10 kDa heat shock protein, mitochondrial OS=Homo sapiens GN=HSPE1 PE=1 SV=2	5	5	6.25628e-05	5.28664	6.838e+09	7.6254e+09	7.43321e+09	1.62841e+09	1.3073e+09	1.20616e+09
P00167	Cytochrome b5 OS=Homo sapiens GN=CYB5A PE=1 SV=2	2	2	0.000203553	5.28371	1.55705e+09	2.16404e+09	1.82189e+09	4.12071e+08	3.20994e+08	3.16007e+08
P07148	Fatty acid-binding protein, liver OS=Homo sapiens GN=FABP1 PE=1 SV=1	4	4	0.000198119	0.190116	9.63755e+08	9.10025e+08	7.2281e+08	5.41632e+09	4.05501e+09	4.18659e+09
P50224	Cluster of Sulfotransferase 1A3/1A4 OS=Homo sapiens GN=SULT1A3 PE=1 SV=1 (P50224)	11	6	2.13404e-05	5.25921	6.77598e+09	7.33796e+09	7.10697e+09	1.46793e+09	1.17048e+09	1.39659e+09
P56537	Eukaryotic translation initiation factor 6 OS=Homo sapiens GN=EIF6 PE=1 SV=1	2	2	0.00134203	5.17802	1.35693e+09	2.18335e+09	2.04311e+09	4.6363e+08	2.87064e+08	3.27593e+08
Q9BZE4	Nucleolar GTP-binding protein 1 OS=Homo sapiens GN=GTPBP4 PE=1 SV=3	3	2	0.0213086	5.15124	1.42738e+08	1.18057e+08	1.94203e+08	3.82184e+07	4.04098e+07	9.69971e+06
O00764	Pyridoxal kinase OS=Homo sapiens GN=PDXK PE=1 SV=1	2	1	0.000187217	5.13483	4.43449e+08	5.02786e+08	4.05418e+08	9.69566e+07	7.00515e+07	9.6224e+07
P07437	Cluster of Tubulin beta chain OS=Homo sapiens GN=TUBB PE=1 SV=2 (P07437)	34	3	1.97576e-05	5.09759	1.88978e+10	2.29878e+10	2.0825e+10	4.43614e+09	3.96612e+09	3.89974e+09
Q96PK6	RNA-binding protein 14 OS=Homo sapiens GN=RBM14 PE=1 SV=2	4	2	1.35341e-05	5.07164	5.03872e+08	5.88327e+08	5.91768e+08	1.16805e+08	1.03701e+08	1.1153e+08
P04083	Annexin A1 OS=Homo sapiens GN=ANXA1 PE=1 SV=2	3	3	3.02496e-05	0.197365	7.66571e+07	6.96164e+07	9.00675e+07	4.10952e+08	3.85374e+08	4.01153e+08
Q15293	Reticulocalbin-1 OS=Homo sapiens GN=RCN1 PE=1 SV=1	2	2	1.37832e-05	5.04387	1.65664e+08	1.87318e+08	1.76827e+08	3.75073e+07	3.1536e+07	3.59968e+07
O00116	Alkyldihydroxyacetonephosphate synthase, peroxisomal OS=Homo sapiens GN=AGPS PE=1 SV=1	5	5	7.91622e-06	0.198622	1.04364e+09	1.2229e+09	1.16269e+09	6.06579e+09	5.49423e+09	5.70501e+09
Q01581	Hydroxymethylglutaryl-CoA synthase, cytoplasmic OS=Homo sapiens GN=HMGCS1 PE=1 SV=2	6	6	2.70271e-06	0.199791	2.07603e+09	2.01299e+09	1.88335e+09	1.04779e+10	9.43466e+09	9.9805e+09
O60701	UDP-glucose 6-dehydrogenase OS=Homo sapiens GN=UGDH PE=1 SV=1	19	18	3.72893e-06	4.97351	3.96104e+10	4.25813e+10	3.82199e+10	8.59442e+09	7.81929e+09	7.79686e+09
Q9Y4F1	FERM, RhoGEF and pleckstrin domain-containing protein 1 OS=Homo sapiens GN=FARP1 PE=1 SV=1	2	2	0.000435794	4.88038	3.33575e+08	3.63258e+08	2.32194e+08	5.98387e+07	6.01907e+07	7.03305e+07
P35222	Catenin beta-1 OS=Homo sapiens GN=CTNNB1 PE=1 SV=1	5	4	8.66072e-05	4.78517	9.50842e+08	1.11945e+09	8.68443e+08	2.21714e+08	1.80507e+08	2.11912e+08
P62841	40S ribosomal protein S15 OS=Homo sapiens GN=RPS15 PE=1 SV=2	2	3	0.000866587	4.7735	1.62996e+09	2.06663e+09	1.78766e+09	4.75464e+08	2.73596e+08	3.99833e+08
P14550	Alcohol dehydrogenase [NADP(+)] OS=Homo sapiens GN=AKR1A1 PE=1 SV=3	7	4	6.44113e-06	4.74683	1.2159e+09	1.3724e+09	1.1814e+09	2.75036e+08	2.62208e+08	2.56905e+08
Q9BXS6	Nucleolar and spindle-associated protein 1 OS=Homo sapiens GN=NUSAP1 PE=1 SV=1	3	2	0.0033832	0.210826	48822.1	94526.6	73140.4	315148	451709	260002
P55263	Adenosine kinase OS=Homo sapiens GN=ADK PE=1 SV=2	2	2	0.00269606	4.68359	6.67523e+07	1.22885e+08	1.34709e+08	2.49774e+07	2.34824e+07	2.07918e+07
O95994	Cluster of Anterior gradient protein 2 homolog OS=Homo sapiens GN=AGR2 PE=1 SV=1 (O95994)	2	2	0.000100963	0.216547	2.44448e+08	3.22712e+08	3.06987e+08	1.48283e+09	1.2807e+09	1.27322e+09
O15427	Monocarboxylate transporter 4 OS=Homo sapiens GN=SLC16A3 PE=1 SV=1	2	2	1.19622e-05	4.5917	2.16477e+08	2.04228e+08	2.0304e+08	4.76367e+07	4.76541e+07	4.05513e+07
Q14739	Lamin-B receptor OS=Homo sapiens GN=LBR PE=1 SV=2	2	1	0.00253414	4.58744	1.95103e+08	2.71297e+08	1.46085e+08	4.77444e+07	3.35511e+07	5.22179e+07
Q9NRZ9	Lymphoid-specific helicase OS=Homo sapiens GN=HELLS PE=1 SV=1	2	2	0.00165694	0.221019	3.39054e+07	3.58805e+07	6.35951e+07	1.86957e+08	2.17345e+08	1.9918e+08
Q9ULC5	Long-chain-fatty-acid--CoA ligase 5 OS=Homo sapiens GN=ACSL5 PE=1 SV=1	3	3	2.52685e-05	4.46667	4.80148e+08	5.65189e+08	5.56081e+08	1.18332e+08	1.29191e+08	1.11002e+08
O15143	Actin-related protein 2/3 complex subunit 1B OS=Homo sapiens GN=ARPC1B PE=1 SV=3	2	2	0.0765364	4.4565	7.80034e+06	9.58203e+06	3.94317e+07	4.89591e+06	4.0116e+06	3.84107e+06
P53007	Tricarboxylate transport protein, mitochondrial OS=Homo sapiens GN=SLC25A1 PE=1 SV=2	4	4	0.000167858	4.38735	1.10787e+09	9.98541e+08	9.50294e+08	2.78001e+08	2.19856e+08	1.9885e+08
Q02543	60S ribosomal protein L18a OS=Homo sapiens GN=RPL18A PE=1 SV=2	3	2	0.00027945	4.38237	2.53858e+08	3.21411e+08	2.63196e+08	7.67479e+07	5.93191e+07	5.52598e+07
P20020	Cluster of Plasma membrane calcium-transporting ATPase 1 OS=Homo sapiens GN=ATP2B1 PE=1 SV=3 (P20020)	6	6	1.97921e-06	0.230104	2.39598e+08	2.55947e+08	2.39394e+08	1.1227e+09	1.04485e+09	1.0264e+09
Q9Y5L0	Transportin-3 OS=Homo sapiens GN=TNPO3 PE=1 SV=3	3	2	7.33388e-05	0.230368	7.06412e+07	7.76771e+07	6.39046e+07	2.75278e+08	3.45916e+08	3.00039e+08
Q9Y3Z3	SAM domain and HD domain-containing protein 1 OS=Homo sapiens GN=SAMHD1 PE=1 SV=2	2	1	0.000628523	4.25358	3.30241e+08	4.68814e+08	3.00851e+08	9.44744e+07	7.70574e+07	8.70516e+07
P22059	Oxysterol-binding protein 1 OS=Homo sapiens GN=OSBP PE=1 SV=1	5	5	4.57706e-06	0.235481	2.96118e+08	2.93439e+08	2.65739e+08	1.25806e+09	1.21962e+09	1.15444e+09
Q8ND04	Protein SMG8 OS=Homo sapiens GN=SMG8 PE=1 SV=1	2	2	3.58855e-05	0.235649	5.71317e+07	6.50937e+07	5.33e+07	2.62571e+08	2.53659e+08	2.28627e+08
Q13017	Rho GTPase-activating protein 5 OS=Homo sapiens GN=ARHGAP5 PE=1 SV=2	8	7	1.56042e-06	0.235655	4.86423e+08	5.05222e+08	5.03684e+08	2.24179e+09	2.07579e+09	2.02784e+09
Q96GM8	Target of EGR1 protein 1 OS=Homo sapiens GN=TOE1 PE=1 SV=1	2	1	0.107823	0.235914	4.015e+06	6.1391e+06	718205	1.9356e+07	5.5797e+06	2.11502e+07
P02545	Prelamin-A/C OS=Homo sapiens GN=LMNA PE=1 SV=1	23	19	2.30805e-05	4.22408	1.1933e+10	1.34706e+10	1.15849e+10	3.18043e+09	2.81907e+09	2.7571e+09
P62826	GTP-binding nuclear protein Ran OS=Homo sapiens GN=RAN PE=1 SV=3	5	5	3.16157e-05	4.22398	3.79038e+09	3.77876e+09	3.78289e+09	1.02441e+09	8.31498e+08	8.31606e+08
Q15397	Pumilio domain-containing protein KIAA0020 OS=Homo sapiens GN=KIAA0020 PE=1 SV=3	2	2	0.00190996	4.2065	2.22347e+08	3.1252e+08	2.03331e+08	6.71471e+07	6.58046e+07	4.25383e+07
Q8NBS9	Thioredoxin domain-containing protein 5 OS=Homo sapiens GN=TXNDC5 PE=1 SV=2	3	4	6.2064e-05	4.1567	1.27621e+09	1.63055e+09	1.44053e+09	3.76635e+08	3.32938e+08	3.36279e+08
O60218	Cluster of Aldo-keto reductase family 1 member B10 OS=Homo sapiens GN=AKR1B10 PE=1 SV=2 (O60218)	4	5	0.000235895	4.14998	2.7734e+09	2.68749e+09	2.32742e+09	6.33392e+08	7.28593e+08	5.14724e+08
Q9NU22	Midasin OS=Homo sapiens GN=MDN1 PE=1 SV=2	2	2	0.000178769	0.242546	3.87261e+07	5.28057e+07	4.58434e+07	2.09747e+08	1.83251e+08	1.7339e+08
Q9Y2V2	Calcium-regulated heat stable protein 1 OS=Homo sapiens GN=CARHSP1 PE=1 SV=2	2	2	9.31471e-05	4.10649	3.08807e+09	3.27827e+09	3.06629e+09	7.74471e+08	6.47873e+08	8.7466e+08
Q6XQN6	Nicotinate phosphoribosyltransferase OS=Homo sapiens GN=NAPRT1 PE=1 SV=2	2	2	2.58147e-05	0.244115	1.0339e+08	8.74659e+07	9.18867e+07	3.953e+08	4.07322e+08	3.55614e+08
Q9C075	Keratin, type I cytoskeletal 23 OS=Homo sapiens GN=KRT23 PE=1 SV=2	3	3	0.000651858	4.08346	4.82598e+08	5.83836e+08	4.72299e+08	1.54262e+08	9.79462e+07	1.24613e+08
P54819	Adenylate kinase 2, mitochondrial OS=Homo sapiens GN=AK2 PE=1 SV=2	5	5	1.58675e-05	4.07064	1.26933e+09	1.22891e+09	1.11105e+09	3.16863e+08	2.9407e+08	2.7573e+08
Q53GQ0	Estradiol 17-beta-dehydrogenase 12 OS=Homo sapiens GN=HSD17B12 PE=1 SV=2	2	2	0.000108384	4.05262	5.71838e+08	6.24224e+08	6.00985e+08	1.68724e+08	1.50293e+08	1.24412e+08
P07305	Histone H1.0 OS=Homo sapiens GN=H1F0 PE=1 SV=3	4	3	2.99858e-05	4.05123	3.22369e+09	3.12582e+09	2.84052e+09	8.3978e+08	7.23576e+08	7.05098e+08
Q01650	Large neutral amino acids transporter small subunit 1 OS=Homo sapiens GN=SLC7A5 PE=1 SV=2	3	3	3.02768e-05	4.04217	3.50207e+08	3.70514e+08	3.32137e+08	9.70442e+07	8.00319e+07	8.33927e+07
P49247	Ribose-5-phosphate isomerase OS=Homo sapiens GN=RPIA PE=1 SV=3	2	1	0.00505077	4.03009	4.84843e+07	2.87659e+07	3.08381e+07	6.68151e+06	1.2513e+07	7.62579e+06
O00159	Unconventional myosin-Ic OS=Homo sapiens GN=MYO1C PE=1 SV=4	4	4	0.000224407	4.01519	7.63811e+08	9.4598e+08	7.47731e+08	1.93082e+08	2.37074e+08	1.81901e+08
P55084	Trifunctional enzyme subunit beta, mitochondrial OS=Homo sapiens GN=HADHB PE=1 SV=3	9	9	5.52657e-05	3.90407	3.39067e+09	3.57473e+09	3.1679e+09	9.76133e+08	7.76111e+08	8.43328e+08
P60709	Cluster of Actin, cytoplasmic 1 OS=Homo sapiens GN=ACTB PE=1 SV=1 (P60709)	18	7	0.00010959	3.88351	2.82686e+10	3.57001e+10	3.67105e+10	9.16683e+09	8.20158e+09	8.5564e+09
Q14558	Phosphoribosyl pyrophosphate synthase-associated protein 1 OS=Homo sapiens GN=PRPSAP1 PE=1 SV=2	2	2	2.51789e-05	3.88241	1.91697e+08	1.99539e+08	1.87301e+08	5.48218e+07	4.94918e+07	4.47013e+07
P53999	Activated RNA polymerase II transcriptional coactivator p15 OS=Homo sapiens GN=SUB1 PE=1 SV=3	3	3	5.4315e-05	3.86813	2.43655e+09	2.8431e+09	2.4999e+09	7.48661e+08	6.23101e+08	6.39427e+08
P61353	60S ribosomal protein L27 OS=Homo sapiens GN=RPL27 PE=1 SV=2	3	3	0.00531807	3.85774	2.36927e+09	2.30211e+09	2.13754e+09	9.07429e+08	3.92379e+08	4.65194e+08
P00338	Cluster of L-lactate dehydrogenase A chain OS=Homo sapiens GN=LDHA PE=1 SV=2 (P00338)	12	12	2.71703e-06	3.83812	1.417e+10	1.51008e+10	1.4346e+10	4.00809e+09	3.64938e+09	3.70664e+09
P01024	Complement C3 OS=Homo sapiens GN=C3 PE=1 SV=2	6	5	0.000101253	3.8156	1.11787e+09	1.04415e+09	9.73724e+08	3.16732e+08	2.46126e+08	2.58967e+08
Q13884	Beta-1-syntrophin OS=Homo sapiens GN=SNTB1 PE=1 SV=3	2	1	2.69113e-05	3.81143	8.52769e+07	9.02757e+07	8.3214e+07	2.07678e+07	2.19604e+07	2.5164e+07
Q15031	Probable leucine--tRNA ligase, mitochondrial OS=Homo sapiens GN=LARS2 PE=1 SV=2	2	1	0.00326028	3.81013	1.69466e+07	2.33013e+07	2.04786e+07	7.16287e+06	5.15082e+06	3.6245e+06
P43304	Glycerol-3-phosphate dehydrogenase, mitochondrial OS=Homo sapiens GN=GPD2 PE=1 SV=3	3	3	2.98697e-05	0.262789	2.29795e+08	2.67721e+08	2.41671e+08	1.01747e+09	8.73502e+08	9.21879e+08
P30086	Phosphatidylethanolamine-binding protein 1 OS=Homo sapiens GN=PEBP1 PE=1 SV=3	10	8	1.44721e-05	3.73986	3.08838e+10	3.04537e+10	2.77875e+10	8.5825e+09	7.72792e+09	7.5207e+09
P13995	Bifunctional methylenetetrahydrofolate dehydrogenase/cyclohydrolase, mitochondrial OS=Homo sapiens GN=MTHFD2 PE=1 SV=2	2	2	0.000409	3.72659	4.94939e+08	6.17846e+08	4.36967e+08	1.45274e+08	1.49381e+08	1.21207e+08
Q96HE7	Cluster of ERO1-like protein alpha OS=Homo sapiens GN=ERO1L PE=1 SV=2 (Q96HE7)	4	4	0.000181294	3.70641	1.17996e+09	1.49162e+09	1.08006e+09	3.4471e+08	3.38928e+08	3.28565e+08
P07099	Epoxide hydrolase 1 OS=Homo sapiens GN=EPHX1 PE=1 SV=1	2	2	2.07931e-05	3.70637	3.29703e+09	3.50824e+09	2.99425e+09	9.13569e+08	9.06028e+08	8.24368e+08
P55209	Nucleosome assembly protein 1-like 1 OS=Homo sapiens GN=NAP1L1 PE=1 SV=1	4	4	3.14852e-05	0.270005	2.90229e+09	3.46759e+09	2.93864e+09	1.18492e+10	1.17232e+10	1.0903e+10
Q9H6S3	Epidermal growth factor receptor kinase substrate 8-like protein 2 OS=Homo sapiens GN=EPS8L2 PE=1 SV=2	4	4	0.00233862	3.70227	1.25373e+09	1.69086e+09	1.01471e+09	4.25039e+08	3.60694e+08	2.83693e+08
Q9NUB1	Acetyl-coenzyme A synthetase 2-like, mitochondrial OS=Homo sapiens GN=ACSS1 PE=1 SV=2	2	1	0.000604297	3.69472	5.34083e+07	5.22491e+07	5.19161e+07	1.6727e+07	1.07349e+07	1.51864e+07
Q3LXA3	Bifunctional ATP-dependent dihydroxyacetone kinase/FAD-AMP lyase (cyclizing) OS=Homo sapiens GN=DAK PE=1 SV=2	13	13	5.60072e-05	3.68538	8.15994e+09	8.46051e+09	7.43348e+09	2.43998e+09	1.98495e+09	2.10192e+09
Q9NY33	Dipeptidyl peptidase 3 OS=Homo sapiens GN=DPP3 PE=1 SV=2	6	6	9.19564e-05	0.271461	2.6514e+09	3.02441e+09	2.30152e+09	1.02731e+10	9.57753e+09	9.53603e+09
Q8IX01	SURP and G-patch domain-containing protein 2 OS=Homo sapiens GN=SUGP2 PE=1 SV=2	4	4	7.69536e-05	0.272703	9.96265e+07	1.0256e+08	1.0503e+08	4.34188e+08	3.39536e+08	3.52838e+08
Q04837	Single-stranded DNA-binding protein, mitochondrial OS=Homo sapiens GN=SSBP1 PE=1 SV=1	2	1	0.0681342	3.66177	3.12192e+07	1.14361e+08	1.20217e+08	3.02049e+07	2.46324e+07	1.77499e+07
Q9NVS9	Pyridoxine-5'-phosphate oxidase OS=Homo sapiens GN=PNPO PE=1 SV=1	4	4	2.64049e-05	3.65694	1.3847e+09	1.33144e+09	1.24107e+09	3.95325e+08	3.53955e+08	3.32833e+08
P62244	40S ribosomal protein S15a OS=Homo sapiens GN=RPS15A PE=1 SV=2	5	3	1.27732e-05	3.64887	1.84016e+09	1.75075e+09	1.56153e+09	4.76497e+08	4.73382e+08	4.62184e+08
Q9HC35	Echinoderm microtubule-associated protein-like 4 OS=Homo sapiens GN=EML4 PE=1 SV=3	8	8	9.62847e-05	3.64696	5.06423e+09	4.49389e+09	4.0224e+09	1.35401e+09	1.14603e+09	1.22375e+09
O15145	Actin-related protein 2/3 complex subunit 3 OS=Homo sapiens GN=ARPC3 PE=1 SV=3	2	1	0.000462548	3.64493	1.76266e+08	1.98804e+08	1.40081e+08	5.04895e+07	4.10639e+07	4.97803e+07
O75369	Filamin-B OS=Homo sapiens GN=FLNB PE=1 SV=2	48	41	2.92638e-05	3.60484	2.26712e+10	2.2609e+10	2.03494e+10	6.66783e+09	5.85122e+09	5.68694e+09
Q9NQ88	Fructose-2,6-bisphosphatase TIGAR OS=Homo sapiens GN=TIGAR PE=1 SV=1	2	1	0.889699	0.278483	1.29391e+07	2.61583e+07	1.5971e+07	4.63966e+06	1.82563e+08	1.05411e+07
Q9UIJ7	GTP:AMP phosphotransferase, mitochondrial OS=Homo sapiens GN=AK3 PE=1 SV=4	5	5	0.000146206	3.54788	1.98817e+09	2.37902e+09	2.10748e+09	6.76119e+08	5.27737e+08	6.21085e+08
P32322	Pyrroline-5-carboxylate reductase 1, mitochondrial OS=Homo sapiens GN=PYCR1 PE=1 SV=2	6	6	5.00099e-05	3.53778	3.67469e+09	3.94549e+09	3.83658e+09	1.22043e+09	9.83133e+08	1.03484e+09
P28074	Proteasome subunit beta type-5 OS=Homo sapiens GN=PSMB5 PE=1 SV=3	5	5	0.00618657	3.53661	9.93026e+08	1.81845e+09	1.73892e+09	5.14197e+08	3.27044e+08	4.45414e+08
P09104	Gamma-enolase OS=Homo sapiens GN=ENO2 PE=1 SV=3	4	3	6.51216e-05	3.5141	6.50296e+08	8.12494e+08	7.19457e+08	1.99035e+08	2.20837e+08	2.01126e+08
Q08380	Galectin-3-binding protein OS=Homo sapiens GN=LGALS3BP PE=1 SV=1	3	3	0.00297834	3.50248	4.36383e+08	4.69527e+08	2.84527e+08	1.38237e+08	9.39413e+07	1.07706e+08
P51858	Cluster of Hepatoma-derived growth factor OS=Homo sapiens GN=HDGF PE=1 SV=1 (P51858)	9	7	8.41546e-05	0.28557	1.68444e+09	1.88944e+09	1.51849e+09	6.35179e+09	6.02557e+09	5.45494e+09
Q7Z4W1	L-xylulose reductase OS=Homo sapiens GN=DCXR PE=1 SV=2	2	2	6.58933e-05	3.49752	2.59506e+08	2.64026e+08	2.65482e+08	8.52966e+07	7.38705e+07	6.64252e+07
P63010	Cluster of AP-2 complex subunit beta OS=Homo sapiens GN=AP2B1 PE=1 SV=1 (P63010)	8	4	9.90896e-05	3.49713	7.89357e+08	9.33724e+08	7.18934e+08	2.28483e+08	2.2607e+08	2.43738e+08
Q9BY44	Eukaryotic translation initiation factor 2A OS=Homo sapiens GN=EIF2A PE=1 SV=3	2	2	0.0144008	3.49575	8.27708e+07	7.3137e+07	5.34694e+07	1.28916e+07	1.43744e+07	3.26288e+07
P01023	Cluster of Alpha-2-macroglobulin OS=Homo sapiens GN=A2M PE=1 SV=3 (P01023)	2	4	3.70737e-05	3.46331	4.04881e+08	4.30764e+08	3.4999e+08	1.13172e+08	1.1333e+08	1.15839e+08
P29966	Myristoylated alanine-rich C-kinase substrate OS=Homo sapiens GN=MARCKS PE=1 SV=4	7	7	1.58855e-05	0.290306	1.9319e+09	2.1754e+09	1.85501e+09	6.67916e+09	6.82411e+09	7.03474e+09
P15144	Aminopeptidase N OS=Homo sapiens GN=ANPEP PE=1 SV=4	7	6	0.000370685	3.41528	7.62287e+08	8.54536e+08	6.57838e+08	2.54729e+08	1.92936e+08	2.1836e+08
P02768	Serum albumin OS=Homo sapiens GN=ALB PE=1 SV=2	4	4	5.49799e-05	0.295612	1.31202e+09	1.5474e+09	1.4958e+09	5.35589e+09	4.74231e+09	4.63469e+09
P23528	Cofilin-1 OS=Homo sapiens GN=CFL1 PE=1 SV=3	6	4	1.93958e-05	3.38066	1.07649e+10	1.19097e+10	1.12379e+10	3.61583e+09	3.12384e+09	3.29166e+09
Q96SI9	Spermatid perinuclear RNA-binding protein OS=Homo sapiens GN=STRBP PE=1 SV=1	2	1	0.00102319	0.296565	3.26898e+07	3.11191e+07	2.20881e+07	1.05443e+08	1.00958e+08	8.32381e+07
P37108	Signal recognition particle 14 kDa protein OS=Homo sapiens GN=SRP14 PE=1 SV=2	2	1	0.000245291	3.36692	1.43628e+08	1.36692e+08	1.26076e+08	3.83106e+07	3.49093e+07	4.74826e+07
P33992	DNA replication licensing factor MCM5 OS=Homo sapiens GN=MCM5 PE=1 SV=5	8	7	0.000439336	0.29812	1.29988e+09	1.28357e+09	1.21122e+09	5.22422e+09	3.75851e+09	3.74596e+09
P52292	Importin subunit alpha-2 OS=Homo sapiens GN=KPNA2 PE=1 SV=1	7	7	3.65766e-05	0.299005	1.94055e+09	2.32321e+09	1.99521e+09	7.27579e+09	6.92492e+09	6.73197e+09
P19525	Interferon-induced, double-stranded RNA-activated protein kinase OS=Homo sapiens GN=EIF2AK2 PE=1 SV=2	3	3	0.000246295	3.34428	3.27255e+08	4.15565e+08	3.19054e+08	1.13551e+08	9.62485e+07	1.0772e+08
O75976	Carboxypeptidase D OS=Homo sapiens GN=CPD PE=1 SV=2	3	3	0.00171858	0.300873	9.40553e+07	1.60323e+08	1.16175e+08	4.46091e+08	3.72124e+08	4.13378e+08
P00966	Argininosuccinate synthase OS=Homo sapiens GN=ASS1 PE=1 SV=2	3	3	0.000549399	3.32149	7.6643e+08	8.90341e+08	7.05909e+08	2.82994e+08	2.02298e+08	2.26039e+08
P56134	ATP synthase subunit f, mitochondrial OS=Homo sapiens GN=ATP5J2 PE=1 SV=3	2	1	0.00771662	3.31602	5.59436e+08	6.92566e+08	5.52397e+08	2.10619e+08	1.0661e+08	2.26918e+08
P53004	Biliverdin reductase A OS=Homo sapiens GN=BLVRA PE=1 SV=2	4	3	5.43084e-05	3.30372	8.00343e+08	8.22198e+08	7.14834e+08	2.58076e+08	2.17312e+08	2.3211e+08
Q16822	Cluster of Phosphoenolpyruvate carboxykinase [GTP], mitochondrial OS=Homo sapiens GN=PCK2 PE=1 SV=3 (Q16822)	11	10	0.000178165	3.30178	7.75903e+09	8.28831e+09	6.90521e+09	2.47005e+09	2.48258e+09	1.99893e+09
O75340	Programmed cell death protein 6 OS=Homo sapiens GN=PDCD6 PE=1 SV=1	2	1	0.0104985	3.30152	4.16807e+07	5.61638e+07	4.32128e+07	1.69928e+07	8.01568e+06	1.77164e+07
Q9NVI1	Fanconi anemia group I protein OS=Homo sapiens GN=FANCI PE=1 SV=4	3	2	0.000952807	0.306074	8.6802e+07	6.96236e+07	5.4164e+07	2.19965e+08	2.32702e+08	2.35368e+08
Q02878	60S ribosomal protein L6 OS=Homo sapiens GN=RPL6 PE=1 SV=3	6	5	0.000252985	3.2548	3.67992e+09	5.03594e+09	4.04923e+09	1.33617e+09	1.33605e+09	1.24971e+09
Q9Y2L1	Exosome complex exonuclease RRP44 OS=Homo sapiens GN=DIS3 PE=1 SV=2	2	1	3.42618e-05	3.238	2.14973e+07	2.50954e+07	2.27709e+07	6.86413e+06	7.66025e+06	6.89734e+06
P21333	Filamin-A OS=Homo sapiens GN=FLNA PE=1 SV=4	49	41	0.000298671	3.19821	2.10657e+10	2.25772e+10	2.04281e+10	7.99452e+09	5.92744e+09	6.11144e+09
P30520	Adenylosuccinate synthetase isozyme 2 OS=Homo sapiens GN=ADSS PE=1 SV=3	4	4	0.000138205	0.314342	8.83342e+08	1.09206e+09	9.95568e+08	3.40487e+09	2.84531e+09	3.20123e+09
O15230	Laminin subunit alpha-5 OS=Homo sapiens GN=LAMA5 PE=1 SV=8	2	2	0.00054478	3.18001	1.36657e+08	1.44275e+08	1.11963e+08	4.40204e+07	3.45058e+07	4.5025e+07
P11717	Cation-independent mannose-6-phosphate receptor OS=Homo sapiens GN=IGF2R PE=1 SV=3	3	3	0.00244494	3.17816	3.46649e+08	2.95292e+08	2.65514e+08	1.255e+08	8.47542e+07	7.52745e+07
P09429	Cluster of High mobility group protein B1 OS=Homo sapiens GN=HMGB1 PE=1 SV=3 (P09429)	5	4	0.0130109	3.17302	1.24976e+09	2.66201e+09	2.58561e+09	7.89019e+08	6.48814e+08	6.09862e+08
P31153	S-adenosylmethionine synthase isoform type-2 OS=Homo sapiens GN=MAT2A PE=1 SV=1	2	2	3.88539e-05	3.16884	1.80609e+08	1.74197e+08	1.72851e+08	5.85612e+07	5.85861e+07	4.93674e+07
P52209	6-phosphogluconate dehydrogenase, decarboxylating OS=Homo sapiens GN=PGD PE=1 SV=3	8	8	8.9674e-06	0.317563	4.89281e+09	5.34829e+09	4.80802e+09	1.64369e+10	1.51776e+10	1.5775e+10
P40763	Signal transducer and activator of transcription 3 OS=Homo sapiens GN=STAT3 PE=1 SV=2	2	2	0.000475543	3.13486	6.11763e+08	7.61482e+08	6.37947e+08	2.49493e+08	1.85318e+08	2.06746e+08
Q8TEX9	Importin-4 OS=Homo sapiens GN=IPO4 PE=1 SV=2	6	6	0.000305851	3.13475	9.85262e+08	1.25727e+09	9.98336e+08	3.84706e+08	3.22199e+08	3.26949e+08
Q13510	Acid ceramidase OS=Homo sapiens GN=ASAH1 PE=1 SV=5	2	2	3.96483e-05	3.11971	1.32345e+09	1.37483e+09	1.31361e+09	4.77983e+08	4.00074e+08	4.07926e+08
P46013	Antigen KI-67 OS=Homo sapiens GN=MKI67 PE=1 SV=2	8	8	0.000231396	0.325984	3.05173e+08	3.54367e+08	3.41347e+08	1.17484e+09	9.9169e+08	9.03821e+08
P33993	DNA replication licensing factor MCM7 OS=Homo sapiens GN=MCM7 PE=1 SV=4	11	11	2.64922e-05	0.328773	1.67419e+09	1.94683e+09	1.8089e+09	5.78739e+09	5.27912e+09	5.44919e+09
P07306	Asialoglycoprotein receptor 1 OS=Homo sapiens GN=ASGR1 PE=1 SV=2	2	2	0.00346572	3.03508	1.88523e+08	2.93926e+08	2.71788e+08	1.00591e+08	8.02512e+07	6.76641e+07
Q14566	DNA replication licensing factor MCM6 OS=Homo sapiens GN=MCM6 PE=1 SV=1	7	6	0.00017901	0.332135	3.56753e+08	3.56881e+08	2.98382e+08	1.12811e+09	9.8718e+08	9.31715e+08
O76021	Ribosomal L1 domain-containing protein 1 OS=Homo sapiens GN=RSL1D1 PE=1 SV=3	6	6	0.000378477	2.98318	3.08714e+09	3.41382e+09	2.61871e+09	1.13862e+09	9.94161e+08	9.24251e+08
P98179	Putative RNA-binding protein 3 OS=Homo sapiens GN=RBM3 PE=1 SV=1	2	2	0.000134547	2.97138	3.78888e+09	4.38045e+09	3.49018e+09	1.35891e+09	1.34805e+09	1.21698e+09
Q9Y6E2	Basic leucine zipper and W2 domain-containing protein 2 OS=Homo sapiens GN=BZW2 PE=1 SV=1	4	2	9.25035e-05	0.338018	4.0989e+08	4.61853e+08	3.75397e+08	1.30977e+09	1.20704e+09	1.17275e+09
P50895	Basal cell adhesion molecule OS=Homo sapiens GN=BCAM PE=1 SV=2	7	7	3.15205e-05	0.338611	9.39708e+08	9.84265e+08	9.52281e+08	3.11362e+09	2.74311e+09	2.63754e+09
P11166	Solute carrier family 2, facilitated glucose transporter member 1 OS=Homo sapiens GN=SLC2A1 PE=1 SV=2	7	6	5.88408e-05	2.94214	4.0442e+09	4.11206e+09	3.73201e+09	1.47545e+09	1.33677e+09	1.22848e+09
P17301	Integrin alpha-2 OS=Homo sapiens GN=ITGA2 PE=1 SV=1	3	3	0.000125322	2.93477	1.16062e+08	1.22237e+08	1.12402e+08	4.52674e+07	3.58031e+07	3.84281e+07
P42765	3-ketoacyl-CoA thiolase, mitochondrial OS=Homo sapiens GN=ACAA2 PE=1 SV=2	7	7	0.000237057	2.92452	2.92008e+09	3.20017e+09	2.57386e+09	1.0854e+09	8.87869e+08	9.99564e+08
Q9ULA0	Aspartyl aminopeptidase OS=Homo sapiens GN=DNPEP PE=1 SV=1	2	2	0.0138185	2.92052	3.89462e+08	4.36504e+08	5.93305e+08	1.23713e+08	2.44004e+08	1.18249e+08
O15173	Membrane-associated progesterone receptor component 2 OS=Homo sapiens GN=PGRMC2 PE=1 SV=1	2	2	0.00184284	2.91993	1.73261e+08	2.67583e+08	2.42719e+08	8.5908e+07	6.99896e+07	7.82055e+07
P29401	Transketolase OS=Homo sapiens GN=TKT PE=1 SV=3	10	9	0.000158822	2.91845	1.34365e+10	1.33249e+10	1.24915e+10	5.15038e+09	4.02062e+09	4.27893e+09
Q96P70	Importin-9 OS=Homo sapiens GN=IPO9 PE=1 SV=3	2	2	0.000152124	0.343062	4.39306e+08	5.61763e+08	4.64066e+08	1.46909e+09	1.42657e+09	1.37509e+09
Q9NZT2	Opioid growth factor receptor OS=Homo sapiens GN=OGFR PE=1 SV=3	2	2	0.000307024	2.90936	1.61674e+08	1.78529e+08	1.34181e+08	5.75687e+07	5.45669e+07	5.09184e+07
P11498	Pyruvate carboxylase, mitochondrial OS=Homo sapiens GN=PC PE=1 SV=2	17	16	0.000134628	0.344539	2.05461e+09	2.43359e+09	1.98852e+09	6.77085e+09	5.98378e+09	6.04359e+09
P49006	MARCKS-related protein OS=Homo sapiens GN=MARCKSL1 PE=1 SV=2	3	3	0.00442753	0.347173	4.60308e+08	4.16686e+08	2.53174e+08	1.03548e+09	1.0603e+09	1.15956e+09
Q9Y6E0	Serine/threonine-protein kinase 24 OS=Homo sapiens GN=STK24 PE=1 SV=1	2	2	0.000836107	2.86342	2.02694e+07	1.85941e+07	1.43413e+07	6.78166e+06	5.69315e+06	6.10604e+06
Q02241	Kinesin-like protein KIF23 OS=Homo sapiens GN=KIF23 PE=1 SV=3	2	2	0.00128896	0.350775	6.85971e+07	6.57662e+07	4.69052e+07	1.75608e+08	1.85822e+08	1.55337e+08
P16152	Cluster of Carbonyl reductase [NADPH] 1 OS=Homo sapiens GN=CBR1 PE=1 SV=3 (P16152)	4	4	0.00051977	2.84902	5.51092e+08	7.16434e+08	5.75878e+08	2.42001e+08	1.96009e+08	2.09021e+08
Q9Y3E5	Peptidyl-tRNA hydrolase 2, mitochondrial OS=Homo sapiens GN=PTRH2 PE=1 SV=1	3	3	4.85503e-05	2.83374	5.53308e+08	6.41525e+08	6.605e+08	2.20378e+08	2.20308e+08	2.14043e+08
Q15417	Cluster of Calponin-3 OS=Homo sapiens GN=CNN3 PE=1 SV=1 (Q15417)	6	5	7.17475e-05	0.353652	1.50729e+09	1.57211e+09	1.33734e+09	4.4573e+09	3.91203e+09	4.11961e+09
P48637	Glutathione synthetase OS=Homo sapiens GN=GSS PE=1 SV=1	3	2	0.000378273	2.80751	5.48878e+08	6.31065e+08	5.04902e+08	2.14869e+08	1.74344e+08	2.10907e+08
P15924	Desmoplakin OS=Homo sapiens GN=DSP PE=1 SV=3	20	16	0.00041837	2.80613	2.64994e+09	3.12694e+09	2.29857e+09	1.02051e+09	9.46445e+08	9.10833e+08
Q9Y450	HBS1-like protein OS=Homo sapiens GN=HBS1L PE=1 SV=1	3	3	0.00146195	0.35681	1.33726e+08	1.6486e+08	1.05437e+08	4.05073e+08	3.59892e+08	3.67358e+08
P49736	DNA replication licensing factor MCM2 OS=Homo sapiens GN=MCM2 PE=1 SV=4	9	9	6.10565e-05	0.358326	1.02323e+09	1.08678e+09	1.00536e+09	3.20904e+09	2.7002e+09	2.78498e+09
O00499	Myc box-dependent-interacting protein 1 OS=Homo sapiens GN=BIN1 PE=1 SV=1	3	4	0.000138633	0.361631	2.33549e+08	2.61573e+08	2.49474e+08	7.47752e+08	7.05533e+08	6.0571e+08
Q09028	Histone-binding protein RBBP4 OS=Homo sapiens GN=RBBP4 PE=1 SV=3	4	3	0.000445868	2.74335	3.1012e+08	3.1936e+08	4.02635e+08	1.36357e+08	1.16384e+08	1.23483e+08
P08195	4F2 cell-surface antigen heavy chain OS=Homo sapiens GN=SLC3A2 PE=1 SV=3	12	11	7.45083e-05	2.74253	9.35529e+09	9.80993e+09	9.12164e+09	3.83686e+09	3.22959e+09	3.24771e+09
Q13085	Cluster of Acetyl-CoA carboxylase 1 OS=Homo sapiens GN=ACACA PE=1 SV=2 (Q13085)	8	6	0.000820771	0.364658	3.13159e+08	4.09021e+08	2.80871e+08	9.40893e+08	8.93348e+08	9.16423e+08
P31930	Cytochrome b-c1 complex subunit 1, mitochondrial OS=Homo sapiens GN=UQCRC1 PE=1 SV=3	6	6	0.000269734	2.74191	2.51786e+09	2.48362e+09	2.33781e+09	1.02994e+09	7.80468e+08	8.663e+08
Q9H6R3	Acyl-CoA synthetase short-chain family member 3, mitochondrial OS=Homo sapiens GN=ACSS3 PE=2 SV=1	5	5	0.000671451	2.73768	6.76275e+08	8.18809e+08	6.29615e+08	2.82889e+08	2.24394e+08	2.68813e+08
O60488	Long-chain-fatty-acid--CoA ligase 4 OS=Homo sapiens GN=ACSL4 PE=1 SV=2	6	5	0.000179992	2.73296	3.66526e+08	4.42381e+08	3.75553e+08	1.56365e+08	1.43786e+08	1.33247e+08
Q13442	28 kDa heat- and acid-stable phosphoprotein OS=Homo sapiens GN=PDAP1 PE=1 SV=1	2	2	0.000105943	0.366668	5.53365e+08	4.96951e+08	4.40679e+08	1.35877e+09	1.3548e+09	1.35276e+09
P62424	60S ribosomal protein L7a OS=Homo sapiens GN=RPL7A PE=1 SV=2	5	4	0.000100384	2.70982	3.26462e+09	3.56113e+09	3.33087e+09	1.39032e+09	1.22006e+09	1.1377e+09
P37802	Transgelin-2 OS=Homo sapiens GN=TAGLN2 PE=1 SV=3	5	5	0.0001803	0.369077	1.85597e+09	2.08638e+09	1.63963e+09	5.30962e+09	4.97392e+09	4.84062e+09
Q96CM8	Acyl-CoA synthetase family member 2, mitochondrial OS=Homo sapiens GN=ACSF2 PE=1 SV=2	2	3	8.97502e-05	2.7094	5.01544e+08	5.45053e+08	5.5375e+08	1.97893e+08	2.14803e+08	1.77969e+08
Q9BR76	Coronin-1B OS=Homo sapiens GN=CORO1B PE=1 SV=1	3	3	9.84539e-06	0.3694	1.51515e+09	1.45758e+09	1.41272e+09	4.19334e+09	3.83911e+09	3.83937e+09
O75436	Vacuolar protein sorting-associated protein 26A OS=Homo sapiens GN=VPS26A PE=1 SV=2	2	2	0.00638219	2.69842	5.12349e+08	4.09901e+08	4.01019e+08	2.25608e+08	1.28608e+08	1.36172e+08
Q16643	Drebrin OS=Homo sapiens GN=DBN1 PE=1 SV=4	6	4	9.11277e-06	0.370894	9.85842e+08	1.00585e+09	9.10653e+08	2.69131e+09	2.53609e+09	2.59786e+09
Q15021	Condensin complex subunit 1 OS=Homo sapiens GN=NCAPD2 PE=1 SV=3	2	1	0.00652897	0.372218	7.52819e+07	1.18241e+08	6.4122e+07	2.59303e+08	2.03872e+08	2.29015e+08
P11586	C-1-tetrahydrofolate synthase, cytoplasmic OS=Homo sapiens GN=MTHFD1 PE=1 SV=3	11	10	0.000109946	2.68555	4.05339e+09	4.13107e+09	3.47884e+09	1.55023e+09	1.41347e+09	1.37928e+09
Q8WVM8	Sec1 family domain-containing protein 1 OS=Homo sapiens GN=SCFD1 PE=1 SV=4	8	8	8.45999e-05	0.37408	3.06671e+09	3.41363e+09	2.87097e+09	8.88241e+09	8.18639e+09	7.92938e+09
Q93009	Ubiquitin carboxyl-terminal hydrolase 7 OS=Homo sapiens GN=USP7 PE=1 SV=2	5	5	8.14575e-05	2.6668	9.39123e+08	1.07466e+09	9.50358e+08	3.9461e+08	3.7465e+08	3.42238e+08
P49916	DNA ligase 3 OS=Homo sapiens GN=LIG3 PE=1 SV=2	5	4	6.94066e-06	0.375284	9.7136e+07	1.01226e+08	9.1827e+07	2.64236e+08	2.50491e+08	2.58525e+08
P51532	Cluster of Transcription activator BRG1 OS=Homo sapiens GN=SMARCA4 PE=1 SV=2 (P51532)	3	2	0.000519127	0.375697	7.79163e+07	9.33224e+07	7.52439e+07	2.48913e+08	1.98179e+08	2.08976e+08
Q9NR45	Sialic acid synthase OS=Homo sapiens GN=NANS PE=1 SV=2	3	3	0.000236163	2.65677	1.24444e+09	1.47303e+09	1.41674e+09	5.81432e+08	4.8052e+08	4.94149e+08
Q4G0N4	NAD kinase domain-containing protein 1 OS=Homo sapiens GN=NADKD1 PE=1 SV=2	4	4	5.92988e-05	0.376802	7.22465e+08	6.9688e+08	6.46104e+08	1.93867e+09	1.86851e+09	1.67435e+09
O95983	Methyl-CpG-binding domain protein 3 OS=Homo sapiens GN=MBD3 PE=1 SV=1	3	3	0.0141531	0.378307	2.58126e+08	3.89834e+08	1.65914e+08	7.45852e+08	7.20752e+08	6.84755e+08
P11413	Glucose-6-phosphate 1-dehydrogenase OS=Homo sapiens GN=G6PD PE=1 SV=4	11	11	0.00016265	2.64315	3.44514e+09	3.60434e+09	3.07216e+09	1.41359e+09	1.21133e+09	1.20445e+09
P24752	Acetyl-CoA acetyltransferase, mitochondrial OS=Homo sapiens GN=ACAT1 PE=1 SV=1	8	8	0.000182284	2.64187	7.18589e+09	7.93053e+09	6.28362e+09	2.84034e+09	2.5983e+09	2.6617e+09
P62263	40S ribosomal protein S14 OS=Homo sapiens GN=RPS14 PE=1 SV=3	5	5	7.31973e-05	2.63674	8.48462e+08	8.87278e+08	8.14257e+08	3.56751e+08	3.06991e+08	3.0336e+08
P58107	Epiplakin OS=Homo sapiens GN=EPPK1 PE=1 SV=2	12	9	8.59609e-05	2.63524	1.598e+09	1.85585e+09	1.60188e+09	6.82977e+08	6.22892e+08	6.12639e+08
Q6NUK1	Calcium-binding mitochondrial carrier protein SCaMC-1 OS=Homo sapiens GN=SLC25A24 PE=1 SV=2	2	2	0.000323711	0.379584	7.91833e+07	7.45769e+07	6.2688e+07	2.05047e+08	1.74376e+08	1.90802e+08
P49419	Alpha-aminoadipic semialdehyde dehydrogenase OS=Homo sapiens GN=ALDH7A1 PE=1 SV=5	7	6	0.000655027	2.62253	3.8063e+09	3.86807e+09	2.96122e+09	1.48966e+09	1.28594e+09	1.27988e+09
Q9UBX3	Mitochondrial dicarboxylate carrier OS=Homo sapiens GN=SLC25A10 PE=1 SV=2	5	5	6.85489e-05	2.6194	9.74785e+08	1.13531e+09	1.03776e+09	4.2774e+08	3.80584e+08	3.93426e+08
Q6DD88	Atlastin-3 OS=Homo sapiens GN=ATL3 PE=1 SV=1	5	4	0.000306141	0.382113	5.61514e+08	4.87291e+08	4.60188e+08	1.45734e+09	1.29498e+09	1.19676e+09
Q96IZ0	PRKC apoptosis WT1 regulator protein OS=Homo sapiens GN=PAWR PE=1 SV=1	3	3	0.0130764	2.61109	1.84318e+08	1.97255e+08	1.27016e+08	7.64173e+07	4.36451e+07	7.47182e+07
Q13867	Bleomycin hydrolase OS=Homo sapiens GN=BLMH PE=1 SV=1	2	2	5.64274e-06	0.384742	3.69405e+08	3.81808e+08	3.69664e+08	1.01938e+09	9.6776e+08	9.26183e+08
P14324	Farnesyl pyrophosphate synthase OS=Homo sapiens GN=FDPS PE=1 SV=4	2	1	6.62096e-05	0.386575	1.08224e+09	1.12145e+09	1.06446e+09	3.12041e+09	2.69538e+09	2.63833e+09
P14866	Heterogeneous nuclear ribonucleoprotein L OS=Homo sapiens GN=HNRNPL PE=1 SV=2	10	9	0.000137859	2.58287	4.58258e+09	4.84411e+09	4.16702e+09	1.92401e+09	1.71159e+09	1.62743e+09
Q9NXG2	THUMP domain-containing protein 1 OS=Homo sapiens GN=THUMPD1 PE=1 SV=2	2	3	1.81596e-05	2.58193	8.99415e+08	8.26882e+08	8.12914e+08	3.32328e+08	3.12402e+08	3.38724e+08
Q14847	LIM and SH3 domain protein 1 OS=Homo sapiens GN=LASP1 PE=1 SV=2	5	5	1.7779e-05	2.57754	4.25877e+09	4.07833e+09	3.81112e+09	1.6248e+09	1.5833e+09	1.50501e+09
P54727	UV excision repair protein RAD23 homolog B OS=Homo sapiens GN=RAD23B PE=1 SV=1	5	5	0.00108102	2.57632	1.04401e+09	1.15498e+09	8.03389e+08	3.84285e+08	3.74387e+08	4.067e+08
P00568	Adenylate kinase isoenzyme 1 OS=Homo sapiens GN=AK1 PE=1 SV=3	2	2	0.0927538	2.56996	6.62537e+08	6.17527e+08	7.46211e+08	1.02025e+08	5.93269e+08	9.31518e+07
Q14697	Neutral alpha-glucosidase AB OS=Homo sapiens GN=GANAB PE=1 SV=3	16	14	0.000295118	0.389613	5.57471e+09	5.90607e+09	4.66473e+09	1.48506e+10	1.31822e+10	1.34071e+10
P41223	Protein BUD31 homolog OS=Homo sapiens GN=BUD31 PE=1 SV=2	2	1	0.0103534	0.389626	5.18822e+07	3.49905e+07	2.57696e+07	9.67442e+07	8.43893e+07	1.0797e+08
Q9H6S0	Probable ATP-dependent RNA helicase YTHDC2 OS=Homo sapiens GN=YTHDC2 PE=1 SV=2	3	1	0.103252	0.390406	7.79396e+06	5.11759e+06	3.03725e+06	1.18999e+07	2.19863e+07	6.96565e+06
P06744	Glucose-6-phosphate isomerase OS=Homo sapiens GN=GPI PE=1 SV=4	12	11	0.00019909	2.55436	1.13729e+10	1.34882e+10	1.1021e+10	4.84588e+09	4.83698e+09	4.36447e+09
Q9Y281	Cofilin-2 OS=Homo sapiens GN=CFL2 PE=1 SV=1	5	2	7.1231e-05	2.54527	1.13604e+09	1.18546e+09	1.17556e+09	4.98009e+08	4.13852e+08	4.62078e+08
P68402	Platelet-activating factor acetylhydrolase IB subunit beta OS=Homo sapiens GN=PAFAH1B2 PE=1 SV=1	2	1	0.000140407	2.54096	3.39123e+08	3.48656e+08	2.87396e+08	1.29841e+08	1.32126e+08	1.21815e+08
P20674	Cytochrome c oxidase subunit 5A, mitochondrial OS=Homo sapiens GN=COX5A PE=1 SV=2	4	3	0.000288111	2.52606	2.13835e+09	2.48711e+09	1.94661e+09	9.19624e+08	8.51731e+08	8.30354e+08
O00505	Importin subunit alpha-3 OS=Homo sapiens GN=KPNA3 PE=1 SV=2	2	1	0.0101279	2.52556	8.95992e+07	1.67691e+08	1.43874e+08	5.83488e+07	4.9802e+07	5.06907e+07
Q7KZ85	Transcription elongation factor SPT6 OS=Homo sapiens GN=SUPT6H PE=1 SV=2	3	3	0.00723017	0.39657	1.18003e+08	9.29851e+07	6.33261e+07	2.5556e+08	2.19099e+08	2.17058e+08
Q15274	Nicotinate-nucleotide pyrophosphorylase [carboxylating] OS=Homo sapiens GN=QPRT PE=1 SV=3	4	4	1.36381e-05	2.51781	1.24034e+09	1.21906e+09	1.15867e+09	5.04879e+08	4.76265e+08	4.5585e+08
Q10713	Mitochondrial-processing peptidase subunit alpha OS=Homo sapiens GN=PMPCA PE=1 SV=2	3	3	9.26119e-05	2.51461	9.06134e+08	8.88854e+08	9.24491e+08	4.00449e+08	3.51384e+08	3.29638e+08
P28072	Proteasome subunit beta type-6 OS=Homo sapiens GN=PSMB6 PE=1 SV=4	2	2	0.000835718	2.49291	1.30622e+09	1.52087e+09	1.15063e+09	5.97798e+08	4.9291e+08	5.04906e+08
P39748	Flap endonuclease 1 OS=Homo sapiens GN=FEN1 PE=1 SV=1	4	4	0.000176804	0.401331	1.67408e+09	1.90182e+09	1.68824e+09	4.85421e+09	4.10967e+09	4.15283e+09
P38432	Coilin OS=Homo sapiens GN=COIL PE=1 SV=1	2	2	0.00140961	0.40288	7.48426e+07	1.02041e+08	1.08759e+08	2.45644e+08	2.30436e+08	2.32922e+08
O75152	Zinc finger CCCH domain-containing protein 11A OS=Homo sapiens GN=ZC3H11A PE=1 SV=3	2	2	0.0174091	0.403181	2.19349e+07	3.28008e+07	1.48995e+07	6.72448e+07	5.53295e+07	5.014e+07
P10253	Lysosomal alpha-glucosidase OS=Homo sapiens GN=GAA PE=1 SV=4	3	3	1.97496e-05	2.46681	4.87629e+08	5.31466e+08	5.33603e+08	2.17897e+08	2.11455e+08	2.00084e+08
P36957	Dihydrolipoyllysine-residue succinyltransferase component of 2-oxoglutarate dehydrogenase complex, mitochondrial OS=Homo sapiens GN=DLST PE=1 SV=4	4	4	0.000556087	2.4599	8.47684e+08	9.98531e+08	1.00307e+09	4.41064e+08	3.68525e+08	3.48703e+08
P14923	Junction plakoglobin OS=Homo sapiens GN=JUP PE=1 SV=3	4	3	0.000309916	2.45488	7.95178e+08	8.91976e+08	7.39369e+08	3.6245e+08	3.25564e+08	3.00435e+08
P53634	Dipeptidyl peptidase 1 OS=Homo sapiens GN=CTSC PE=1 SV=2	2	2	0.00725603	2.45294	8.07525e+08	8.56317e+08	5.1905e+08	3.16879e+08	3.18216e+08	2.54813e+08
Q8TCJ2	Dolichyl-diphosphooligosaccharide--protein glycosyltransferase subunit STT3B OS=Homo sapiens GN=STT3B PE=1 SV=1	2	2	0.000959373	0.407821	2.18534e+08	2.33972e+08	1.97904e+08	6.31144e+08	4.85487e+08	4.78209e+08
P11172	Uridine 5'-monophosphate synthase OS=Homo sapiens GN=UMPS PE=1 SV=1	4	4	0.000329121	0.407908	7.05733e+09	6.42228e+09	6.04899e+09	1.8053e+10	1.49309e+10	1.4891e+10
P49327	Fatty acid synthase OS=Homo sapiens GN=FASN PE=1 SV=3	48	47	9.91132e-05	0.408528	2.98599e+10	3.37925e+10	3.02979e+10	8.31677e+10	7.25927e+10	7.42121e+10
Q86U38	Nucleolar protein 9 OS=Homo sapiens GN=NOP9 PE=1 SV=1	2	2	0.000765968	2.43705	3.2813e+08	4.17892e+08	3.15178e+08	1.47579e+08	1.34824e+08	1.53042e+08
P00558	Cluster of Phosphoglycerate kinase 1 OS=Homo sapiens GN=PGK1 PE=1 SV=3 (P00558)	16	16	3.44015e-05	2.43556	3.45159e+10	3.55254e+10	3.28715e+10	1.51209e+10	1.33405e+10	1.3793e+10
P24534	Elongation factor 1-beta OS=Homo sapiens GN=EEF1B2 PE=1 SV=3	5	4	3.75403e-05	0.411171	5.13619e+09	5.6127e+09	4.96213e+09	1.33938e+10	1.24053e+10	1.24113e+10
P14174	Macrophage migration inhibitory factor OS=Homo sapiens GN=MIF PE=1 SV=4	2	3	0.000117218	2.42943	8.59897e+09	9.19954e+09	8.92205e+09	4.08735e+09	3.41656e+09	3.49481e+09
P04114	Apolipoprotein B-100 OS=Homo sapiens GN=APOB PE=1 SV=2	5	4	0.000336969	0.411698	2.63021e+08	3.17345e+08	2.71142e+08	7.62371e+08	6.56583e+08	6.49324e+08
P08107	Cluster of Heat shock 70 kDa protein 1A/1B OS=Homo sapiens GN=HSPA1A PE=1 SV=5 (P08107)	14	7	0.000113919	2.42845	5.23418e+09	5.55331e+09	4.65517e+09	2.19444e+09	2.16005e+09	2.00459e+09
Q9Y6C9	Mitochondrial carrier homolog 2 OS=Homo sapiens GN=MTCH2 PE=1 SV=1	3	3	8.88533e-05	2.42669	1.17523e+09	1.07162e+09	1.06253e+09	4.96256e+08	4.36574e+08	4.30918e+08
P15531	Nucleoside diphosphate kinase A OS=Homo sapiens GN=NME1 PE=1 SV=1	7	2	0.00186577	2.42118	2.42683e+09	2.72362e+09	2.99861e+09	1.35835e+09	9.51704e+08	1.05568e+09
Q9UHG3	Prenylcysteine oxidase 1 OS=Homo sapiens GN=PCYOX1 PE=1 SV=3	5	5	0.000149187	2.41779	1.33128e+09	1.46656e+09	1.27847e+09	6.16943e+08	5.31062e+08	5.37957e+08
P42785	Lysosomal Pro-X carboxypeptidase OS=Homo sapiens GN=PRCP PE=1 SV=1	3	3	0.000479416	2.40264	6.06325e+08	7.3857e+08	5.86549e+08	2.58669e+08	2.91289e+08	2.53926e+08
P20839	Inosine-5'-monophosphate dehydrogenase 1 OS=Homo sapiens GN=IMPDH1 PE=1 SV=2	2	2	0.000718906	0.416736	9.26575e+06	1.08891e+07	1.1055e+07	2.82822e+07	2.47132e+07	2.18957e+07
P17858	6-phosphofructokinase, liver type OS=Homo sapiens GN=PFKL PE=1 SV=6	8	6	0.000363341	2.38854	2.71452e+09	2.8772e+09	2.3365e+09	1.15137e+09	1.16232e+09	1.00559e+09
P35611	Cluster of Alpha-adducin OS=Homo sapiens GN=ADD1 PE=1 SV=2 (P35611)	5	5	0.000169655	0.419165	4.18513e+08	4.66092e+08	4.26192e+08	1.15506e+09	1.00878e+09	9.63316e+08
P62873	Cluster of Guanine nucleotide-binding protein G(I)/G(S)/G(T) subunit beta-1 OS=Homo sapiens GN=GNB1 PE=1 SV=3 (P62873)	3	2	0.00845052	2.38181	2.89121e+08	2.50297e+08	2.71465e+08	1.1599e+08	1.45964e+08	7.84934e+07
Q16881	Thioredoxin reductase 1, cytoplasmic OS=Homo sapiens GN=TXNRD1 PE=1 SV=3	6	5	0.000515317	2.38163	2.10602e+09	2.1033e+09	1.88712e+09	9.83169e+08	7.57834e+08	8.1877e+08
P22234	Multifunctional protein ADE2 OS=Homo sapiens GN=PAICS PE=1 SV=3	4	4	0.000465247	2.37843	1.04386e+09	1.18291e+09	1.00836e+09	4.9869e+08	3.9738e+08	4.6413e+08
Q99536	Synaptic vesicle membrane protein VAT-1 homolog OS=Homo sapiens GN=VAT1 PE=1 SV=2	5	5	0.000673218	2.37646	5.36103e+09	4.70338e+09	4.20711e+09	2.23759e+09	1.88032e+09	1.88745e+09
Q16401	26S proteasome non-ATPase regulatory subunit 5 OS=Homo sapiens GN=PSMD5 PE=1 SV=3	2	2	0.000442302	0.423631	4.32783e+08	5.62452e+08	4.51319e+08	1.146e+09	1.12965e+09	1.13901e+09
P12814	Cluster of Alpha-actinin-1 OS=Homo sapiens GN=ACTN1 PE=1 SV=2 (P12814)	24	13	0.000137559	2.35227	7.74155e+09	8.09961e+09	7.08399e+09	3.50256e+09	3.24531e+09	2.99811e+09
P62854	Cluster of 40S ribosomal protein S26 OS=Homo sapiens GN=RPS26 PE=1 SV=3 (P62854)	3	2	4.35806e-05	2.34226	8.95071e+08	9.15265e+08	8.31665e+08	3.88514e+08	3.8835e+08	3.51107e+08
Q92598	Heat shock protein 105 kDa OS=Homo sapiens GN=HSPH1 PE=1 SV=1	7	6	0.000245284	0.427505	1.71799e+09	1.94817e+09	1.63355e+09	4.48918e+09	3.861e+09	4.04665e+09
P05141	Cluster of ADP/ATP translocase 2 OS=Homo sapiens GN=SLC25A5 PE=1 SV=7 (P05141)	10	1	0.00230635	0.427685	6.56224e+06	4.70381e+06	4.58461e+06	1.31822e+07	1.26182e+07	1.12611e+07
Q5H9R7	Serine/threonine-protein phosphatase 6 regulatory subunit 3 OS=Homo sapiens GN=PPP6R3 PE=1 SV=2	2	2	0.000905182	0.427705	7.7825e+07	1.05153e+08	8.12503e+07	2.12112e+08	1.96127e+08	2.09543e+08
Q02880	DNA topoisomerase 2-beta OS=Homo sapiens GN=TOP2B PE=1 SV=3	5	2	0.0019777	0.429361	1.0015e+08	1.23544e+08	1.24057e+08	3.13239e+08	2.6983e+08	2.26857e+08
O00151	PDZ and LIM domain protein 1 OS=Homo sapiens GN=PDLIM1 PE=1 SV=4	9	8	3.1318e-05	2.32047	7.16686e+09	7.84704e+09	7.30553e+09	3.36513e+09	3.03874e+09	3.21463e+09
Q96CT7	Coiled-coil domain-containing protein 124 OS=Homo sapiens GN=CCDC124 PE=1 SV=1	2	1	0.000285058	0.431438	1.22523e+07	1.39619e+07	1.42169e+07	3.44294e+07	3.04968e+07	2.87861e+07
Q7Z6Z7	E3 ubiquitin-protein ligase HUWE1 OS=Homo sapiens GN=HUWE1 PE=1 SV=3	11	9	0.000224805	0.431808	5.86451e+08	7.17421e+08	5.89751e+08	1.48461e+09	1.45072e+09	1.45001e+09
P09382	Galectin-1 OS=Homo sapiens GN=LGALS1 PE=1 SV=2	2	1	0.000853215	2.31095	1.33571e+08	1.79113e+08	1.41117e+08	6.82157e+07	6.43633e+07	6.37907e+07
Q8WWI1	LIM domain only protein 7 OS=Homo sapiens GN=LMO7 PE=1 SV=3	3	2	0.00143942	2.30974	7.54895e+07	8.2739e+07	6.00586e+07	3.45142e+07	3.00483e+07	2.99449e+07
P16435	NADPH--cytochrome P450 reductase OS=Homo sapiens GN=POR PE=1 SV=2	5	5	0.000186136	2.30082	2.68706e+09	3.10853e+09	2.52958e+09	1.20442e+09	1.23374e+09	1.1802e+09
Q9UM54	Unconventional myosin-VI OS=Homo sapiens GN=MYO6 PE=1 SV=4	2	2	0.00291872	0.435089	3.38947e+07	3.66981e+07	3.02191e+07	9.46717e+07	6.44718e+07	7.25605e+07
Q7L2E3	Putative ATP-dependent RNA helicase DHX30 OS=Homo sapiens GN=DHX30 PE=1 SV=1	7	6	0.000373284	0.435613	2.73996e+08	3.49763e+08	2.99334e+08	7.36616e+08	6.78621e+08	7.0383e+08
O43237	Cytoplasmic dynein 1 light intermediate chain 2 OS=Homo sapiens GN=DYNC1LI2 PE=1 SV=1	2	2	0.000429316	2.29536	2.43483e+08	2.39871e+08	2.08712e+08	1.07043e+08	1.05648e+08	8.88156e+07
O43491	Cluster of Band 4.1-like protein 2 OS=Homo sapiens GN=EPB41L2 PE=1 SV=1 (O43491)	5	4	1.24989e-05	0.435849	5.39668e+08	5.21053e+08	5.40724e+08	1.29657e+09	1.19751e+09	1.18024e+09
Q9Y320	Thioredoxin-related transmembrane protein 2 OS=Homo sapiens GN=TMX2 PE=1 SV=1	4	4	0.00105178	0.436189	4.1983e+08	5.54363e+08	4.84607e+08	1.24259e+09	1.0631e+09	1.03874e+09
Q9BYD3	39S ribosomal protein L4, mitochondrial OS=Homo sapiens GN=MRPL4 PE=1 SV=1	3	3	9.31164e-05	2.2676	4.38169e+08	4.40165e+08	4.26138e+08	2.11061e+08	1.86112e+08	1.78092e+08
Q06520	Bile salt sulfotransferase OS=Homo sapiens GN=SULT2A1 PE=1 SV=3	6	6	0.000127428	2.26214	3.55624e+09	3.83004e+09	3.30755e+09	1.61608e+09	1.46451e+09	1.64672e+09
Q9HDC9	Adipocyte plasma membrane-associated protein OS=Homo sapiens GN=APMAP PE=1 SV=2	6	6	0.0133129	2.2617	1.85167e+09	2.25521e+09	2.05327e+09	7.35861e+08	1.28312e+09	7.04699e+08
O75937	DnaJ homolog subfamily C member 8 OS=Homo sapiens GN=DNAJC8 PE=1 SV=2	2	2	0.0133415	2.24753	5.1422e+08	6.23069e+08	4.3551e+08	3.15256e+08	1.98279e+08	1.86256e+08
Q9H773	dCTP pyrophosphatase 1 OS=Homo sapiens GN=DCTPP1 PE=1 SV=1	4	3	0.000106	2.24737	4.47881e+08	4.18416e+08	4.01668e+08	1.8799e+08	1.7434e+08	2.01869e+08
P04075	Fructose-bisphosphate aldolase A OS=Homo sapiens GN=ALDOA PE=1 SV=2	11	8	5.33516e-05	2.23758	2.05298e+10	2.0237e+10	1.88749e+10	9.51198e+09	8.70025e+09	8.44227e+09
P11177	Pyruvate dehydrogenase E1 component subunit beta, mitochondrial OS=Homo sapiens GN=PDHB PE=1 SV=3	4	3	0.00371975	2.23589	4.14441e+08	4.15564e+08	3.83188e+08	2.28909e+08	1.67522e+08	1.46168e+08
Q9Y394	Dehydrogenase/reductase SDR family member 7 OS=Homo sapiens GN=DHRS7 PE=1 SV=1	2	2	0.000549259	0.447791	2.94064e+08	3.63276e+08	3.54887e+08	8.17802e+08	7.04411e+08	7.38278e+08
Q9UI12	V-type proton ATPase subunit H OS=Homo sapiens GN=ATP6V1H PE=1 SV=1	2	2	0.00117068	2.2274	2.57344e+08	2.39197e+08	3.19487e+08	1.12668e+08	1.24168e+08	1.29523e+08
Q03252	Lamin-B2 OS=Homo sapiens GN=LMNB2 PE=1 SV=3	9	6	0.000454472	2.22136	1.24163e+09	1.23094e+09	1.19352e+09	6.3348e+08	5.22545e+08	4.94359e+08
O75146	Huntingtin-interacting protein 1-related protein OS=Homo sapiens GN=HIP1R PE=1 SV=2	2	2	0.000128743	2.21146	9.92851e+07	1.12472e+08	1.00045e+08	4.73276e+07	4.97708e+07	4.38955e+07
Q15836	Cluster of Vesicle-associated membrane protein 3 OS=Homo sapiens GN=VAMP3 PE=1 SV=3 (Q15836)	2	1	0.0071682	2.20679	2.42743e+08	3.50344e+08	2.86864e+08	1.63547e+08	1.10755e+08	1.24445e+08
P12277	Cluster of Creatine kinase B-type OS=Homo sapiens GN=CKB PE=1 SV=1 (P12277)	13	12	0.000220843	0.455087	4.85332e+09	5.11966e+09	4.90109e+09	1.22241e+10	1.02893e+10	1.01707e+10
P55010	Eukaryotic translation initiation factor 5 OS=Homo sapiens GN=EIF5 PE=1 SV=2	4	4	0.000156446	0.457101	9.53721e+08	1.09642e+09	9.65057e+08	2.26501e+09	2.28176e+09	2.04958e+09
P20340	Cluster of Ras-related protein Rab-6A OS=Homo sapiens GN=RAB6A PE=1 SV=3 (P20340)	4	2	0.000825852	2.18469	2.47407e+08	2.54858e+08	2.3652e+08	1.30804e+08	9.79169e+07	1.09444e+08
P31947	14-3-3 protein sigma OS=Homo sapiens GN=SFN PE=1 SV=1	4	2	9.33571e-06	2.18445	7.50507e+08	8.23537e+08	7.75983e+08	3.61181e+08	3.59533e+08	3.55086e+08
P50995	Annexin A11 OS=Homo sapiens GN=ANXA11 PE=1 SV=1	5	5	0.000600359	2.18312	7.32163e+08	8.77415e+08	7.89803e+08	4.1049e+08	3.3766e+08	3.50911e+08
Q9UMS4	Pre-mRNA-processing factor 19 OS=Homo sapiens GN=PRPF19 PE=1 SV=1	7	7	0.00262987	0.458277	2.38491e+09	3.46014e+09	2.50154e+09	6.12181e+09	6.27776e+09	5.8134e+09
Q5BKZ1	DBIRD complex subunit ZNF326 OS=Homo sapiens GN=ZNF326 PE=1 SV=2	2	1	0.000196268	0.458371	876500	860599	876102	1.80921e+06	1.76311e+06	2.12875e+06
P00403	Cytochrome c oxidase subunit 2 OS=Homo sapiens GN=MT-CO2 PE=1 SV=1	3	3	0.00114104	2.17979	1.76793e+09	2.1608e+09	2.0601e+09	1.04741e+09	8.25212e+08	8.74816e+08
P25705	ATP synthase subunit alpha, mitochondrial OS=Homo sapiens GN=ATP5A1 PE=1 SV=1	17	16	0.000152458	2.17164	1.62659e+10	1.68521e+10	1.56819e+10	8.27083e+09	6.99146e+09	7.20921e+09
O43169	Cytochrome b5 type B OS=Homo sapiens GN=CYB5B PE=1 SV=2	4	4	0.000294376	2.1683	3.12585e+09	2.96689e+09	2.78956e+09	1.52157e+09	1.26214e+09	1.31273e+09
Q15084	Protein disulfide-isomerase A6 OS=Homo sapiens GN=PDIA6 PE=1 SV=1	14	12	5.85937e-05	2.16798	1.93679e+10	2.07308e+10	2.09417e+10	1.00713e+10	9.06055e+09	9.02359e+09
Q9NVX2	Notchless protein homolog 1 OS=Homo sapiens GN=NLE1 PE=1 SV=4	4	2	0.00285264	0.461259	1.31001e+08	1.38699e+08	1.06363e+08	3.20068e+08	2.41836e+08	2.53392e+08
Q14676	Mediator of DNA damage checkpoint protein 1 OS=Homo sapiens GN=MDC1 PE=1 SV=3	2	3	0.0117907	0.462344	4.81961e+07	4.47217e+07	4.02321e+07	1.28968e+08	7.76553e+07	8.13651e+07
P21266	Glutathione S-transferase Mu 3 OS=Homo sapiens GN=GSTM3 PE=1 SV=3	2	1	0.0908412	2.15962	6.60748e+08	4.90872e+08	2.47093e+08	1.63574e+08	2.4318e+08	2.40913e+08
O43592	Exportin-T OS=Homo sapiens GN=XPOT PE=1 SV=2	3	3	0.00305738	0.463758	2.54683e+08	3.21059e+08	3.04292e+08	7.48781e+08	5.37228e+08	6.11603e+08
P30101	Protein disulfide-isomerase A3 OS=Homo sapiens GN=PDIA3 PE=1 SV=4	19	19	0.000117371	2.15175	2.27666e+10	2.52859e+10	2.24435e+10	1.16919e+10	1.06052e+10	1.0465e+10
P09874	Poly [ADP-ribose] polymerase 1 OS=Homo sapiens GN=PARP1 PE=1 SV=4	17	15	0.000226307	0.466059	2.86014e+09	2.94355e+09	2.68557e+09	6.74132e+09	5.76209e+09	5.71157e+09
Q13112	Chromatin assembly factor 1 subunit B OS=Homo sapiens GN=CHAF1B PE=1 SV=1	2	1	0.00293856	0.466494	3.79635e+06	3.77709e+06	3.79701e+06	9.78512e+06	6.55265e+06	8.03647e+06
Q8NI27	THO complex subunit 2 OS=Homo sapiens GN=THOC2 PE=1 SV=2	2	2	0.00084914	0.46842	7.12272e+07	9.2815e+07	8.95837e+07	1.86416e+08	1.80462e+08	1.74572e+08
Q12931	Heat shock protein 75 kDa, mitochondrial OS=Homo sapiens GN=TRAP1 PE=1 SV=3	8	7	0.00025809	2.13325	2.23542e+09	2.08469e+09	1.83284e+09	1.00194e+09	9.43724e+08	9.38648e+08
P62316	Small nuclear ribonucleoprotein Sm D2 OS=Homo sapiens GN=SNRPD2 PE=1 SV=1	3	1	3.29631e-06	2.1303	8.58075e+08	8.63733e+08	8.25162e+08	3.97024e+08	3.89064e+08	4.09504e+08
P51991	Heterogeneous nuclear ribonucleoprotein A3 OS=Homo sapiens GN=HNRNPA3 PE=1 SV=2	7	5	0.00105895	2.1266	4.13695e+09	4.1112e+09	3.89578e+09	2.24128e+09	1.67622e+09	1.793e+09
O43175	D-3-phosphoglycerate dehydrogenase OS=Homo sapiens GN=PHGDH PE=1 SV=4	6	5	0.00139402	0.47076	3.96051e+09	5.38876e+09	4.47039e+09	9.85286e+09	1.03458e+10	9.15746e+09
P04040	Catalase OS=Homo sapiens GN=CAT PE=1 SV=3	10	10	9.9596e-05	2.12142	6.74793e+09	6.88526e+09	6.18259e+09	3.33165e+09	2.96517e+09	3.04397e+09
P37059	Estradiol 17-beta-dehydrogenase 2 OS=Homo sapiens GN=HSD17B2 PE=1 SV=1	2	1	2.27114e-05	2.11961	3.19357e+08	3.18251e+08	2.94648e+08	1.49241e+08	1.49866e+08	1.40717e+08
Q14011	Cold-inducible RNA-binding protein OS=Homo sapiens GN=CIRBP PE=1 SV=1	2	2	0.000324583	2.11678	3.85408e+08	3.52151e+08	3.10453e+08	1.62913e+08	1.61775e+08	1.7041e+08
Q00325	Phosphate carrier protein, mitochondrial OS=Homo sapiens GN=SLC25A3 PE=1 SV=2	6	6	0.0040705	2.11384	1.4579e+09	1.74236e+09	1.41154e+09	8.93339e+08	6.31218e+08	6.57165e+08
P53396	ATP-citrate synthase OS=Homo sapiens GN=ACLY PE=1 SV=3	16	16	0.000373401	0.473186	5.32319e+09	6.22722e+09	5.53115e+09	1.31991e+10	1.12993e+10	1.16007e+10
P40939	Trifunctional enzyme subunit alpha, mitochondrial OS=Homo sapiens GN=HADHA PE=1 SV=2	15	15	0.000490863	2.10732	1.94015e+10	2.28877e+10	1.84756e+10	1.02071e+10	9.27401e+09	9.35398e+09
Q7L1Q6	Basic leucine zipper and W2 domain-containing protein 1 OS=Homo sapiens GN=BZW1 PE=1 SV=1	3	1	0.105749	2.10229	1.67972e+08	1.78411e+08	1.45799e+08	3.03828e+07	1.39833e+08	6.39011e+07
Q96C19	Cluster of EF-hand domain-containing protein D2 OS=Homo sapiens GN=EFHD2 PE=1 SV=1 (Q96C19)	2	2	0.00134712	2.09844	9.59359e+07	1.14432e+08	9.92015e+07	5.32616e+07	5.2258e+07	4.20038e+07
Q15067	Peroxisomal acyl-coenzyme A oxidase 1 OS=Homo sapiens GN=ACOX1 PE=1 SV=3	11	11	0.000523365	2.0924	4.70025e+09	5.5942e+09	5.22231e+09	2.73316e+09	2.31867e+09	2.36396e+09
P38117	Electron transfer flavoprotein subunit beta OS=Homo sapiens GN=ETFB PE=1 SV=3	10	9	0.000222716	0.478191	1.25019e+09	1.20512e+09	1.12845e+09	2.75234e+09	2.37474e+09	2.36733e+09
Q5JRA6	Melanoma inhibitory activity protein 3 OS=Homo sapiens GN=MIA3 PE=1 SV=1	2	2	0.0777173	0.478557	1.83505e+08	2.59132e+08	7.86559e+07	3.98176e+08	3.26674e+08	3.64453e+08
P62277	40S ribosomal protein S13 OS=Homo sapiens GN=RPS13 PE=1 SV=2	5	4	0.00104801	2.08769	6.05382e+09	7.42986e+09	7.4132e+09	3.69877e+09	3.18941e+09	3.12137e+09
P11047	Laminin subunit gamma-1 OS=Homo sapiens GN=LAMC1 PE=1 SV=3	2	2	0.00016256	2.08415	1.44986e+08	1.38911e+08	1.41254e+08	7.52647e+07	6.4511e+07	6.42166e+07
Q14980	Nuclear mitotic apparatus protein 1 OS=Homo sapiens GN=NUMA1 PE=1 SV=2	6	5	0.000113521	2.07738	7.13674e+08	6.77531e+08	6.70787e+08	3.58957e+08	3.08016e+08	3.25618e+08
Q9HCC0	Methylcrotonoyl-CoA carboxylase beta chain, mitochondrial OS=Homo sapiens GN=MCCC2 PE=1 SV=1	3	3	0.00149566	2.07517	5.38413e+08	6.25599e+08	5.86268e+08	3.08501e+08	2.98833e+08	2.36103e+08
Q9UBQ0	Vacuolar protein sorting-associated protein 29 OS=Homo sapiens GN=VPS29 PE=1 SV=1	2	2	0.0395648	2.07493	2.02774e+08	2.30998e+08	2.18475e+08	1.63906e+08	6.97905e+07	8.06504e+07
Q6P996	Cluster of Pyridoxal-dependent decarboxylase domain-containing protein 1 OS=Homo sapiens GN=PDXDC1 PE=1 SV=2 (Q6P996)	7	5	0.00125741	2.07349	1.00028e+09	1.04613e+09	9.1231e+08	5.55642e+08	4.36235e+08	4.35046e+08
O00625	Pirin OS=Homo sapiens GN=PIR PE=1 SV=1	2	2	0.00111288	0.482454	2.21721e+08	2.71217e+08	2.15155e+08	4.73569e+08	5.36697e+08	4.57422e+08
P09960	Leukotriene A-4 hydrolase OS=Homo sapiens GN=LTA4H PE=1 SV=2	5	4	1.16598e-05	2.07238	6.65081e+08	7.09693e+08	7.0132e+08	3.43055e+08	3.22179e+08	3.36557e+08
P10606	Cytochrome c oxidase subunit 5B, mitochondrial OS=Homo sapiens GN=COX5B PE=1 SV=2	3	3	0.0133913	2.0694	1.1529e+08	1.27532e+08	1.07443e+08	7.6888e+07	4.79891e+07	4.43821e+07
Q01130	Cluster of Serine/arginine-rich splicing factor 2 OS=Homo sapiens GN=SRSF2 PE=1 SV=4 (Q01130)	2	2	0.000371456	0.483623	5.64079e+08	5.81381e+08	5.28465e+08	1.2919e+09	1.07277e+09	1.09655e+09
P04179	Superoxide dismutase [Mn], mitochondrial OS=Homo sapiens GN=SOD2 PE=1 SV=2	4	4	0.000235269	2.06583	3.61236e+09	3.12652e+09	3.24931e+09	1.48942e+09	1.67083e+09	1.6747e+09
P45880	Voltage-dependent anion-selective channel protein 2 OS=Homo sapiens GN=VDAC2 PE=1 SV=2	8	8	0.000109809	2.06508	5.10037e+09	5.28073e+09	5.08416e+09	2.72933e+09	2.41125e+09	2.34837e+09
P21980	Cluster of Protein-glutamine gamma-glutamyltransferase 2 OS=Homo sapiens GN=TGM2 PE=1 SV=2 (P21980)	4	3	0.000556334	2.0622	2.96808e+08	3.24434e+08	3.29194e+08	1.74161e+08	1.43735e+08	1.42988e+08
Q9BSE5	Agmatinase, mitochondrial OS=Homo sapiens GN=AGMAT PE=1 SV=2	3	3	0.00987257	2.05959	2.31375e+09	2.72805e+09	1.69535e+09	1.20707e+09	9.70108e+08	1.09394e+09
Q15843	NEDD8 OS=Homo sapiens GN=NEDD8 PE=1 SV=1	3	3	0.016222	2.05937	2.52904e+09	3.25885e+09	4.56451e+09	1.6682e+09	1.58996e+09	1.76883e+09
Q12792	Twinfilin-1 OS=Homo sapiens GN=TWF1 PE=1 SV=3	2	2	0.000127279	0.486639	4.37746e+08	4.63065e+08	4.5461e+08	1.01407e+09	9.00676e+08	8.70526e+08
P09543	2',3'-cyclic-nucleotide 3'-phosphodiesterase OS=Homo sapiens GN=CNP PE=1 SV=2	2	1	4.78103e-05	2.05453	6.1486e+08	6.54693e+08	6.08389e+08	3.22732e+08	3.00762e+08	2.90556e+08
P00390	Glutathione reductase, mitochondrial OS=Homo sapiens GN=GSR PE=1 SV=2	5	5	0.000180544	2.05135	4.35828e+09	4.51293e+09	4.57578e+09	2.31263e+09	2.27742e+09	1.96514e+09
Q9C0C9	Ubiquitin-conjugating enzyme E2 O OS=Homo sapiens GN=UBE2O PE=1 SV=3	2	2	0.0336686	0.487719	1.27922e+08	2.03274e+08	9.41524e+07	2.97369e+08	2.45423e+08	3.29325e+08
Q13616	Cullin-1 OS=Homo sapiens GN=CUL1 PE=1 SV=2	2	2	9.74581e-06	0.488213	1.38512e+08	1.45111e+08	1.39753e+08	2.79061e+08	3.00345e+08	2.87791e+08
Q6DKJ4	Nucleoredoxin OS=Homo sapiens GN=NXN PE=1 SV=2	2	2	0.00652203	2.04507	1.07538e+08	1.41793e+08	1.33786e+08	7.64616e+07	5.7782e+07	5.30929e+07
P05787	Keratin, type II cytoskeletal 8 OS=Homo sapiens GN=KRT8 PE=1 SV=7	31	24	0.0001581	2.04501	7.11019e+10	7.80903e+10	6.89864e+10	3.81276e+10	3.45567e+10	3.40042e+10
O75116	Rho-associated protein kinase 2 OS=Homo sapiens GN=ROCK2 PE=1 SV=4	3	1	0.00603311	2.04318	1.36115e+08	1.3491e+08	1.13913e+08	6.71974e+07	7.26857e+07	4.85187e+07
Q99856	AT-rich interactive domain-containing protein 3A OS=Homo sapiens GN=ARID3A PE=1 SV=2	4	3	0.000378206	0.490183	5.70292e+08	5.95531e+08	5.31658e+08	1.2762e+09	1.0577e+09	1.12906e+09
Q6YN16	Hydroxysteroid dehydrogenase-like protein 2 OS=Homo sapiens GN=HSDL2 PE=1 SV=1	5	4	0.000428853	2.03709	9.66609e+08	1.09736e+09	1.0015e+09	5.56705e+08	4.65078e+08	4.83046e+08
P04181	Ornithine aminotransferase, mitochondrial OS=Homo sapiens GN=OAT PE=1 SV=1	5	5	0.00133089	0.491407	1.55899e+09	1.98083e+09	1.81979e+09	4.02889e+09	3.34741e+09	3.53035e+09
Q9BV20	Methylthioribose-1-phosphate isomerase OS=Homo sapiens GN=MRI1 PE=1 SV=1	2	2	0.00052179	0.49416	1.14399e+08	1.33586e+08	1.06003e+08	2.44231e+08	2.32333e+08	2.39779e+08
Q96QK1	Vacuolar protein sorting-associated protein 35 OS=Homo sapiens GN=VPS35 PE=1 SV=2	6	6	0.000189593	2.01947	1.66215e+09	1.71332e+09	1.65424e+09	9.17629e+08	7.74039e+08	7.98933e+08
Q9BYT8	Neurolysin, mitochondrial OS=Homo sapiens GN=NLN PE=1 SV=1	4	4	0.0020243	0.496136	2.63323e+08	3.08934e+08	2.527e+08	6.38337e+08	4.94804e+08	5.29622e+08
Q02809	Procollagen-lysine,2-oxoglutarate 5-dioxygenase 1 OS=Homo sapiens GN=PLOD1 PE=1 SV=2	3	3	0.00167897	2.01294	4.1765e+08	5.19163e+08	4.64783e+08	2.57662e+08	2.35231e+08	2.034e+08
P39656	Dolichyl-diphosphooligosaccharide--protein glycosyltransferase 48 kDa subunit OS=Homo sapiens GN=DDOST PE=1 SV=4	7	6	0.000943234	2.0095	4.16306e+09	4.87897e+09	3.78593e+09	2.25086e+09	2.06547e+09	2.06732e+09
P18031	Tyrosine-protein phosphatase non-receptor type 1 OS=Homo sapiens GN=PTPN1 PE=1 SV=1	2	2	0.00607619	2.00938	1.53887e+08	1.72912e+08	1.672e+08	1.03012e+08	7.66495e+07	6.61848e+07
Q9UGP8	Translocation protein SEC63 homolog OS=Homo sapiens GN=SEC63 PE=1 SV=2	2	2	0.000401693	0.499174	6.54612e+08	6.79921e+08	5.76638e+08	1.3539e+09	1.29278e+09	1.18199e+09
P07108	Acyl-CoA-binding protein OS=Homo sapiens GN=DBI PE=1 SV=2	3	3	0.000234004	0.499615	3.0901e+09	3.30313e+09	2.86896e+09	6.65288e+09	5.95454e+09	5.93124e+09
Q8NC51	Plasminogen activator inhibitor 1 RNA-binding protein OS=Homo sapiens GN=SERBP1 PE=1 SV=2	4	4	0.00244883	0.501754	1.45464e+09	1.83625e+09	1.66406e+09	3.76424e+09	2.90488e+09	3.20614e+09
Q9H6F5	Coiled-coil domain-containing protein 86 OS=Homo sapiens GN=CCDC86 PE=1 SV=1	2	2	0.0328131	0.502338	1.73606e+08	1.72223e+08	3.00004e+08	3.40242e+08	4.23649e+08	5.21764e+08
P05362	Intercellular adhesion molecule 1 OS=Homo sapiens GN=ICAM1 PE=1 SV=2	4	4	0.00153627	1.99013	9.38429e+08	1.00694e+09	9.3176e+08	5.68972e+08	4.37578e+08	4.39149e+08
Q02818	Nucleobindin-1 OS=Homo sapiens GN=NUCB1 PE=1 SV=4	2	2	0.000818219	1.98743	2.48409e+08	3.02469e+08	2.72568e+08	1.50645e+08	1.26801e+08	1.36881e+08
Q96P16	Regulation of nuclear pre-mRNA domain-containing protein 1A OS=Homo sapiens GN=RPRD1A PE=1 SV=1	2	2	0.00372491	0.503341	9.78262e+07	1.25789e+08	1.10624e+08	2.59272e+08	2.10809e+08	1.93958e+08
O60664	Perilipin-3 OS=Homo sapiens GN=PLIN3 PE=1 SV=3	10	9	0.000405563	1.98644	3.42806e+09	3.71522e+09	3.54022e+09	1.97124e+09	1.60798e+09	1.79899e+09
Q09666	Neuroblast differentiation-associated protein AHNAK OS=Homo sapiens GN=AHNAK PE=1 SV=2	87	73	0.000136316	0.503638	1.45559e+10	1.42171e+10	1.29991e+10	2.94869e+10	2.65298e+10	2.69241e+10
P09327	Villin-1 OS=Homo sapiens GN=VIL1 PE=1 SV=4	19	19	0.000635823	1.98438	1.16647e+10	1.39884e+10	1.13574e+10	6.53976e+09	6.02314e+09	6.08803e+09
Q92922	SWI/SNF complex subunit SMARCC1 OS=Homo sapiens GN=SMARCC1 PE=1 SV=3	2	2	0.198159	0.504518	1.05381e+08	7.23902e+07	1.40748e+07	1.35588e+08	1.00033e+08	1.44635e+08
O95210	Starch-binding domain-containing protein 1 OS=Homo sapiens GN=STBD1 PE=1 SV=1	2	2	0.103713	1.98156	3.08142e+07	7.7852e+07	6.73856e+07	3.10195e+07	2.7104e+07	3.07215e+07
Q14651	Plastin-1 OS=Homo sapiens GN=PLS1 PE=1 SV=2	2	1	0.955042	1.97831	6.34732e+06	5.52545e+06	7.49534e+07	1.63453e+07	1.22859e+07	1.52577e+07
O43143	Putative pre-mRNA-splicing factor ATP-dependent RNA helicase DHX15 OS=Homo sapiens GN=DHX15 PE=1 SV=2	7	7	0.000231742	0.505529	2.93234e+09	3.36145e+09	2.92574e+09	6.43285e+09	5.84393e+09	5.9606e+09
O43447	Peptidyl-prolyl cis-trans isomerase H OS=Homo sapiens GN=PPIH PE=1 SV=1	2	2	0.00498063	0.506002	9.35545e+07	1.0602e+08	9.73097e+07	2.29458e+08	2.01454e+08	1.55813e+08
Q15436	Protein transport protein Sec23A OS=Homo sapiens GN=SEC23A PE=1 SV=2	5	4	8.94086e-05	1.97581	2.73239e+09	2.79679e+09	2.51635e+09	1.43383e+09	1.31129e+09	1.3269e+09
Q9BWD1	Acetyl-CoA acetyltransferase, cytosolic OS=Homo sapiens GN=ACAT2 PE=1 SV=2	5	4	0.000110954	0.506125	3.61605e+09	3.88503e+09	3.57699e+09	7.81068e+09	6.89492e+09	7.18241e+09
Q9Y6G9	Cytoplasmic dynein 1 light intermediate chain 1 OS=Homo sapiens GN=DYNC1LI1 PE=1 SV=3	4	4	0.000571109	0.506139	4.30925e+08	5.12451e+08	4.31284e+08	9.58404e+08	9.13872e+08	8.43698e+08
Q9H0A0	N-acetyltransferase 10 OS=Homo sapiens GN=NAT10 PE=1 SV=2	4	4	0.00125703	1.97341	4.73319e+08	5.38474e+08	4.22956e+08	2.52177e+08	2.5418e+08	2.20683e+08
P22695	Cytochrome b-c1 complex subunit 2, mitochondrial OS=Homo sapiens GN=UQCRC2 PE=1 SV=3	8	7	0.000341081	1.97141	4.98028e+09	4.68177e+09	4.32774e+09	2.57577e+09	2.27636e+09	2.2442e+09
P43487	Ran-specific GTPase-activating protein OS=Homo sapiens GN=RANBP1 PE=1 SV=1	2	2	0.000282439	0.507438	1.44153e+09	1.40719e+09	1.29998e+09	2.92225e+09	2.48681e+09	2.76671e+09
Q12797	Aspartyl/asparaginyl beta-hydroxylase OS=Homo sapiens GN=ASPH PE=1 SV=3	6	6	0.000647831	1.97056	9.82139e+08	1.13799e+09	1.04097e+09	5.93481e+08	4.91456e+08	5.19225e+08
O94979	Protein transport protein Sec31A OS=Homo sapiens GN=SEC31A PE=1 SV=3	7	8	0.000407172	1.9703	2.24444e+09	2.38195e+09	1.96054e+09	1.13962e+09	1.14056e+09	1.06292e+09
P55265	Double-stranded RNA-specific adenosine deaminase OS=Homo sapiens GN=ADAR PE=1 SV=4	2	1	0.00310779	0.507628	1.41761e+08	1.16021e+08	1.00429e+08	2.50893e+08	2.18423e+08	2.36341e+08
Q9NS69	Mitochondrial import receptor subunit TOM22 homolog OS=Homo sapiens GN=TOMM22 PE=1 SV=3	4	4	0.000933583	0.50884	1.49197e+09	1.88349e+09	1.64149e+09	3.52667e+09	3.10462e+09	3.22827e+09
A6NHR9	Structural maintenance of chromosomes flexible hinge domain-containing protein 1 OS=Homo sapiens GN=SMCHD1 PE=1 SV=2	3	3	0.000365769	0.509082	2.70045e+08	3.26294e+08	2.83853e+08	5.64945e+08	5.62287e+08	6.01748e+08
O95747	Serine/threonine-protein kinase OSR1 OS=Homo sapiens GN=OXSR1 PE=1 SV=1	2	2	0.00797365	0.509662	1.47552e+08	2.28647e+08	1.6114e+08	3.80195e+08	3.27792e+08	3.46316e+08
P12429	Annexin A3 OS=Homo sapiens GN=ANXA3 PE=1 SV=3	4	4	0.00282312	1.95813	5.3323e+08	5.21186e+08	3.96797e+08	2.62921e+08	2.46264e+08	2.31938e+08
Q03154	Aminoacylase-1 OS=Homo sapiens GN=ACY1 PE=1 SV=1	4	3	0.000551945	1.95646	7.48909e+08	7.89465e+08	6.6066e+08	4.03032e+08	3.50331e+08	3.70624e+08
P24539	ATP synthase subunit b, mitochondrial OS=Homo sapiens GN=ATP5F1 PE=1 SV=2	4	4	0.00129491	1.95624	4.11164e+08	4.65499e+08	3.94224e+08	2.41097e+08	1.9116e+08	2.174e+08
P17174	Aspartate aminotransferase, cytoplasmic OS=Homo sapiens GN=GOT1 PE=1 SV=3	6	6	0.000188306	0.513488	3.93351e+09	4.42232e+09	3.8398e+09	8.31869e+09	7.66589e+09	7.76598e+09
P06737	Cluster of Glycogen phosphorylase, liver form OS=Homo sapiens GN=PYGL PE=1 SV=4 (P06737)	21	6	0.000217551	0.514807	1.81963e+09	2.07116e+09	1.80079e+09	3.88051e+09	3.60813e+09	3.56712e+09
O60231	Putative pre-mRNA-splicing factor ATP-dependent RNA helicase DHX16 OS=Homo sapiens GN=DHX16 PE=1 SV=2	3	1	0.0597523	1.93993	1.74891e+07	3.29829e+07	2.8537e+07	1.82774e+07	1.14243e+07	1.10262e+07
P31937	3-hydroxyisobutyrate dehydrogenase, mitochondrial OS=Homo sapiens GN=HIBADH PE=1 SV=2	7	7	0.000243854	1.93433	1.78914e+09	1.77772e+09	1.56939e+09	9.31308e+08	8.89344e+08	8.34653e+08
O43399	Tumor protein D54 OS=Homo sapiens GN=TPD52L2 PE=1 SV=2	6	6	0.00034147	1.93258	2.58419e+09	2.51288e+09	2.36113e+09	1.40886e+09	1.17886e+09	1.27149e+09
P11766	Alcohol dehydrogenase class-3 OS=Homo sapiens GN=ADH5 PE=1 SV=4	4	4	0.000296323	1.93162	3.68146e+09	3.61265e+09	3.23411e+09	1.95513e+09	1.77535e+09	1.71997e+09
P56199	Integrin alpha-1 OS=Homo sapiens GN=ITGA1 PE=1 SV=2	2	1	0.0107181	0.518732	1.15234e+07	1.10523e+07	1.0321e+07	1.5789e+07	2.4542e+07	2.30864e+07
P52294	Importin subunit alpha-1 OS=Homo sapiens GN=KPNA1 PE=1 SV=3	3	1	0.000353952	0.519374	9.05463e+07	9.65091e+07	9.82075e+07	2.02102e+08	1.69663e+08	1.77478e+08
P54578	Ubiquitin carboxyl-terminal hydrolase 14 OS=Homo sapiens GN=USP14 PE=1 SV=3	7	7	0.000380178	0.519845	1.1017e+09	1.20805e+09	1.10001e+09	2.41127e+09	2.07274e+09	2.0752e+09
O75083	WD repeat-containing protein 1 OS=Homo sapiens GN=WDR1 PE=1 SV=4	7	7	0.000420502	1.92135	5.45107e+09	4.83886e+09	4.88032e+09	2.84512e+09	2.63266e+09	2.41785e+09
Q07866	Kinesin light chain 1 OS=Homo sapiens GN=KLC1 PE=1 SV=2	2	1	0.00139326	1.91464	4.7786e+08	5.42206e+08	5.70344e+08	3.12025e+08	2.65896e+08	2.52736e+08
P46977	Dolichyl-diphosphooligosaccharide--protein glycosyltransferase subunit STT3A OS=Homo sapiens GN=STT3A PE=1 SV=2	5	5	0.0126345	1.9141	8.73839e+08	1.14906e+09	9.89094e+08	6.69072e+08	4.65105e+08	4.39408e+08
P35269	General transcription factor IIF subunit 1 OS=Homo sapiens GN=GTF2F1 PE=1 SV=2	2	2	0.00229599	1.91284	7.42782e+07	9.57826e+07	7.8431e+07	4.72215e+07	3.94003e+07	4.32853e+07
P49591	Serine--tRNA ligase, cytoplasmic OS=Homo sapiens GN=SARS PE=1 SV=3	7	5	0.00083102	1.91219	1.05451e+09	1.00005e+09	8.59166e+08	5.44366e+08	4.8152e+08	4.97878e+08
P07237	Protein disulfide-isomerase OS=Homo sapiens GN=P4HB PE=1 SV=3	24	20	0.000810718	1.90674	3.32542e+10	3.42926e+10	3.03911e+10	1.92818e+10	1.60183e+10	1.60639e+10
P62318	Small nuclear ribonucleoprotein Sm D3 OS=Homo sapiens GN=SNRPD3 PE=1 SV=1	2	1	0.00136135	0.525188	1.09701e+09	1.38e+09	1.24636e+09	2.58992e+09	2.26224e+09	2.23743e+09
O00429	Dynamin-1-like protein OS=Homo sapiens GN=DNM1L PE=1 SV=2	6	6	0.0199912	0.525244	6.30647e+08	8.59519e+08	4.67169e+08	1.31649e+09	1.16189e+09	1.24815e+09
Q9BW27	Nuclear pore complex protein Nup85 OS=Homo sapiens GN=NUP85 PE=1 SV=1	3	3	0.0352004	0.525766	1.22337e+08	2.43896e+08	2.02027e+08	3.79524e+08	3.13382e+08	3.87918e+08
O00231	26S proteasome non-ATPase regulatory subunit 11 OS=Homo sapiens GN=PSMD11 PE=1 SV=3	8	8	2.56727e-05	0.525962	3.28206e+09	3.18247e+09	3.14418e+09	6.39664e+09	6.02395e+09	5.84823e+09
Q99873	Cluster of Protein arginine N-methyltransferase 1 OS=Homo sapiens GN=PRMT1 PE=1 SV=2 (Q99873)	6	5	0.000470786	0.526034	2.47188e+09	2.41674e+09	2.16785e+09	4.87169e+09	4.16963e+09	4.37316e+09
O95202	LETM1 and EF-hand domain-containing protein 1, mitochondrial OS=Homo sapiens GN=LETM1 PE=1 SV=1	7	7	0.00190267	0.526275	1.41971e+09	1.57256e+09	1.17212e+09	2.74009e+09	2.52785e+09	2.64501e+09
Q14690	Protein RRP5 homolog OS=Homo sapiens GN=PDCD11 PE=1 SV=3	5	4	0.00147596	1.89817	1.48513e+08	1.55456e+08	1.47211e+08	8.18605e+07	8.85274e+07	6.73049e+07
P12268	Inosine-5'-monophosphate dehydrogenase 2 OS=Homo sapiens GN=IMPDH2 PE=1 SV=2	11	11	0.000305862	0.526908	4.38807e+09	4.61558e+09	4.35171e+09	9.29242e+09	8.24676e+09	7.8075e+09
Q15907	Cluster of Ras-related protein Rab-11B OS=Homo sapiens GN=RAB11B PE=1 SV=4 (Q15907)	4	4	0.00142403	1.89426	7.15826e+08	6.48979e+08	6.32664e+08	4.02041e+08	3.14789e+08	3.37654e+08
P00374	Cluster of Dihydrofolate reductase OS=Homo sapiens GN=DHFR PE=1 SV=2 (P00374)	2	1	0.000304374	0.52952	2.55507e+08	2.85644e+08	2.57254e+08	5.29965e+08	4.63567e+08	5.14259e+08
P48449	Lanosterol synthase OS=Homo sapiens GN=LSS PE=1 SV=1	4	3	0.00178355	0.530442	4.13236e+08	3.84402e+08	3.31899e+08	7.82999e+08	6.43595e+08	7.02834e+08
Q9Y305	Acyl-coenzyme A thioesterase 9, mitochondrial OS=Homo sapiens GN=ACOT9 PE=1 SV=2	2	2	0.00134919	1.88105	1.37375e+08	1.38766e+08	1.36502e+08	8.51666e+07	6.60251e+07	6.81766e+07
Q04695	Keratin, type I cytoskeletal 17 OS=Homo sapiens GN=KRT17 PE=1 SV=2	5	2	0.00228614	1.88058	1.02739e+08	1.22634e+08	1.1563e+08	6.93754e+07	5.82333e+07	5.37201e+07
Q68E01	Integrator complex subunit 3 OS=Homo sapiens GN=INTS3 PE=1 SV=1	2	2	0.0500535	0.532014	1.36971e+08	2.06188e+08	8.92553e+07	2.73575e+08	2.45842e+08	2.9337e+08
Q8WWM7	Ataxin-2-like protein OS=Homo sapiens GN=ATXN2L PE=1 SV=2	3	3	0.00695118	1.87837	2.57068e+08	3.59338e+08	3.51084e+08	1.91389e+08	1.59496e+08	1.64183e+08
P42766	60S ribosomal protein L35 OS=Homo sapiens GN=RPL35 PE=1 SV=2	2	2	0.000571157	0.533033	9.44701e+08	8.19022e+08	9.06181e+08	1.82911e+09	1.5968e+09	1.58298e+09
P25205	DNA replication licensing factor MCM3 OS=Homo sapiens GN=MCM3 PE=1 SV=3	10	7	0.000915351	0.533684	7.75266e+08	7.91303e+08	6.68363e+08	1.52519e+09	1.36335e+09	1.2992e+09
P11021	78 kDa glucose-regulated protein OS=Homo sapiens GN=HSPA5 PE=1 SV=2	25	22	0.00026733	1.87217	3.82597e+10	4.03461e+10	3.74116e+10	2.26366e+10	1.96629e+10	1.96701e+10
P35270	Sepiapterin reductase OS=Homo sapiens GN=SPR PE=1 SV=1	6	6	0.00106453	1.86889	1.19778e+09	1.27465e+09	1.06246e+09	6.89349e+08	5.78224e+08	6.23862e+08
P11388	DNA topoisomerase 2-alpha OS=Homo sapiens GN=TOP2A PE=1 SV=3	11	7	0.00256743	0.535165	9.92257e+08	1.18463e+09	8.81268e+08	2.03066e+09	1.90477e+09	1.779e+09
Q15942	Zyxin OS=Homo sapiens GN=ZYX PE=1 SV=1	2	2	0.0055244	1.8675	9.02202e+08	1.18115e+09	9.06212e+08	5.43812e+08	5.92599e+08	4.64429e+08
O75131	Cluster of Copine-3 OS=Homo sapiens GN=CPNE3 PE=1 SV=1 (O75131)	3	2	0.00217312	1.86545	4.79822e+08	5.65746e+08	4.58772e+08	3.02991e+08	2.50236e+08	2.53194e+08
Q14974	Importin subunit beta-1 OS=Homo sapiens GN=KPNB1 PE=1 SV=2	14	14	0.0011479	0.53688	6.46938e+09	8.1552e+09	6.87637e+09	1.40745e+10	1.27062e+10	1.32672e+10
P13798	Acylamino-acid-releasing enzyme OS=Homo sapiens GN=APEH PE=1 SV=4	6	5	0.00052804	1.85994	1.1866e+09	1.28844e+09	1.26618e+09	7.40096e+08	6.10236e+08	6.61136e+08
P57740	Nuclear pore complex protein Nup107 OS=Homo sapiens GN=NUP107 PE=1 SV=1	2	2	0.00297843	0.537686	1.75278e+08	2.04184e+08	1.48978e+08	3.48819e+08	3.24108e+08	3.09877e+08
Q9UL25	Ras-related protein Rab-21 OS=Homo sapiens GN=RAB21 PE=1 SV=3	2	2	0.064274	0.538523	2.11402e+08	1.7706e+08	9.69226e+07	3.09878e+08	2.41695e+08	3.49753e+08
P13489	Ribonuclease inhibitor OS=Homo sapiens GN=RNH1 PE=1 SV=2	3	3	0.0118259	1.85578	7.4841e+08	9.99127e+08	1.01631e+09	5.86533e+08	4.14451e+08	4.8833e+08
Q9NQH7	Probable Xaa-Pro aminopeptidase 3 OS=Homo sapiens GN=XPNPEP3 PE=1 SV=1	2	1	0.385687	0.539346	1.27284e+08	1.39215e+08	9.58052e+07	3.284e+08	7.62703e+07	2.67077e+08
P14314	Glucosidase 2 subunit beta OS=Homo sapiens GN=PRKCSH PE=1 SV=2	5	5	0.00159682	0.54007	1.0086e+09	1.16783e+09	1.05197e+09	2.27009e+09	1.83695e+09	1.8707e+09
Q9H9A5	CCR4-NOT transcription complex subunit 10 OS=Homo sapiens GN=CNOT10 PE=1 SV=1	2	2	0.0106693	0.540447	4.33526e+07	5.47831e+07	6.28172e+07	1.10747e+08	8.36956e+07	1.03372e+08
Q9H4A6	Golgi phosphoprotein 3 OS=Homo sapiens GN=GOLPH3 PE=1 SV=1	2	2	0.00653963	1.85023	4.39742e+08	5.51016e+08	3.92552e+08	2.74198e+08	2.51751e+08	2.21693e+08
O75122	CLIP-associating protein 2 OS=Homo sapiens GN=CLASP2 PE=1 SV=2	2	1	0.00347614	0.541826	4.81132e+07	5.82086e+07	6.08643e+07	1.10465e+08	1.08724e+08	8.9371e+07
P36578	60S ribosomal protein L4 OS=Homo sapiens GN=RPL4 PE=1 SV=5	7	7	0.00035455	1.84549	1.35317e+10	1.29451e+10	1.16852e+10	7.33414e+09	6.76909e+09	6.57525e+09
Q07812	Apoptosis regulator BAX OS=Homo sapiens GN=BAX PE=1 SV=1	4	3	0.000752301	1.84511	6.0792e+08	5.58962e+08	4.90257e+08	3.11062e+08	2.9115e+08	2.95913e+08
Q9NWU5	39S ribosomal protein L22, mitochondrial OS=Homo sapiens GN=MRPL22 PE=1 SV=1	3	3	0.00345923	1.84447	2.76415e+08	2.56872e+08	2.16789e+08	1.25975e+08	1.54489e+08	1.26198e+08
O00330	Pyruvate dehydrogenase protein X component, mitochondrial OS=Homo sapiens GN=PDHX PE=1 SV=3	2	1	0.00284379	1.84437	1.1237e+08	1.24185e+08	1.28715e+08	5.70435e+07	7.65861e+07	6.44167e+07
Q8WU90	Zinc finger CCCH domain-containing protein 15 OS=Homo sapiens GN=ZC3H15 PE=1 SV=1	4	4	0.000579268	0.542945	4.12316e+08	4.87685e+08	4.15687e+08	8.52658e+08	7.97046e+08	7.73542e+08
Q9Y4W6	AFG3-like protein 2 OS=Homo sapiens GN=AFG3L2 PE=1 SV=2	2	1	0.00695132	0.543015	5.5274e+07	7.99657e+07	6.43636e+07	1.28941e+08	1.09053e+08	1.29589e+08
P27708	CAD protein OS=Homo sapiens GN=CAD PE=1 SV=3	4	3	0.00202535	0.543984	1.65192e+08	2.20541e+08	1.85102e+08	3.62962e+08	3.44167e+08	3.42228e+08
Q9BTT0	Acidic leucine-rich nuclear phosphoprotein 32 family member E OS=Homo sapiens GN=ANP32E PE=1 SV=1	4	4	0.00127758	0.544981	6.46735e+08	5.94862e+08	5.25198e+08	1.17974e+09	1.03579e+09	1.02641e+09
Q9Y315	Putative deoxyribose-phosphate aldolase OS=Homo sapiens GN=DERA PE=1 SV=2	2	2	0.00109021	0.545139	2.22949e+08	2.04099e+08	1.77551e+08	3.88467e+08	3.509e+08	3.69707e+08
Q9NQP4	Prefoldin subunit 4 OS=Homo sapiens GN=PFDN4 PE=1 SV=1	3	3	0.000483166	0.545844	3.45089e+08	3.12943e+08	2.93807e+08	6.15808e+08	5.82071e+08	5.45914e+08
O60888	Protein CutA OS=Homo sapiens GN=CUTA PE=1 SV=2	2	2	0.00245721	1.82436	1.14905e+09	1.52073e+09	1.30588e+09	7.76201e+08	7.02773e+08	7.00233e+08
P06748	Nucleophosmin OS=Homo sapiens GN=NPM1 PE=1 SV=2	9	7	0.000271759	0.55316	2.18331e+10	2.42521e+10	2.285e+10	4.45305e+10	3.90094e+10	4.10805e+10
Q53H82	Beta-lactamase-like protein 2 OS=Homo sapiens GN=LACTB2 PE=1 SV=2	2	2	0.0661715	1.8061	2.90125e+07	3.40183e+07	2.51751e+07	2.29545e+07	1.00246e+07	1.58586e+07
P16949	Cluster of Stathmin OS=Homo sapiens GN=STMN1 PE=1 SV=3 (P16949)	5	3	0.000710056	0.554553	1.45968e+09	1.44231e+09	1.28838e+09	2.75508e+09	2.33976e+09	2.46147e+09
Q99805	Transmembrane 9 superfamily member 2 OS=Homo sapiens GN=TM9SF2 PE=1 SV=1	2	1	0.000435878	1.80089	8.52658e+07	8.53027e+07	8.6787e+07	5.268e+07	4.36653e+07	4.65596e+07
Q9BZJ0	Crooked neck-like protein 1 OS=Homo sapiens GN=CRNKL1 PE=1 SV=4	2	2	0.00120665	0.55538	1.00464e+08	1.2628e+08	1.06112e+08	1.96332e+08	1.94539e+08	2.08461e+08
Q8TEA8	D-tyrosyl-tRNA(Tyr) deacylase 1 OS=Homo sapiens GN=DTD1 PE=1 SV=2	2	2	0.000706506	1.79781	2.37317e+08	2.50852e+08	2.57614e+08	1.40286e+08	1.23768e+08	1.50773e+08
P53597	Succinyl-CoA ligase [ADP/GDP-forming] subunit alpha, mitochondrial OS=Homo sapiens GN=SUCLG1 PE=1 SV=4	2	2	0.00870651	1.79728	7.7449e+07	1.01099e+08	7.05628e+07	4.14039e+07	4.79618e+07	4.92384e+07
Q13409	Cytoplasmic dynein 1 intermediate chain 2 OS=Homo sapiens GN=DYNC1I2 PE=1 SV=3	3	3	0.00921903	0.556999	1.90994e+08	1.71938e+08	1.25746e+08	3.02117e+08	2.94199e+08	2.81025e+08
Q00688	Peptidyl-prolyl cis-trans isomerase FKBP3 OS=Homo sapiens GN=FKBP3 PE=1 SV=1	4	4	0.000349795	1.79427	8.99358e+08	8.67727e+08	7.81072e+08	4.96254e+08	4.75838e+08	4.48073e+08
P34896	Serine hydroxymethyltransferase, cytosolic OS=Homo sapiens GN=SHMT1 PE=1 SV=1	3	2	0.00249463	1.79186	3.06402e+08	3.04516e+08	2.66185e+08	1.82251e+08	1.4159e+08	1.65653e+08
O60884	DnaJ homolog subfamily A member 2 OS=Homo sapiens GN=DNAJA2 PE=1 SV=1	5	3	0.0114188	1.79152	1.17049e+09	1.6523e+09	1.11377e+09	7.74507e+08	6.91634e+08	7.31189e+08
Q92614	Unconventional myosin-XVIIIa OS=Homo sapiens GN=MYO18A PE=1 SV=3	2	2	0.00231118	0.558422	1.63729e+08	2.11717e+08	1.81412e+08	3.58945e+08	3.13517e+08	3.24736e+08
Q15637	Splicing factor 1 OS=Homo sapiens GN=SF1 PE=1 SV=4	2	1	0.00052444	0.558578	4.58387e+08	5.16725e+08	4.30652e+08	8.73606e+08	8.28164e+08	8.14911e+08
P00387	NADH-cytochrome b5 reductase 3 OS=Homo sapiens GN=CYB5R3 PE=1 SV=3	6	5	0.000684864	1.78549	5.73704e+09	5.91905e+09	5.20716e+09	3.33282e+09	3.25136e+09	2.86041e+09
Q9H2M9	Rab3 GTPase-activating protein non-catalytic subunit OS=Homo sapiens GN=RAB3GAP2 PE=1 SV=1	3	2	0.00617722	0.560474	4.7852e+07	3.70094e+07	3.86993e+07	6.31172e+07	7.58781e+07	8.14622e+07
P52597	Heterogeneous nuclear ribonucleoprotein F OS=Homo sapiens GN=HNRNPF PE=1 SV=3	5	2	0.0006539	1.78125	1.61593e+09	1.62249e+09	1.54656e+09	1.00192e+09	8.53046e+08	8.31342e+08
P04632	Calpain small subunit 1 OS=Homo sapiens GN=CAPNS1 PE=1 SV=1	2	2	0.00227364	1.78006	3.00904e+08	2.69181e+08	2.32773e+08	1.61289e+08	1.43925e+08	1.45814e+08
Q13724	Mannosyl-oligosaccharide glucosidase OS=Homo sapiens GN=MOGS PE=1 SV=5	6	5	0.000288501	1.77861	1.84636e+09	2.06734e+09	1.84993e+09	1.14788e+09	1.04748e+09	1.04517e+09
Q01085	Nucleolysin TIAR OS=Homo sapiens GN=TIAL1 PE=1 SV=1	2	2	0.00057865	1.77646	4.0739e+08	4.24075e+08	3.68563e+08	2.42199e+08	2.11063e+08	2.22254e+08
Q9BUJ2	Heterogeneous nuclear ribonucleoprotein U-like protein 1 OS=Homo sapiens GN=HNRNPUL1 PE=1 SV=2	3	2	0.0412651	0.563878	1.76013e+07	2.53228e+07	2.98794e+07	5.33521e+07	3.58955e+07	3.98646e+07
O75694	Nuclear pore complex protein Nup155 OS=Homo sapiens GN=NUP155 PE=1 SV=1	8	7	0.00135902	0.56459	9.33957e+08	9.42353e+08	8.26183e+08	1.77978e+09	1.4692e+09	1.53767e+09
P08397	Porphobilinogen deaminase OS=Homo sapiens GN=HMBS PE=1 SV=2	2	1	0.068019	1.77079	2.06298e+08	2.97618e+08	1.64478e+08	1.44614e+08	1.40683e+08	9.2158e+07
P60866	40S ribosomal protein S20 OS=Homo sapiens GN=RPS20 PE=1 SV=1	2	2	0.426536	1.76842	3.62146e+08	1.16301e+09	1.59498e+09	7.06456e+08	4.85462e+08	5.72452e+08
Q9UKM9	RNA-binding protein Raly OS=Homo sapiens GN=RALY PE=1 SV=1	5	5	0.00158892	1.76515	2.40956e+09	2.24403e+09	2.27393e+09	1.49492e+09	1.17474e+09	1.25494e+09
Q9HC38	Glyoxalase domain-containing protein 4 OS=Homo sapiens GN=GLOD4 PE=1 SV=1	2	2	0.00146801	1.76398	9.25614e+08	8.01187e+08	7.54505e+08	5.06835e+08	4.46551e+08	4.53267e+08
Q96TA2	ATP-dependent zinc metalloprotease YME1L1 OS=Homo sapiens GN=YME1L1 PE=1 SV=2	2	1	0.0944441	0.567214	9.8738e+07	1.40282e+08	5.22885e+07	1.82718e+08	1.78073e+08	1.52786e+08
Q86VP6	Cluster of Cullin-associated NEDD8-dissociated protein 1 OS=Homo sapiens GN=CAND1 PE=1 SV=2 (Q86VP6)	13	13	9.34728e-05	0.567809	3.36782e+09	3.71114e+09	3.52753e+09	6.48421e+09	6.1895e+09	6.00598e+09
Q13177	Serine/threonine-protein kinase PAK 2 OS=Homo sapiens GN=PAK2 PE=1 SV=3	3	3	0.00124193	1.76001	8.37425e+08	9.85204e+08	9.62713e+08	5.65993e+08	5.35087e+08	4.81491e+08
P37268	Squalene synthase OS=Homo sapiens GN=FDFT1 PE=1 SV=1	4	2	0.000500462	0.569041	3.56995e+08	3.80848e+08	3.44092e+08	6.8224e+08	5.82323e+08	6.36768e+08
P37837	Transaldolase OS=Homo sapiens GN=TALDO1 PE=1 SV=2	7	5	0.0109238	1.75473	2.61415e+09	2.48799e+09	2.23183e+09	1.74181e+09	1.23515e+09	1.20258e+09
P27694	Replication protein A 70 kDa DNA-binding subunit OS=Homo sapiens GN=RPA1 PE=1 SV=2	4	2	0.000328072	0.571386	2.27521e+08	2.35709e+08	2.18053e+08	4.32399e+08	3.80067e+08	3.79869e+08
P52565	Rho GDP-dissociation inhibitor 1 OS=Homo sapiens GN=ARHGDIA PE=1 SV=3	3	2	0.00941044	1.74875	2.25351e+09	2.75073e+09	2.62248e+09	1.77304e+09	1.29138e+09	1.29682e+09
Q14677	Clathrin interactor 1 OS=Homo sapiens GN=CLINT1 PE=1 SV=1	4	4	0.0120521	1.74817	1.18296e+08	1.48319e+08	1.74103e+08	9.38684e+07	8.01891e+07	7.80452e+07
P23786	Carnitine O-palmitoyltransferase 2, mitochondrial OS=Homo sapiens GN=CPT2 PE=1 SV=2	3	2	0.00199368	0.572066	5.31674e+07	5.6917e+07	4.56125e+07	9.29363e+07	9.59099e+07	8.33196e+07
Q9UBB4	Ataxin-10 OS=Homo sapiens GN=ATXN10 PE=1 SV=1	2	1	0.000515234	0.572168	1.21024e+08	1.10144e+08	1.0692e+08	1.96911e+08	2.10544e+08	1.83435e+08
Q13838	Cluster of Spliceosome RNA helicase DDX39B OS=Homo sapiens GN=DDX39B PE=1 SV=1 (Q13838)	11	4	0.00499844	1.74745	3.01973e+09	3.3872e+09	3.34596e+09	1.88308e+09	2.14645e+09	1.55167e+09
Q96AE4	Far upstream element-binding protein 1 OS=Homo sapiens GN=FUBP1 PE=1 SV=3	6	7	0.000479013	1.74524	1.66346e+09	1.57417e+09	1.47572e+09	9.75004e+08	8.5997e+08	8.65711e+08
P62158	Cluster of Calmodulin OS=Homo sapiens GN=CALM1 PE=1 SV=2 (P62158)	6	6	0.00304891	1.7445	1.28402e+10	1.17785e+10	1.03046e+10	7.46754e+09	6.1848e+09	6.36672e+09
Q9BRP8	Partner of Y14 and mago OS=Homo sapiens GN=WIBG PE=1 SV=1	2	3	0.0037945	0.573615	5.78285e+08	5.15375e+08	4.49157e+08	9.16264e+08	8.02137e+08	9.71235e+08
Q9UKN8	General transcription factor 3C polypeptide 4 OS=Homo sapiens GN=GTF3C4 PE=1 SV=2	3	2	0.0107142	0.57364	6.12252e+07	5.44393e+07	5.7439e+07	1.21866e+08	8.17026e+07	9.81948e+07
P24666	Low molecular weight phosphotyrosine protein phosphatase OS=Homo sapiens GN=ACP1 PE=1 SV=3	3	3	0.0022685	1.74225	1.32484e+09	1.36824e+09	1.20947e+09	8.5672e+08	6.98966e+08	6.8427e+08
Q9UI30	tRNA methyltransferase 112 homolog OS=Homo sapiens GN=TRMT112 PE=1 SV=1	2	2	0.00335948	0.574295	4.4201e+08	4.14682e+08	3.6937e+08	7.75058e+08	7.44584e+08	6.15256e+08
Q9H078	Caseinolytic peptidase B protein homolog OS=Homo sapiens GN=CLPB PE=1 SV=1	2	2	0.00370539	1.73677	9.37703e+07	9.82235e+07	1.23656e+08	5.84069e+07	5.94982e+07	6.38401e+07
O15144	Actin-related protein 2/3 complex subunit 2 OS=Homo sapiens GN=ARPC2 PE=1 SV=1	3	2	0.0198566	1.73644	3.67037e+08	5.22286e+08	3.30536e+08	2.44174e+08	2.19926e+08	2.38406e+08
P02649	Apolipoprotein E OS=Homo sapiens GN=APOE PE=1 SV=1	4	4	0.000631093	0.576048	1.02879e+09	1.00559e+09	8.9161e+08	1.77126e+09	1.57671e+09	1.73145e+09
Q9Y265	RuvB-like 1 OS=Homo sapiens GN=RUVBL1 PE=1 SV=1	7	7	0.000331227	0.57657	3.18914e+09	3.35729e+09	3.06562e+09	5.99566e+09	5.24312e+09	5.43232e+09
P28066	Proteasome subunit alpha type-5 OS=Homo sapiens GN=PSMA5 PE=1 SV=3	5	5	0.0157391	1.73184	1.91708e+09	2.86125e+09	2.77536e+09	1.5482e+09	1.40243e+09	1.41103e+09
P06756	Integrin alpha-V OS=Homo sapiens GN=ITGAV PE=1 SV=2	2	2	0.00426835	1.73053	1.09411e+08	1.21746e+08	1.40006e+08	8.0139e+07	6.8746e+07	6.55938e+07
P18085	ADP-ribosylation factor 4 OS=Homo sapiens GN=ARF4 PE=1 SV=3	6	3	0.0025086	1.73053	1.76225e+09	1.67216e+09	1.50289e+09	1.0811e+09	8.97431e+08	8.74536e+08
O43707	Alpha-actinin-4 OS=Homo sapiens GN=ACTN4 PE=1 SV=2	37	25	0.000861631	1.72935	2.80433e+10	2.84342e+10	2.53565e+10	1.73742e+10	1.49819e+10	1.49645e+10
O75390	Citrate synthase, mitochondrial OS=Homo sapiens GN=CS PE=1 SV=2	7	7	0.00248602	1.72577	9.13135e+09	1.08008e+10	8.54247e+09	5.80417e+09	5.60656e+09	5.08895e+09
Q92616	Translational activator GCN1 OS=Homo sapiens GN=GCN1L1 PE=1 SV=6	18	15	0.00250515	0.579918	3.56937e+09	4.35996e+09	3.36592e+09	6.77749e+09	6.41714e+09	6.2827e+09
P06396	Gelsolin OS=Homo sapiens GN=GSN PE=1 SV=1	2	2	0.00782903	1.72383	7.19971e+08	7.66488e+08	5.68604e+08	4.42103e+08	3.58379e+08	3.91665e+08
Q15435	Protein phosphatase 1 regulatory subunit 7 OS=Homo sapiens GN=PPP1R7 PE=1 SV=1	3	2	0.0356002	1.7229	2.83405e+08	4.03639e+08	2.41426e+08	1.64193e+08	2.06818e+08	1.6789e+08
P60983	Cluster of Glia maturation factor beta OS=Homo sapiens GN=GMFB PE=1 SV=2 (P60983)	3	3	0.000522576	0.580715	6.53915e+08	7.65331e+08	6.57634e+08	1.22421e+09	1.18852e+09	1.16369e+09
P49411	Elongation factor Tu, mitochondrial OS=Homo sapiens GN=TUFM PE=1 SV=2	12	13	0.00216457	1.71224	1.0146e+10	1.0854e+10	1.00914e+10	6.89188e+09	5.34976e+09	5.91665e+09
Q8NBQ5	Estradiol 17-beta-dehydrogenase 11 OS=Homo sapiens GN=HSD17B11 PE=1 SV=3	4	4	4.33203e-05	0.584261	9.26435e+08	9.7985e+08	9.41795e+08	1.69862e+09	1.58428e+09	1.59176e+09
O60506	Heterogeneous nuclear ribonucleoprotein Q OS=Homo sapiens GN=SYNCRIP PE=1 SV=2	12	9	0.000386116	0.585124	5.7214e+09	6.26311e+09	5.40151e+09	1.03305e+10	9.83109e+09	9.55183e+09
Q5T2W1	Cluster of Na(+)/H(+) exchange regulatory cofactor NHE-RF3 OS=Homo sapiens GN=PDZK1 PE=1 SV=2 (Q5T2W1)	2	2	0.0221818	0.585223	2.0385e+08	1.81835e+08	1.65174e+08	3.98232e+08	2.83164e+08	2.59885e+08
Q99436	Proteasome subunit beta type-7 OS=Homo sapiens GN=PSMB7 PE=1 SV=1	3	3	0.00703442	0.585407	1.05994e+09	1.25879e+09	1.03333e+09	1.78521e+09	2.23749e+09	1.70334e+09
P48681	Nestin OS=Homo sapiens GN=NES PE=1 SV=2	10	10	0.000658436	0.586383	3.94296e+09	4.01272e+09	3.59862e+09	7.14872e+09	6.1904e+09	6.36525e+09
O60610	Protein diaphanous homolog 1 OS=Homo sapiens GN=DIAPH1 PE=1 SV=2	2	2	0.00568247	0.586448	1.10386e+08	8.91617e+07	8.09474e+07	1.57717e+08	1.71355e+08	1.49223e+08
P30876	DNA-directed RNA polymerase II subunit RPB2 OS=Homo sapiens GN=POLR2B PE=1 SV=1	2	1	0.0064048	0.587158	5.25893e+07	7.11703e+07	5.40804e+07	1.08541e+08	9.8027e+07	9.63148e+07
P30533	Alpha-2-macroglobulin receptor-associated protein OS=Homo sapiens GN=LRPAP1 PE=1 SV=1	3	3	0.0209112	0.587319	8.31772e+07	1.11158e+08	8.75998e+07	1.9641e+08	1.36e+08	1.47628e+08
P52732	Kinesin-like protein KIF11 OS=Homo sapiens GN=KIF11 PE=1 SV=2	2	2	0.0151508	0.587384	1.34388e+08	1.79824e+08	1.16745e+08	2.31828e+08	2.65634e+08	2.36227e+08
P08559	Cluster of Pyruvate dehydrogenase E1 component subunit alpha, somatic form, mitochondrial OS=Homo sapiens GN=PDHA1 PE=1 SV=3 (P08559)	2	2	0.00130909	1.70142	4.41338e+08	4.36295e+08	4.26717e+08	2.90058e+08	2.3503e+08	2.41539e+08
P14735	Insulin-degrading enzyme OS=Homo sapiens GN=IDE PE=1 SV=4	4	3	0.287968	0.587752	3.40584e+08	4.45746e+08	6.87612e+07	6.12727e+08	3.11506e+08	5.30618e+08
Q9P2J5	Leucine--tRNA ligase, cytoplasmic OS=Homo sapiens GN=LARS PE=1 SV=2	10	9	0.00260281	0.588528	1.82731e+09	1.99192e+09	1.63e+09	3.41601e+09	2.85039e+09	2.99268e+09
P0C0S5	Histone H2A.Z OS=Homo sapiens GN=H2AFZ PE=1 SV=2	3	2	0.0984722	1.69629	8.88879e+08	1.05668e+09	9.81013e+08	9.22204e+08	3.79868e+08	4.23206e+08
Q8IYB3	Serine/arginine repetitive matrix protein 1 OS=Homo sapiens GN=SRRM1 PE=1 SV=2	3	3	0.0244452	0.59145	5.25379e+08	4.99562e+08	3.4027e+08	8.71856e+08	6.93939e+08	7.4245e+08
Q96EK6	Glucosamine 6-phosphate N-acetyltransferase OS=Homo sapiens GN=GNPNAT1 PE=1 SV=1	2	2	0.00459136	1.69061	2.94014e+08	3.46037e+08	2.90864e+08	2.01802e+08	1.58474e+08	1.90363e+08
Q6PI48	Aspartate--tRNA ligase, mitochondrial OS=Homo sapiens GN=DARS2 PE=1 SV=1	2	2	0.000104568	0.592527	1.76168e+08	1.91744e+08	1.77794e+08	3.13136e+08	2.9425e+08	3.13596e+08
Q8WWC4	Uncharacterized protein C2orf47, mitochondrial OS=Homo sapiens GN=C2orf47 PE=1 SV=1	2	2	0.0233635	1.68723	8.81364e+07	1.20697e+08	1.229e+08	7.89175e+07	5.76835e+07	6.00126e+07
Q9P287	BRCA2 and CDKN1A-interacting protein OS=Homo sapiens GN=BCCIP PE=1 SV=1	3	3	0.00172311	0.593331	1.52773e+09	1.37082e+09	1.27464e+09	2.48769e+09	2.13701e+09	2.4088e+09
P37198	Nuclear pore glycoprotein p62 OS=Homo sapiens GN=NUP62 PE=1 SV=3	2	2	0.0279098	0.593506	2.91627e+08	4.83244e+08	3.0624e+08	6.33877e+08	5.87064e+08	6.00628e+08
O75821	Eukaryotic translation initiation factor 3 subunit G OS=Homo sapiens GN=EIF3G PE=1 SV=2	2	1	0.00132272	0.594212	2.53757e+08	2.74472e+08	2.22336e+08	4.08476e+08	4.14853e+08	4.39797e+08
P51648	Cluster of Fatty aldehyde dehydrogenase OS=Homo sapiens GN=ALDH3A2 PE=1 SV=1 (P51648)	4	3	0.00161509	1.68215	1.16469e+09	1.22756e+09	1.07178e+09	7.63201e+08	6.3299e+08	6.63091e+08
P22102	Trifunctional purine biosynthetic protein adenosine-3 OS=Homo sapiens GN=GART PE=1 SV=1	6	6	0.00415387	1.68127	1.7604e+09	2.11682e+09	1.57891e+09	1.11539e+09	1.06999e+09	1.05987e+09
Q13561	Dynactin subunit 2 OS=Homo sapiens GN=DCTN2 PE=1 SV=4	5	5	0.000672881	0.59639	1.10098e+09	1.3073e+09	1.16638e+09	2.07834e+09	1.9457e+09	1.96979e+09
P26373	60S ribosomal protein L13 OS=Homo sapiens GN=RPL13 PE=1 SV=4	4	4	0.105942	1.67335	1.1373e+09	2.29648e+09	2.10496e+09	1.21944e+09	1.03871e+09	1.05182e+09
P55072	Transitional endoplasmic reticulum ATPase OS=Homo sapiens GN=VCP PE=1 SV=4	19	17	0.00473027	0.599115	1.26721e+10	1.41381e+10	1.24326e+10	2.53215e+10	1.94072e+10	2.07725e+10
Q9Y237	Peptidyl-prolyl cis-trans isomerase NIMA-interacting 4 OS=Homo sapiens GN=PIN4 PE=1 SV=1	2	2	0.000549326	1.66906	6.55862e+07	6.62419e+07	6.4965e+07	4.32672e+07	3.81141e+07	3.65255e+07
Q13423	NAD(P) transhydrogenase, mitochondrial OS=Homo sapiens GN=NNT PE=1 SV=3	3	3	0.00365223	1.66888	6.19095e+08	5.34447e+08	5.04423e+08	3.69992e+08	3.15701e+08	3.07764e+08
Q9UK22	F-box only protein 2 OS=Homo sapiens GN=FBXO2 PE=1 SV=2	3	3	0.000670123	1.66694	8.14927e+08	9.54075e+08	8.27801e+08	5.0223e+08	5.34119e+08	5.21475e+08
Q86XA9	HEAT repeat-containing protein 5A OS=Homo sapiens GN=HEATR5A PE=1 SV=2	2	1	0.0391779	0.600281	6.04294e+07	8.21138e+07	1.12114e+08	1.36239e+08	1.44151e+08	1.4384e+08
P28331	NADH-ubiquinone oxidoreductase 75 kDa subunit, mitochondrial OS=Homo sapiens GN=NDUFS1 PE=1 SV=3	8	8	0.000739086	1.66276	1.49478e+09	1.63426e+09	1.43472e+09	9.82904e+08	9.00306e+08	8.61469e+08
Q5UIP0	Telomere-associated protein RIF1 OS=Homo sapiens GN=RIF1 PE=1 SV=2	2	1	0.0321123	0.602786	4.16609e+07	4.9182e+07	3.64657e+07	6.23091e+07	8.92141e+07	5.96772e+07
Q92900	Regulator of nonsense transcripts 1 OS=Homo sapiens GN=UPF1 PE=1 SV=2	4	4	0.0032885	0.602901	6.99397e+08	5.95957e+08	6.44977e+08	1.20817e+09	9.65714e+08	1.04444e+09
Q96GQ7	Probable ATP-dependent RNA helicase DDX27 OS=Homo sapiens GN=DDX27 PE=1 SV=2	4	3	0.00189029	1.652	1.30454e+08	1.33756e+08	1.22839e+08	8.80261e+07	7.07848e+07	7.54799e+07
P05455	Lupus La protein OS=Homo sapiens GN=SSB PE=1 SV=2	9	8	0.00196441	0.606039	1.87323e+09	2.27358e+09	1.83613e+09	3.39526e+09	3.26503e+09	3.21192e+09
P82921	28S ribosomal protein S21, mitochondrial OS=Homo sapiens GN=MRPS21 PE=1 SV=2	2	2	0.0243402	1.64971	2.63658e+08	3.74422e+08	2.95102e+08	2.18011e+08	1.56356e+08	1.91296e+08
Q9Y520	Protein PRRC2C OS=Homo sapiens GN=PRRC2C PE=1 SV=4	3	3	0.000283838	0.606275	8.79217e+07	8.39532e+07	8.45226e+07	1.48323e+08	1.30324e+08	1.4426e+08
Q03013	Cluster of Glutathione S-transferase Mu 4 OS=Homo sapiens GN=GSTM4 PE=1 SV=3 (Q03013)	2	2	0.000183841	1.64673	3.53924e+08	3.59602e+08	3.28944e+08	2.21511e+08	2.0816e+08	2.03383e+08
Q9P258	Protein RCC2 OS=Homo sapiens GN=RCC2 PE=1 SV=2	2	2	0.00410201	0.60749	3.13236e+08	3.1082e+08	2.50957e+08	5.23119e+08	4.6e+08	4.57257e+08
P12004	Proliferating cell nuclear antigen OS=Homo sapiens GN=PCNA PE=1 SV=1	3	3	0.00184007	1.64505	2.67229e+09	2.73124e+09	2.38097e+09	1.74704e+09	1.47325e+09	1.51177e+09
P12955	Xaa-Pro dipeptidase OS=Homo sapiens GN=PEPD PE=1 SV=3	3	3	0.0301726	1.64478	3.41771e+08	3.05394e+08	4.86242e+08	2.33267e+08	2.43034e+08	2.12794e+08
P00492	Hypoxanthine-guanine phosphoribosyltransferase OS=Homo sapiens GN=HPRT1 PE=1 SV=2	3	3	0.0167773	1.64452	3.77254e+08	4.25919e+08	3.44734e+08	2.8746e+08	2.08396e+08	2.02161e+08
Q9H8Y8	Golgi reassembly-stacking protein 2 OS=Homo sapiens GN=GORASP2 PE=1 SV=3	3	3	0.00200085	1.64348	1.22155e+09	1.18662e+09	1.02779e+09	7.59065e+08	6.70968e+08	6.60632e+08
Q9Y3F4	Serine-threonine kinase receptor-associated protein OS=Homo sapiens GN=STRAP PE=1 SV=1	4	4	0.00376789	0.609087	5.85422e+08	5.64285e+08	4.75337e+08	9.81356e+08	8.30516e+08	8.56126e+08
P62701	Cluster of 40S ribosomal protein S4, X isoform OS=Homo sapiens GN=RPS4X PE=1 SV=2 (P62701)	7	1	0.00066235	0.609103	2.2681e+09	2.56815e+09	2.47974e+09	4.28236e+09	3.94122e+09	3.78752e+09
Q5VYK3	Proteasome-associated protein ECM29 homolog OS=Homo sapiens GN=ECM29 PE=1 SV=2	3	2	0.0031803	0.610076	2.65683e+08	3.38024e+08	2.97683e+08	5.27159e+08	4.84671e+08	4.65676e+08
P35520	Cystathionine beta-synthase OS=Homo sapiens GN=CBS PE=1 SV=2	2	1	0.0359083	0.610443	1.21779e+08	1.13526e+08	1.19587e+08	2.55193e+08	1.59391e+08	1.66784e+08
O60784	Target of Myb protein 1 OS=Homo sapiens GN=TOM1 PE=1 SV=2	3	3	0.00349167	0.611	5.09411e+08	5.39431e+08	4.30924e+08	8.76533e+08	7.87185e+08	7.58156e+08
P42166	Cluster of Lamina-associated polypeptide 2, isoform alpha OS=Homo sapiens GN=TMPO PE=1 SV=2 (P42166)	8	3	0.0282164	1.63561	1.93688e+08	2.36054e+08	2.21447e+08	1.70683e+08	1.20026e+08	1.07424e+08
P06493	Cyclin-dependent kinase 1 OS=Homo sapiens GN=CDK1 PE=1 SV=3	8	7	0.00068601	0.611704	1.54297e+09	1.57199e+09	1.37711e+09	2.6024e+09	2.35939e+09	2.38173e+09
Q8N8S7	Protein enabled homolog OS=Homo sapiens GN=ENAH PE=1 SV=2	6	5	0.0248883	1.63147	6.77155e+08	8.71758e+08	6.15396e+08	5.25896e+08	4.12225e+08	3.88478e+08
Q99615	DnaJ homolog subfamily C member 7 OS=Homo sapiens GN=DNAJC7 PE=1 SV=2	2	1	0.156333	0.614976	7.98e+07	1.29759e+08	4.6063e+07	1.71065e+08	1.16236e+08	1.2836e+08
Q14166	Tubulin--tyrosine ligase-like protein 12 OS=Homo sapiens GN=TTLL12 PE=1 SV=2	3	4	0.00328147	1.62486	6.7795e+08	7.04149e+08	6.74727e+08	4.78183e+08	4.21422e+08	3.66241e+08
Q8WUM0	Nuclear pore complex protein Nup133 OS=Homo sapiens GN=NUP133 PE=1 SV=2	3	3	0.00169863	0.615603	3.70619e+08	3.60459e+08	3.27655e+08	6.18974e+08	5.83426e+08	5.17429e+08
P20618	Proteasome subunit beta type-1 OS=Homo sapiens GN=PSMB1 PE=1 SV=2	3	3	0.00405926	0.615864	1.90793e+09	2.38464e+09	2.023e+09	3.75033e+09	3.21957e+09	3.28492e+09
P39019	40S ribosomal protein S19 OS=Homo sapiens GN=RPS19 PE=1 SV=2	3	3	0.0193836	1.62269	1.43562e+09	1.51729e+09	1.34172e+09	1.11876e+09	7.61158e+08	7.66699e+08
O76094	Signal recognition particle 72 kDa protein OS=Homo sapiens GN=SRP72 PE=1 SV=3	5	4	0.00149603	1.62014	5.75672e+08	6.34659e+08	5.8756e+08	3.62297e+08	4.08784e+08	3.38633e+08
P62805	Histone H4 OS=Homo sapiens GN=HIST1H4A PE=1 SV=2	8	8	0.00372222	1.61936	6.79497e+10	7.72186e+10	7.11887e+10	5.08662e+10	4.02443e+10	4.24959e+10
Q04637	Eukaryotic translation initiation factor 4 gamma 1 OS=Homo sapiens GN=EIF4G1 PE=1 SV=4	14	12	0.00108437	0.617783	2.45198e+09	2.79823e+09	2.49287e+09	4.50955e+09	4.04407e+09	3.98004e+09
P07814	Bifunctional glutamate/proline--tRNA ligase OS=Homo sapiens GN=EPRS PE=1 SV=5	13	12	0.000983709	0.618187	3.03691e+09	2.90589e+09	2.61377e+09	4.92787e+09	4.45566e+09	4.45788e+09
P46776	60S ribosomal protein L27a OS=Homo sapiens GN=RPL27A PE=1 SV=2	2	2	0.0142736	1.61495	3.86216e+08	4.11749e+08	3.62531e+08	2.94337e+08	2.21557e+08	2.027e+08
P25789	Proteasome subunit alpha type-4 OS=Homo sapiens GN=PSMA4 PE=1 SV=1	2	2	0.000670925	0.620487	7.7864e+08	7.72839e+08	6.94462e+08	1.28392e+09	1.14467e+09	1.19105e+09
Q7L014	Probable ATP-dependent RNA helicase DDX46 OS=Homo sapiens GN=DDX46 PE=1 SV=2	6	4	0.00280931	0.620511	2.68245e+08	3.00513e+08	2.75927e+08	5.1206e+08	4.15041e+08	4.34174e+08
P30042	ES1 protein homolog, mitochondrial OS=Homo sapiens GN=C21orf33 PE=1 SV=3	3	3	0.000610074	1.61104	5.10104e+08	5.30606e+08	4.79592e+08	3.37368e+08	2.95106e+08	3.11204e+08
P54577	Tyrosine--tRNA ligase, cytoplasmic OS=Homo sapiens GN=YARS PE=1 SV=4	7	6	0.000559321	0.620836	1.52606e+09	1.5129e+09	1.3688e+09	2.50457e+09	2.3562e+09	2.23894e+09
P24928	DNA-directed RNA polymerase II subunit RPB1 OS=Homo sapiens GN=POLR2A PE=1 SV=2	3	3	0.0202679	0.621792	2.58956e+08	2.8094e+08	2.02409e+08	4.65364e+08	3.62653e+08	3.65799e+08
P41227	Cluster of N-alpha-acetyltransferase 10 OS=Homo sapiens GN=NAA10 PE=1 SV=1 (P41227)	2	2	0.0159022	1.60614	1.1011e+08	1.25745e+08	1.33122e+08	9.33322e+07	6.62026e+07	7.01943e+07
P48556	26S proteasome non-ATPase regulatory subunit 8 OS=Homo sapiens GN=PSMD8 PE=1 SV=2	4	4	0.00187092	1.60388	6.62164e+08	6.21358e+08	5.6937e+08	4.16568e+08	3.8556e+08	3.53132e+08
Q9NTI5	Sister chromatid cohesion protein PDS5 homolog B OS=Homo sapiens GN=PDS5B PE=1 SV=1	2	2	0.000180782	0.623967	1.46345e+08	1.56915e+08	1.46505e+08	2.38088e+08	2.52363e+08	2.30365e+08
P23284	Peptidyl-prolyl cis-trans isomerase B OS=Homo sapiens GN=PPIB PE=1 SV=2	8	8	0.00335187	1.60109	7.47239e+09	7.49307e+09	6.6783e+09	5.11613e+09	4.19857e+09	4.20342e+09
Q13011	Delta(3,5)-Delta(2,4)-dienoyl-CoA isomerase, mitochondrial OS=Homo sapiens GN=ECH1 PE=1 SV=2	6	6	0.00894883	1.59984	1.4977e+09	1.98537e+09	1.70059e+09	1.18147e+09	1.08057e+09	9.78088e+08
Q99798	Aconitate hydratase, mitochondrial OS=Homo sapiens GN=ACO2 PE=1 SV=2	10	8	0.00343544	1.59794	2.16613e+09	2.25788e+09	1.96551e+09	1.50761e+09	1.2343e+09	1.2567e+09
Q99848	Probable rRNA-processing protein EBP2 OS=Homo sapiens GN=EBNA1BP2 PE=1 SV=2	2	2	0.000138592	0.626139	4.40479e+08	4.10964e+08	4.11001e+08	6.74575e+08	6.44038e+08	6.97624e+08
Q96AQ6	Pre-B-cell leukemia transcription factor-interacting protein 1 OS=Homo sapiens GN=PBXIP1 PE=1 SV=1	2	2	0.103397	0.627849	2.15556e+08	2.57957e+08	1.20498e+08	3.39729e+08	2.69215e+08	3.37159e+08
Q99829	Copine-1 OS=Homo sapiens GN=CPNE1 PE=1 SV=1	5	5	0.00349014	1.59191	3.52169e+09	4.05916e+09	3.31434e+09	2.36745e+09	2.39491e+09	2.08174e+09
Q7L576	Cluster of Cytoplasmic FMR1-interacting protein 1 OS=Homo sapiens GN=CYFIP1 PE=1 SV=1 (Q7L576)	2	2	0.0965115	1.58988	1.54027e+08	1.93109e+08	1.00718e+08	1.04606e+08	8.5477e+07	9.1608e+07
P18583	Protein SON OS=Homo sapiens GN=SON PE=1 SV=4	3	3	0.00512895	0.628983	3.09099e+08	3.38116e+08	2.58264e+08	4.95277e+08	4.52425e+08	4.9189e+08
Q8NFQ8	Torsin-1A-interacting protein 2 OS=Homo sapiens GN=TOR1AIP2 PE=1 SV=1	2	2	0.188103	1.58682	2.70899e+07	3.41855e+07	3.22603e+07	3.55999e+07	1.04849e+07	1.28605e+07
P25788	Proteasome subunit alpha type-3 OS=Homo sapiens GN=PSMA3 PE=1 SV=2	3	2	0.00929763	0.630192	1.30326e+09	1.08108e+09	9.63594e+08	1.93831e+09	1.68583e+09	1.68842e+09
Q06124	Tyrosine-protein phosphatase non-receptor type 11 OS=Homo sapiens GN=PTPN11 PE=1 SV=2	3	4	0.00186366	0.630382	3.0407e+08	2.73153e+08	2.62199e+08	4.84505e+08	4.27068e+08	4.20033e+08
P08243	Asparagine synthetase [glutamine-hydrolyzing] OS=Homo sapiens GN=ASNS PE=1 SV=4	3	3	0.00199584	0.630696	1.19318e+09	1.3237e+09	1.25106e+09	2.21297e+09	1.92983e+09	1.83144e+09
Q92973	Transportin-1 OS=Homo sapiens GN=TNPO1 PE=1 SV=2	3	3	0.00116543	0.630905	7.80059e+08	8.19179e+08	8.6663e+08	1.41713e+09	1.28291e+09	1.20842e+09
P49902	Cytosolic purine 5'-nucleotidase OS=Homo sapiens GN=NT5C2 PE=1 SV=1	3	2	0.00472455	0.630921	2.42411e+08	3.00002e+08	2.34296e+08	4.10818e+08	4.2933e+08	3.90924e+08
P05387	60S acidic ribosomal protein P2 OS=Homo sapiens GN=RPLP2 PE=1 SV=1	8	8	6.18709e-05	0.6312	1.56404e+10	1.5127e+10	1.46319e+10	2.46013e+10	2.31654e+10	2.41587e+10
P04264	Keratin, type II cytoskeletal 1 OS=Homo sapiens GN=KRT1 PE=1 SV=6	8	3	0.00448937	0.631491	4.47287e+08	5.8807e+08	5.13623e+08	8.30682e+08	7.90496e+08	8.31714e+08
P23378	Glycine dehydrogenase [decarboxylating], mitochondrial OS=Homo sapiens GN=GLDC PE=1 SV=2	3	3	0.00620016	1.57951	5.53773e+08	6.73285e+08	5.04487e+08	3.60536e+08	3.68284e+08	3.67437e+08
P26641	Elongation factor 1-gamma OS=Homo sapiens GN=EEF1G PE=1 SV=3	6	6	0.00331134	0.633223	3.01075e+09	3.7389e+09	3.25652e+09	5.55103e+09	5.35142e+09	4.8995e+09
Q14683	Structural maintenance of chromosomes protein 1A OS=Homo sapiens GN=SMC1A PE=1 SV=2	5	4	0.00407633	0.633859	3.93396e+08	4.37585e+08	3.6936e+08	6.77256e+08	5.60063e+08	6.56383e+08
Q8TF65	PDZ domain-containing protein GIPC2 OS=Homo sapiens GN=GIPC2 PE=1 SV=1	3	4	0.00321358	1.57598	3.94818e+08	3.52815e+08	3.27108e+08	2.0912e+08	2.45833e+08	2.26996e+08
Q14258	E3 ubiquitin/ISG15 ligase TRIM25 OS=Homo sapiens GN=TRIM25 PE=1 SV=2	3	3	0.0073348	1.57345	6.29406e+08	6.96174e+08	5.90576e+08	4.35778e+08	4.36149e+08	3.45878e+08
P10155	60 kDa SS-A/Ro ribonucleoprotein OS=Homo sapiens GN=TROVE2 PE=1 SV=2	3	2	0.0130102	1.57257	3.84058e+08	4.51134e+08	3.48443e+08	2.85433e+08	2.4681e+08	2.20433e+08
P29692	Elongation factor 1-delta OS=Homo sapiens GN=EEF1D PE=1 SV=5	5	5	0.000650165	0.635923	2.46253e+09	2.60776e+09	2.37295e+09	4.09168e+09	3.99842e+09	3.61453e+09
P07339	Cathepsin D OS=Homo sapiens GN=CTSD PE=1 SV=1	5	4	0.00146924	1.57151	8.80444e+09	9.50888e+09	8.0228e+09	5.88858e+09	5.2962e+09	5.57372e+09
P50851	Lipopolysaccharide-responsive and beige-like anchor protein OS=Homo sapiens GN=LRBA PE=1 SV=4	3	3	0.00675443	1.57046	6.94801e+07	7.71809e+07	6.22354e+07	4.99808e+07	4.13701e+07	4.16655e+07
O60716	Catenin delta-1 OS=Homo sapiens GN=CTNND1 PE=1 SV=1	5	5	0.00115499	1.56985	1.29806e+09	1.44346e+09	1.26893e+09	9.12203e+08	8.0402e+08	8.38454e+08
P26358	DNA (cytosine-5)-methyltransferase 1 OS=Homo sapiens GN=DNMT1 PE=1 SV=2	3	3	0.00185192	0.637483	1.5493e+08	1.85451e+08	1.60576e+08	2.69017e+08	2.47345e+08	2.69475e+08
P48147	Prolyl endopeptidase OS=Homo sapiens GN=PREP PE=1 SV=2	4	4	0.000792167	0.637563	5.82642e+08	6.23459e+08	6.7271e+08	1.02557e+09	9.85729e+08	9.35563e+08
P13667	Protein disulfide-isomerase A4 OS=Homo sapiens GN=PDIA4 PE=1 SV=2	15	14	0.00102316	1.56838	1.15633e+10	1.22334e+10	1.11575e+10	8.11402e+09	7.025e+09	7.14775e+09
P08238	Cluster of Heat shock protein HSP 90-beta OS=Homo sapiens GN=HSP90AB1 PE=1 SV=4 (P08238)	47	14	0.00512623	1.56745	2.59363e+10	2.95858e+10	2.72182e+10	2.01647e+10	1.5955e+10	1.66671e+10
O75955	Flotillin-1 OS=Homo sapiens GN=FLOT1 PE=1 SV=3	5	4	0.00582796	1.56659	2.07233e+08	1.88403e+08	1.79814e+08	1.22769e+08	1.37693e+08	1.06864e+08
Q12907	Vesicular integral-membrane protein VIP36 OS=Homo sapiens GN=LMAN2 PE=1 SV=1	2	2	0.0351527	1.5645	5.42736e+08	4.95382e+08	4.23274e+08	3.394e+08	3.56443e+08	2.38255e+08
O95347	Structural maintenance of chromosomes protein 2 OS=Homo sapiens GN=SMC2 PE=1 SV=2	4	4	0.0598171	0.63986	4.05602e+08	5.86754e+08	3.11716e+08	6.61952e+08	7.04298e+08	6.71809e+08
O14617	AP-3 complex subunit delta-1 OS=Homo sapiens GN=AP3D1 PE=1 SV=1	2	2	0.0284352	0.640284	2.32213e+08	1.53883e+08	1.55206e+08	2.66916e+08	2.90411e+08	2.88083e+08
P31689	DnaJ homolog subfamily A member 1 OS=Homo sapiens GN=DNAJA1 PE=1 SV=2	6	3	0.0104002	1.55777	1.49539e+09	1.62407e+09	1.23992e+09	1.03093e+09	9.10934e+08	8.56612e+08
P62937	Cluster of Peptidyl-prolyl cis-trans isomerase A OS=Homo sapiens GN=PPIA PE=1 SV=2 (P62937)	10	10	0.0104693	0.642412	2.19341e+10	2.32056e+10	2.13478e+10	4.10327e+10	3.03974e+10	3.20665e+10
Q9UNQ2	Probable dimethyladenosine transferase OS=Homo sapiens GN=DIMT1 PE=1 SV=1	2	2	0.00309256	0.642417	7.23138e+07	7.47697e+07	8.36849e+07	1.30614e+08	1.19978e+08	1.08627e+08
Q15046	Lysine--tRNA ligase OS=Homo sapiens GN=KARS PE=1 SV=3	10	9	0.00168392	0.642957	1.68857e+09	1.97697e+09	1.85283e+09	3.07572e+09	2.73416e+09	2.77292e+09
P51812	Cluster of Ribosomal protein S6 kinase alpha-3 OS=Homo sapiens GN=RPS6KA3 PE=1 SV=1 (P51812)	12	12	0.000264701	1.55206	5.01004e+09	5.2147e+09	4.97382e+09	3.48365e+09	3.16829e+09	3.14059e+09
Q07020	60S ribosomal protein L18 OS=Homo sapiens GN=RPL18 PE=1 SV=2	2	1	0.000444549	0.644489	4.72181e+09	4.66894e+09	4.3807e+09	7.61503e+09	6.85372e+09	6.89926e+09
P20290	Transcription factor BTF3 OS=Homo sapiens GN=BTF3 PE=1 SV=1	3	3	0.00671295	1.54939	1.37395e+09	1.69794e+09	1.30976e+09	9.53473e+08	9.77696e+08	8.96813e+08
P61289	Proteasome activator complex subunit 3 OS=Homo sapiens GN=PSME3 PE=1 SV=1	4	3	0.00525652	0.645423	2.13744e+09	1.96077e+09	1.77664e+09	3.39604e+09	2.88642e+09	2.81986e+09
P60228	Eukaryotic translation initiation factor 3 subunit E OS=Homo sapiens GN=EIF3E PE=1 SV=1	4	4	0.0205015	0.645711	1.1438e+09	1.51586e+09	1.02843e+09	2.0294e+09	1.79823e+09	1.88404e+09
Q8NBJ5	Procollagen galactosyltransferase 1 OS=Homo sapiens GN=GLT25D1 PE=1 SV=1	2	3	0.203391	1.54847	3.58137e+08	4.15877e+08	3.11659e+08	3.06449e+08	1.07464e+08	2.87212e+08
O95573	Long-chain-fatty-acid--CoA ligase 3 OS=Homo sapiens GN=ACSL3 PE=1 SV=3	3	1	0.00971514	0.645895	2.82882e+08	3.20234e+08	2.79663e+08	5.25686e+08	3.95712e+08	4.45354e+08
Q92621	Nuclear pore complex protein Nup205 OS=Homo sapiens GN=NUP205 PE=1 SV=3	3	3	0.00737098	0.645977	2.96322e+08	3.78209e+08	2.9916e+08	5.40441e+08	4.82749e+08	4.84124e+08
Q9P0M6	Core histone macro-H2A.2 OS=Homo sapiens GN=H2AFY2 PE=1 SV=3	4	3	0.0281153	1.54791	3.71016e+08	3.79678e+08	3.94159e+08	3.14946e+08	2.03258e+08	2.21408e+08
Q9H9J2	39S ribosomal protein L44, mitochondrial OS=Homo sapiens GN=MRPL44 PE=1 SV=1	3	3	0.0109617	1.54465	4.96965e+08	6.14129e+08	4.71562e+08	3.71104e+08	3.09992e+08	3.43509e+08
Q13547	Histone deacetylase 1 OS=Homo sapiens GN=HDAC1 PE=1 SV=1	2	1	0.00542266	0.647814	7.03794e+07	8.04973e+07	8.43659e+07	1.34432e+08	1.10396e+08	1.18305e+08
Q04760	Lactoylglutathione lyase OS=Homo sapiens GN=GLO1 PE=1 SV=4	2	2	0.00325076	0.648023	2.09058e+09	2.28266e+09	1.98973e+09	3.31931e+09	3.55872e+09	2.94101e+09
Q16555	Cluster of Dihydropyrimidinase-related protein 2 OS=Homo sapiens GN=DPYSL2 PE=1 SV=1 (Q16555)	8	8	0.0017632	1.54202	3.05433e+09	3.20798e+09	2.76983e+09	2.04833e+09	1.80402e+09	2.00498e+09
Q14204	Cytoplasmic dynein 1 heavy chain 1 OS=Homo sapiens GN=DYNC1H1 PE=1 SV=5	45	42	0.00507165	0.648962	9.66142e+09	1.15173e+10	9.47504e+09	1.70798e+10	1.45166e+10	1.56387e+10
P35914	Cluster of Hydroxymethylglutaryl-CoA lyase, mitochondrial OS=Homo sapiens GN=HMGCL PE=1 SV=2 (P35914)	3	3	0.0033866	0.649217	1.7446e+08	2.07443e+08	1.66388e+08	2.76962e+08	2.92979e+08	2.74602e+08
Q99714	3-hydroxyacyl-CoA dehydrogenase type-2 OS=Homo sapiens GN=HSD17B10 PE=1 SV=3	5	4	0.00259329	0.650203	1.64741e+09	1.86184e+09	1.55495e+09	2.78152e+09	2.45783e+09	2.54929e+09
Q9P2E9	Ribosome-binding protein 1 OS=Homo sapiens GN=RRBP1 PE=1 SV=4	25	25	0.00243044	0.650356	7.30242e+09	8.60352e+09	8.22465e+09	1.33516e+10	1.16852e+10	1.20669e+10
P06576	ATP synthase subunit beta, mitochondrial OS=Homo sapiens GN=ATP5B PE=1 SV=3	19	16	0.00149259	1.53649	4.82387e+10	5.29184e+10	4.61911e+10	3.34719e+10	3.28313e+10	2.95961e+10
Q9UQ80	Proliferation-associated protein 2G4 OS=Homo sapiens GN=PA2G4 PE=1 SV=3	11	10	0.021185	1.53619	2.1754e+09	2.38129e+09	2.03114e+09	1.75971e+09	1.25912e+09	1.26959e+09
P62899	60S ribosomal protein L31 OS=Homo sapiens GN=RPL31 PE=1 SV=1	3	3	0.0050241	1.5323	1.55919e+09	1.8146e+09	1.46951e+09	1.14145e+09	1.03081e+09	9.88539e+08
Q5SRE5	Nucleoporin NUP188 homolog OS=Homo sapiens GN=NUP188 PE=1 SV=1	3	3	0.00250057	0.652896	9.00705e+07	1.02531e+08	9.703e+07	1.58033e+08	1.3368e+08	1.51898e+08
P35998	26S protease regulatory subunit 7 OS=Homo sapiens GN=PSMC2 PE=1 SV=3	5	4	0.0278241	0.653015	1.36074e+09	2.00727e+09	1.35429e+09	2.48545e+09	2.37036e+09	2.37572e+09
P08237	6-phosphofructokinase, muscle type OS=Homo sapiens GN=PFKM PE=1 SV=2	4	2	0.0488536	0.653615	1.51671e+08	1.5607e+08	1.64557e+08	3.12321e+08	1.96311e+08	2.13961e+08
Q9Y295	Developmentally-regulated GTP-binding protein 1 OS=Homo sapiens GN=DRG1 PE=1 SV=1	4	4	0.00307933	0.653674	9.32754e+08	1.0038e+09	8.35372e+08	1.52868e+09	1.35059e+09	1.36126e+09
Q99729	Heterogeneous nuclear ribonucleoprotein A/B OS=Homo sapiens GN=HNRNPAB PE=1 SV=2	5	4	0.00259455	0.653842	7.532e+08	7.83821e+08	7.32405e+08	1.29508e+09	1.06155e+09	1.11429e+09
Q86UP2	Kinectin OS=Homo sapiens GN=KTN1 PE=1 SV=1	10	9	0.00789769	0.655642	1.08676e+09	1.31111e+09	1.22095e+09	2.07486e+09	1.78383e+09	1.66082e+09
P49368	T-complex protein 1 subunit gamma OS=Homo sapiens GN=CCT3 PE=1 SV=4	14	11	0.0010498	0.655694	9.21802e+09	1.02556e+10	9.20129e+09	1.5572e+10	1.39056e+10	1.42545e+10
Q06203	Amidophosphoribosyltransferase OS=Homo sapiens GN=PPAT PE=1 SV=1	2	2	0.00242225	0.655915	2.03787e+08	1.94495e+08	2.14966e+08	3.43715e+08	3.05964e+08	2.85272e+08
P07384	Calpain-1 catalytic subunit OS=Homo sapiens GN=CAPN1 PE=1 SV=1	5	4	0.0157528	1.52338	1.17534e+09	1.09032e+09	8.65121e+08	7.47219e+08	6.41755e+08	6.66187e+08
Q9UPN3	Microtubule-actin cross-linking factor 1, isoforms 1/2/3/5 OS=Homo sapiens GN=MACF1 PE=1 SV=4	6	6	0.00111948	1.52178	2.00198e+08	2.04052e+08	1.78516e+08	1.27124e+08	1.34037e+08	1.21789e+08
Q96FW1	Ubiquitin thioesterase OTUB1 OS=Homo sapiens GN=OTUB1 PE=1 SV=2	4	4	0.00172331	1.52143	1.2438e+09	1.15881e+09	1.18431e+09	8.4244e+08	8.07549e+08	7.07613e+08
Q9UHX1	Poly(U)-binding-splicing factor PUF60 OS=Homo sapiens GN=PUF60 PE=1 SV=1	8	8	0.00492594	0.658376	2.66385e+09	2.55718e+09	2.22368e+09	4.12734e+09	3.47016e+09	3.7102e+09
Q5QJE6	Deoxynucleotidyltransferase terminal-interacting protein 2 OS=Homo sapiens GN=DNTTIP2 PE=1 SV=2	2	2	0.0211078	1.51822	1.11465e+07	1.32679e+07	1.05387e+07	8.07524e+06	6.37161e+06	8.5755e+06
Q9Y6B6	GTP-binding protein SAR1b OS=Homo sapiens GN=SAR1B PE=1 SV=1	2	1	0.251366	0.658963	6.19952e+07	1.27767e+08	2.75801e+07	1.07677e+08	1.00008e+08	1.2214e+08
Q15008	26S proteasome non-ATPase regulatory subunit 6 OS=Homo sapiens GN=PSMD6 PE=1 SV=1	3	3	0.00361092	1.51436	1.01857e+09	1.07411e+09	1.03717e+09	7.79046e+08	6.6589e+08	6.21843e+08
P48047	ATP synthase subunit O, mitochondrial OS=Homo sapiens GN=ATP5O PE=1 SV=1	5	5	0.00559336	1.51234	2.99069e+09	3.48665e+09	2.7484e+09	2.15311e+09	1.98246e+09	1.96475e+09
Q00341	Vigilin OS=Homo sapiens GN=HDLBP PE=1 SV=2	24	22	0.00190527	1.51144	7.70387e+09	8.60781e+09	7.66323e+09	5.71865e+09	5.19373e+09	4.94994e+09
Q99598	Translin-associated protein X OS=Homo sapiens GN=TSNAX PE=1 SV=1	3	3	0.00531067	1.51086	4.71697e+08	5.59836e+08	4.67891e+08	3.61103e+08	3.09061e+08	3.2227e+08
P45974	Ubiquitin carboxyl-terminal hydrolase 5 OS=Homo sapiens GN=USP5 PE=1 SV=2	9	8	0.00306763	0.66235	1.48873e+09	1.68561e+09	1.73428e+09	2.69154e+09	2.3374e+09	2.38197e+09
P00367	Cluster of Glutamate dehydrogenase 1, mitochondrial OS=Homo sapiens GN=GLUD1 PE=1 SV=2 (P00367)	16	17	0.00176167	1.50905	2.82723e+10	2.80405e+10	2.56578e+10	1.97829e+10	1.75229e+10	1.70137e+10
Q99961	Cluster of Endophilin-A2 OS=Homo sapiens GN=SH3GL1 PE=1 SV=1 (Q99961)	2	2	0.0106107	0.663094	2.03192e+08	2.38739e+08	1.78815e+08	3.32526e+08	2.91162e+08	3.12449e+08
P49588	Alanine--tRNA ligase, cytoplasmic OS=Homo sapiens GN=AARS PE=1 SV=2	17	18	0.00378004	0.663918	6.04222e+09	6.88431e+09	5.61785e+09	9.94132e+09	8.99541e+09	8.99502e+09
Q92783	Signal transducing adapter molecule 1 OS=Homo sapiens GN=STAM PE=1 SV=3	2	2	0.0183467	1.50564	2.45372e+08	2.69496e+08	2.43046e+08	1.56e+08	2.03228e+08	1.44157e+08
P25685	DnaJ homolog subfamily B member 1 OS=Homo sapiens GN=DNAJB1 PE=1 SV=4	3	3	0.00928264	1.50561	7.93929e+08	8.47386e+08	6.5636e+08	5.44718e+08	4.75566e+08	5.05797e+08
Q96I99	Succinyl-CoA ligase [GDP-forming] subunit beta, mitochondrial OS=Homo sapiens GN=SUCLG2 PE=1 SV=2	4	4	0.00829655	1.50274	9.08133e+08	1.06897e+09	8.85328e+08	7.12316e+08	6.01881e+08	5.90612e+08
Q96A26	Protein FAM162A OS=Homo sapiens GN=FAM162A PE=1 SV=2	2	2	0.00386358	1.50172	6.995e+08	8.08425e+08	7.85879e+08	5.60947e+08	4.93775e+08	4.72733e+08
Q14247	Src substrate cortactin OS=Homo sapiens GN=CTTN PE=1 SV=2	6	7	0.000947073	1.50061	1.9514e+09	2.01489e+09	1.94342e+09	1.43417e+09	1.25335e+09	1.25069e+09
P00505	Aspartate aminotransferase, mitochondrial OS=Homo sapiens GN=GOT2 PE=1 SV=3	5	5	0.0176952	1.49825	3.62633e+09	2.86141e+09	2.77276e+09	2.30286e+09	1.97721e+09	1.90082e+09
P62857	40S ribosomal protein S28 OS=Homo sapiens GN=RPS28 PE=1 SV=1	2	2	0.00197466	0.667512	2.89156e+09	3.23941e+09	2.97793e+09	4.96212e+09	4.33264e+09	4.35129e+09
P49756	RNA-binding protein 25 OS=Homo sapiens GN=RBM25 PE=1 SV=3	3	1	0.128729	0.667753	5.38862e+07	6.82491e+07	3.16178e+07	8.02149e+07	6.79786e+07	8.20608e+07
P50991	T-complex protein 1 subunit delta OS=Homo sapiens GN=CCT4 PE=1 SV=4	12	13	0.00102738	0.668074	9.09418e+09	1.02652e+10	9.28599e+09	1.51023e+10	1.37146e+10	1.40607e+10
P35249	Replication factor C subunit 4 OS=Homo sapiens GN=RFC4 PE=1 SV=2	4	2	0.0138241	0.668995	2.39309e+08	2.71595e+08	1.99104e+08	3.76394e+08	3.30769e+08	3.54143e+08
Q15691	Microtubule-associated protein RP/EB family member 1 OS=Homo sapiens GN=MAPRE1 PE=1 SV=3	4	4	0.0379323	1.49452	6.71698e+08	8.70416e+08	8.33837e+08	5.33869e+08	6.23804e+08	4.32102e+08
Q9Y2W1	Thyroid hormone receptor-associated protein 3 OS=Homo sapiens GN=THRAP3 PE=1 SV=2	2	2	0.00130113	0.66962	1.55525e+08	1.40754e+08	1.37396e+08	2.08334e+08	2.30122e+08	2.09187e+08
Q92797	Symplekin OS=Homo sapiens GN=SYMPK PE=1 SV=2	2	2	0.00420077	0.669657	2.28327e+08	2.61822e+08	2.44512e+08	4.06266e+08	3.38537e+08	3.52268e+08
O95831	Apoptosis-inducing factor 1, mitochondrial OS=Homo sapiens GN=AIFM1 PE=1 SV=1	11	11	0.00224279	1.49231	2.70225e+09	3.02149e+09	2.6256e+09	2.00946e+09	1.80732e+09	1.77813e+09
O75439	Mitochondrial-processing peptidase subunit beta OS=Homo sapiens GN=PMPCB PE=1 SV=2	5	6	0.00245225	1.49214	7.11473e+08	8.03436e+08	6.96035e+08	5.26761e+08	4.6126e+08	4.93707e+08
P35579	Cluster of Myosin-9 OS=Homo sapiens GN=MYH9 PE=1 SV=4 (P35579)	48	36	0.00298766	0.670263	2.82053e+10	3.09755e+10	2.6866e+10	4.67971e+10	4.0592e+10	4.09887e+10
P46940	Ras GTPase-activating-like protein IQGAP1 OS=Homo sapiens GN=IQGAP1 PE=1 SV=1	11	10	0.00167181	1.48854	2.43571e+09	2.74211e+09	2.48835e+09	1.8103e+09	1.74774e+09	1.59209e+09
P22626	Heterogeneous nuclear ribonucleoproteins A2/B1 OS=Homo sapiens GN=HNRNPA2B1 PE=1 SV=2	13	11	0.00406265	0.67184	1.02486e+10	1.10666e+10	1.03692e+10	1.77224e+10	1.48484e+10	1.45899e+10
Q9NR31	GTP-binding protein SAR1a OS=Homo sapiens GN=SAR1A PE=1 SV=1	2	1	0.0529532	0.671935	7.15718e+08	1.03661e+09	6.19572e+08	1.22583e+09	1.13765e+09	1.16647e+09
P33991	DNA replication licensing factor MCM4 OS=Homo sapiens GN=MCM4 PE=1 SV=5	9	9	0.00303072	0.672228	2.66257e+09	2.61768e+09	2.29557e+09	4.06315e+09	3.56408e+09	3.64249e+09
P63244	Guanine nucleotide-binding protein subunit beta-2-like 1 OS=Homo sapiens GN=GNB2L1 PE=1 SV=3	6	6	0.00185523	1.48429	6.47769e+09	6.70932e+09	6.00647e+09	4.6897e+09	4.11857e+09	4.12281e+09
Q8TCT9	Minor histocompatibility antigen H13 OS=Homo sapiens GN=HM13 PE=1 SV=1	2	2	0.00366139	0.674029	1.40314e+09	1.34627e+09	1.21977e+09	2.15525e+09	1.90545e+09	1.82805e+09
Q9H3G5	Probable serine carboxypeptidase CPVL OS=Homo sapiens GN=CPVL PE=1 SV=2	2	2	0.0685269	1.4801	2.15925e+08	1.95767e+08	1.3747e+08	1.39701e+08	1.20568e+08	1.1076e+08
Q9H3N1	Thioredoxin-related transmembrane protein 1 OS=Homo sapiens GN=TMX1 PE=1 SV=1	2	2	0.0326984	1.4769	8.56432e+07	9.52856e+07	8.25393e+07	7.39434e+07	5.03923e+07	5.40566e+07
O95232	Luc7-like protein 3 OS=Homo sapiens GN=LUC7L3 PE=1 SV=2	3	2	0.0021289	0.677906	1.51282e+08	1.72214e+08	1.76673e+08	2.58891e+08	2.35864e+08	2.43061e+08
P41091	Eukaryotic translation initiation factor 2 subunit 3 OS=Homo sapiens GN=EIF2S3 PE=1 SV=3	3	3	0.00704465	1.47452	6.58585e+08	7.4996e+08	7.34528e+08	5.49821e+08	4.50686e+08	4.52899e+08
Q96CN7	Isochorismatase domain-containing protein 1 OS=Homo sapiens GN=ISOC1 PE=1 SV=3	3	3	0.0648015	0.678787	4.30636e+08	4.935e+08	6.3061e+08	7.1935e+08	9.24218e+08	6.46909e+08
Q9BPX3	Condensin complex subunit 3 OS=Homo sapiens GN=NCAPG PE=1 SV=1	4	4	0.000431138	0.678924	3.81662e+08	4.19248e+08	4.03085e+08	6.12923e+08	5.6501e+08	5.95455e+08
P56192	Methionine--tRNA ligase, cytoplasmic OS=Homo sapiens GN=MARS PE=1 SV=2	6	6	0.00322334	0.678961	2.30545e+09	2.69178e+09	2.38971e+09	3.90473e+09	3.5637e+09	3.41135e+09
P20073	Annexin A7 OS=Homo sapiens GN=ANXA7 PE=1 SV=3	3	3	0.00096217	1.47266	7.57243e+08	8.1044e+08	7.2643e+08	5.43275e+08	5.25475e+08	4.8905e+08
Q15631	Translin OS=Homo sapiens GN=TSN PE=1 SV=1	2	2	0.000576231	1.47259	1.96355e+09	1.90685e+09	1.79413e+09	1.35043e+09	1.27169e+09	1.22453e+09
O43242	26S proteasome non-ATPase regulatory subunit 3 OS=Homo sapiens GN=PSMD3 PE=1 SV=2	9	9	0.00550252	1.47189	2.07422e+09	2.57761e+09	2.34608e+09	1.62704e+09	1.64059e+09	1.48673e+09
O75400	Cluster of Pre-mRNA-processing factor 40 homolog A OS=Homo sapiens GN=PRPF40A PE=1 SV=2 (O75400)	3	3	0.00808856	0.679987	7.09784e+08	8.51882e+08	7.48406e+08	1.26327e+09	1.04924e+09	1.08472e+09
P18124	60S ribosomal protein L7 OS=Homo sapiens GN=RPL7 PE=1 SV=1	5	6	0.00767821	1.47048	3.73174e+09	3.74153e+09	3.2892e+09	2.7015e+09	2.1551e+09	2.46243e+09
P40227	Cluster of T-complex protein 1 subunit zeta OS=Homo sapiens GN=CCT6A PE=1 SV=3 (P40227)	12	10	0.00158912	0.680305	8.39882e+09	8.30709e+09	7.72026e+09	1.30155e+10	1.14378e+10	1.14514e+10
Q92665	28S ribosomal protein S31, mitochondrial OS=Homo sapiens GN=MRPS31 PE=1 SV=3	3	3	0.000872465	1.46975	2.8485e+08	2.72935e+08	2.51851e+08	1.7786e+08	1.92168e+08	1.8084e+08
Q02790	Peptidyl-prolyl cis-trans isomerase FKBP4 OS=Homo sapiens GN=FKBP4 PE=1 SV=3	7	6	0.0195036	0.680468	9.02073e+08	8.53628e+08	7.86702e+08	1.44266e+09	1.04951e+09	1.2441e+09
P23526	Adenosylhomocysteinase OS=Homo sapiens GN=AHCY PE=1 SV=4	12	10	0.00861556	0.681022	5.07577e+09	6.16619e+09	4.94305e+09	8.45948e+09	7.95285e+09	7.35343e+09
Q9UNM6	26S proteasome non-ATPase regulatory subunit 13 OS=Homo sapiens GN=PSMD13 PE=1 SV=2	7	7	0.0160463	0.681123	2.23931e+09	2.44901e+09	1.81071e+09	3.41951e+09	3.00554e+09	3.11659e+09
Q14353	Guanidinoacetate N-methyltransferase OS=Homo sapiens GN=GAMT PE=1 SV=1	3	2	0.000678557	1.46691	3.70908e+08	4.18342e+08	3.80608e+08	2.73809e+08	2.65011e+08	2.58678e+08
P47897	Glutamine--tRNA ligase OS=Homo sapiens GN=QARS PE=1 SV=1	11	10	0.00298206	1.46684	1.72029e+09	1.75526e+09	1.51348e+09	1.19831e+09	1.05634e+09	1.14655e+09
Q01082	Cluster of Spectrin beta chain, non-erythrocytic 1 OS=Homo sapiens GN=SPTBN1 PE=1 SV=2 (Q01082)	71	66	0.00245619	1.46525	3.35253e+10	3.64386e+10	3.3349e+10	2.58145e+10	2.20635e+10	2.26307e+10
P10809	60 kDa heat shock protein, mitochondrial OS=Homo sapiens GN=HSPD1 PE=1 SV=2	36	35	0.00160348	1.46518	7.93779e+10	8.76854e+10	8.0171e+10	6.07009e+10	5.43899e+10	5.36487e+10
P28482	Mitogen-activated protein kinase 1 OS=Homo sapiens GN=MAPK1 PE=1 SV=3	6	5	0.029981	1.46468	6.70902e+08	6.7406e+08	6.83508e+08	4.83531e+08	3.6139e+08	5.4e+08
Q8WTT2	Nucleolar complex protein 3 homolog OS=Homo sapiens GN=NOC3L PE=1 SV=1	5	5	0.00360075	0.682761	5.0167e+08	5.78106e+08	5.66781e+08	8.75665e+08	7.65807e+08	7.70145e+08
Q13895	Bystin OS=Homo sapiens GN=BYSL PE=1 SV=3	2	2	0.00763509	1.46414	1.43729e+08	1.56622e+08	1.44479e+08	1.14319e+08	1.00538e+08	8.89599e+07
P49755	Transmembrane emp24 domain-containing protein 10 OS=Homo sapiens GN=TMED10 PE=1 SV=2	3	3	0.00618922	1.46037	2.30684e+09	2.26138e+09	1.96519e+09	1.63349e+09	1.47031e+09	1.36999e+09
P17987	T-complex protein 1 subunit alpha OS=Homo sapiens GN=TCP1 PE=1 SV=1	12	12	0.00123747	0.685146	5.67691e+09	6.08518e+09	5.74855e+09	9.23234e+09	8.16942e+09	8.15577e+09
Q96HC4	PDZ and LIM domain protein 5 OS=Homo sapiens GN=PDLIM5 PE=1 SV=5	2	2	0.00269627	0.685186	2.56117e+08	2.53657e+08	2.23495e+08	3.73971e+08	3.64635e+08	3.31569e+08
P08754	Cluster of Guanine nucleotide-binding protein G(k) subunit alpha OS=Homo sapiens GN=GNAI3 PE=1 SV=3 (P08754)	5	1	0.0279874	0.68523	2.14315e+08	1.85996e+08	1.49614e+08	2.80974e+08	2.42964e+08	2.78603e+08
P07910	Cluster of Heterogeneous nuclear ribonucleoproteins C1/C2 OS=Homo sapiens GN=HNRNPC PE=1 SV=4 (P07910)	7	6	0.0809459	1.45892	3.8756e+09	3.87701e+09	3.63709e+09	3.34428e+09	2.62472e+09	1.83794e+09
Q96AC1	Fermitin family homolog 2 OS=Homo sapiens GN=FERMT2 PE=1 SV=1	4	4	0.029488	0.686578	3.58753e+08	5.14247e+08	3.68428e+08	6.12375e+08	5.79553e+08	6.1621e+08
Q9BUQ8	Probable ATP-dependent RNA helicase DDX23 OS=Homo sapiens GN=DDX23 PE=1 SV=3	3	3	0.0445235	0.686646	1.82806e+08	2.71917e+08	2.41689e+08	3.77258e+08	3.03989e+08	3.32977e+08
P00352	Cluster of Retinal dehydrogenase 1 OS=Homo sapiens GN=ALDH1A1 PE=1 SV=2 (P00352)	47	15	0.00114845	1.45596	5.26548e+10	5.45564e+10	4.98165e+10	3.8628e+10	3.43821e+10	3.48412e+10
P31942	Heterogeneous nuclear ribonucleoprotein H3 OS=Homo sapiens GN=HNRNPH3 PE=1 SV=2	3	3	0.00234236	1.45529	8.91089e+08	8.70294e+08	8.05584e+08	6.41378e+08	5.52302e+08	5.70202e+08
P07686	Beta-hexosaminidase subunit beta OS=Homo sapiens GN=HEXB PE=1 SV=3	2	2	0.00667932	1.45519	5.2354e+08	5.66703e+08	4.79583e+08	3.91446e+08	3.24465e+08	3.62867e+08
Q9UBQ7	Glyoxylate reductase/hydroxypyruvate reductase OS=Homo sapiens GN=GRHPR PE=1 SV=1	3	2	0.000174669	0.687287	1.12348e+09	1.09416e+09	1.0287e+09	1.54837e+09	1.60103e+09	1.57402e+09
Q9UNF0	Cluster of Protein kinase C and casein kinase substrate in neurons protein 2 OS=Homo sapiens GN=PACSIN2 PE=1 SV=2 (Q9UNF0)	2	2	0.0308472	1.45427	7.11423e+07	6.92121e+07	6.66437e+07	5.86641e+07	4.40676e+07	3.96063e+07
Q9Y383	Cluster of Putative RNA-binding protein Luc7-like 2 OS=Homo sapiens GN=LUC7L2 PE=1 SV=2 (Q9Y383)	3	2	0.071961	0.68887	2.37367e+07	2.16765e+07	1.41644e+07	3.08264e+07	2.77686e+07	2.7891e+07
P17812	CTP synthase 1 OS=Homo sapiens GN=CTPS1 PE=1 SV=2	5	5	0.00139305	0.689641	5.71701e+08	5.97805e+08	5.43775e+08	8.91288e+08	7.86534e+08	8.06485e+08
P40926	Malate dehydrogenase, mitochondrial OS=Homo sapiens GN=MDH2 PE=1 SV=3	10	10	0.00982744	1.44947	1.80436e+10	2.20396e+10	1.90478e+10	1.49968e+10	1.25106e+10	1.32877e+10
P01009	Alpha-1-antitrypsin OS=Homo sapiens GN=SERPINA1 PE=1 SV=3	2	2	0.0141029	1.44851	3.25887e+08	3.24063e+08	2.84118e+08	2.49332e+08	1.94039e+08	2.01477e+08
P59998	Actin-related protein 2/3 complex subunit 4 OS=Homo sapiens GN=ARPC4 PE=1 SV=3	2	1	0.0463461	1.44663	5.07305e+08	4.39866e+08	4.53905e+08	4.09115e+08	2.72938e+08	2.86456e+08
P41250	Glycine--tRNA ligase OS=Homo sapiens GN=GARS PE=1 SV=3	5	5	0.00279524	0.692685	2.43338e+09	2.72783e+09	2.31079e+09	3.76259e+09	3.60404e+09	3.42038e+09
P20700	Lamin-B1 OS=Homo sapiens GN=LMNB1 PE=1 SV=2	12	8	0.00210178	1.44327	3.61494e+09	3.65318e+09	3.40407e+09	2.70273e+09	2.34301e+09	2.34871e+09
Q92734	Protein TFG OS=Homo sapiens GN=TFG PE=1 SV=2	2	2	0.00647019	0.693035	2.1965e+08	2.07982e+08	2.08181e+08	3.44353e+08	2.99818e+08	2.73262e+08
Q9Y5M8	Signal recognition particle receptor subunit beta OS=Homo sapiens GN=SRPRB PE=1 SV=3	2	2	0.00475925	1.44269	3.03915e+08	3.78724e+08	3.41683e+08	2.34766e+08	2.39658e+08	2.35584e+08
P60900	Proteasome subunit alpha type-6 OS=Homo sapiens GN=PSMA6 PE=1 SV=1	4	4	0.00475699	0.693423	1.05794e+09	9.64405e+08	9.11065e+08	1.54706e+09	1.33931e+09	1.34395e+09
P22307	Non-specific lipid-transfer protein OS=Homo sapiens GN=SCP2 PE=1 SV=2	4	4	0.0334714	0.693648	3.29272e+08	4.17721e+08	3.92877e+08	6.30842e+08	4.63684e+08	5.48772e+08
P46060	Ran GTPase-activating protein 1 OS=Homo sapiens GN=RANGAP1 PE=1 SV=1	6	6	0.00966541	0.693848	7.89549e+08	8.65703e+08	7.70238e+08	1.32768e+09	1.05664e+09	1.11139e+09
Q7L2H7	Eukaryotic translation initiation factor 3 subunit M OS=Homo sapiens GN=EIF3M PE=1 SV=1	4	4	0.0524965	1.44064	9.24995e+08	1.00184e+09	6.65424e+08	6.31306e+08	5.97257e+08	5.70819e+08
P43155	Carnitine O-acetyltransferase OS=Homo sapiens GN=CRAT PE=1 SV=5	2	2	0.000916841	1.43894	3.27014e+08	3.1773e+08	2.90638e+08	2.2537e+08	2.14798e+08	2.09883e+08
P78347	Cluster of General transcription factor II-I OS=Homo sapiens GN=GTF2I PE=1 SV=2 (P78347)	9	7	0.0322624	0.695222	1.66558e+09	1.82089e+09	1.2944e+09	2.46872e+09	2.06452e+09	2.3435e+09
O14929	Histone acetyltransferase type B catalytic subunit OS=Homo sapiens GN=HAT1 PE=1 SV=1	2	2	0.000970521	0.695461	6.72864e+08	6.96212e+08	6.54294e+08	1.03936e+09	9.56058e+08	9.13975e+08
Q9NUQ6	SPATS2-like protein OS=Homo sapiens GN=SPATS2L PE=1 SV=2	4	2	0.00311238	1.43572	2.67756e+08	2.86814e+08	2.75098e+08	2.00151e+08	2.0499e+08	1.72736e+08
P09661	U2 small nuclear ribonucleoprotein A' OS=Homo sapiens GN=SNRPA1 PE=1 SV=2	3	2	0.0478659	1.43463	3.49897e+08	4.42e+08	5.21171e+08	3.27297e+08	2.80295e+08	3.07673e+08
O75153	Clustered mitochondria protein homolog OS=Homo sapiens GN=KIAA0664 PE=1 SV=2	6	4	0.0499784	1.4346	1.6726e+08	1.53611e+08	1.49504e+08	1.3905e+08	9.03479e+07	9.84814e+07
P78417	Glutathione S-transferase omega-1 OS=Homo sapiens GN=GSTO1 PE=1 SV=2	8	7	0.0231421	0.697091	1.92519e+09	1.99044e+09	1.73418e+09	3.20597e+09	2.46354e+09	2.43531e+09
P61254	Cluster of 60S ribosomal protein L26 OS=Homo sapiens GN=RPL26 PE=1 SV=1 (P61254)	4	4	0.0263346	0.697231	1.18198e+08	1.39111e+08	1.24603e+08	2.12134e+08	1.54616e+08	1.81004e+08
Q9NR28	Diablo homolog, mitochondrial OS=Homo sapiens GN=DIABLO PE=1 SV=1	2	2	0.280343	1.43392	5.13963e+07	8.5546e+07	1.17276e+08	6.61771e+07	5.66706e+07	5.44416e+07
P17844	Probable ATP-dependent RNA helicase DDX5 OS=Homo sapiens GN=DDX5 PE=1 SV=1	9	6	0.00597249	0.697593	2.5053e+09	2.82112e+09	2.41984e+09	4.07279e+09	3.51508e+09	3.5164e+09
O00571	Cluster of ATP-dependent RNA helicase DDX3X OS=Homo sapiens GN=DDX3X PE=1 SV=3 (O00571)	8	6	0.00418811	0.697602	2.60988e+09	2.84849e+09	2.37103e+09	3.97774e+09	3.59926e+09	3.6463e+09
P55268	Laminin subunit beta-2 OS=Homo sapiens GN=LAMB2 PE=1 SV=2	2	2	0.0896341	1.43097	3.05152e+07	3.83692e+07	3.30154e+07	2.97841e+07	2.39812e+07	1.74448e+07
Q9NP97	Dynein light chain roadblock-type 1 OS=Homo sapiens GN=DYNLRB1 PE=1 SV=3	2	2	0.0035897	0.69898	4.26128e+08	4.36829e+08	3.93079e+08	6.57875e+08	5.61934e+08	5.77148e+08
O43324	Eukaryotic translation elongation factor 1 epsilon-1 OS=Homo sapiens GN=EEF1E1 PE=1 SV=1	3	3	0.0357989	0.699246	9.1655e+08	1.10083e+09	7.37326e+08	1.36228e+09	1.24457e+09	1.33268e+09
P62913	60S ribosomal protein L11 OS=Homo sapiens GN=RPL11 PE=1 SV=2	2	1	0.0198647	0.699654	3.93015e+09	3.41652e+09	2.86733e+09	5.14981e+09	4.857e+09	4.59184e+09
P41252	Isoleucine--tRNA ligase, cytoplasmic OS=Homo sapiens GN=IARS PE=1 SV=2	13	12	0.00845026	0.70115	2.08607e+09	2.52595e+09	2.64108e+09	3.47397e+09	3.33305e+09	3.53758e+09
P10768	S-formylglutathione hydrolase OS=Homo sapiens GN=ESD PE=1 SV=2	3	3	0.0156692	1.42221	1.49875e+09	1.90955e+09	1.46978e+09	1.16942e+09	1.14989e+09	1.11062e+09
P51654	Glypican-3 OS=Homo sapiens GN=GPC3 PE=1 SV=1	2	2	0.363844	1.42191	1.39335e+08	2.20747e+08	8.70664e+07	1.23754e+08	9.62953e+07	9.44203e+07
P16278	Beta-galactosidase OS=Homo sapiens GN=GLB1 PE=1 SV=2	4	4	0.00814666	0.703464	5.44809e+08	5.00176e+08	4.63277e+08	7.94426e+08	6.7044e+08	6.79186e+08
Q15392	Delta(24)-sterol reductase OS=Homo sapiens GN=DHCR24 PE=1 SV=2	2	2	0.200555	1.42047	4.27826e+08	5.06278e+08	4.82221e+08	5.31978e+08	2.26043e+08	2.39061e+08
Q9NYU2	UDP-glucose:glycoprotein glucosyltransferase 1 OS=Homo sapiens GN=UGGT1 PE=1 SV=3	8	9	0.00396332	1.42014	2.60411e+09	2.90251e+09	2.38019e+09	1.88905e+09	1.8338e+09	1.8307e+09
P35527	Keratin, type I cytoskeletal 9 OS=Homo sapiens GN=KRT9 PE=1 SV=3	2	1	0.180088	0.704575	9.09334e+07	9.02027e+07	4.4906e+07	1.2014e+08	1.05923e+08	9.47577e+07
P30046	Cluster of D-dopachrome decarboxylase OS=Homo sapiens GN=DDT PE=1 SV=3 (P30046)	3	3	0.00252351	0.704579	2.33221e+09	2.16054e+09	2.04006e+09	3.30302e+09	3.02278e+09	2.94612e+09
Q9UL12	Sarcosine dehydrogenase, mitochondrial OS=Homo sapiens GN=SARDH PE=1 SV=1	2	1	0.0964392	0.704762	4.69075e+06	6.29635e+06	8.03462e+06	9.36301e+06	9.81792e+06	7.80937e+06
O75367	Core histone macro-H2A.1 OS=Homo sapiens GN=H2AFY PE=1 SV=4	4	3	0.0059349	1.41856	4.12603e+09	4.08533e+09	3.63146e+09	3.00717e+09	2.81874e+09	2.52257e+09
P04424	Argininosuccinate lyase OS=Homo sapiens GN=ASL PE=1 SV=4	3	2	0.0581839	0.706399	9.51626e+07	1.3496e+08	1.34478e+08	1.95223e+08	1.54003e+08	1.66914e+08
Q04917	14-3-3 protein eta OS=Homo sapiens GN=YWHAH PE=1 SV=4	7	4	0.00217668	0.706421	9.31607e+08	9.32825e+08	8.34434e+08	1.32713e+09	1.19179e+09	1.30156e+09
Q9HB07	UPF0160 protein MYG1, mitochondrial OS=Homo sapiens GN=C12orf10 PE=1 SV=2	3	3	0.265597	0.706532	1.45452e+08	1.70574e+08	1.21194e+08	2.24989e+08	1.28305e+08	2.65531e+08
P19823	Inter-alpha-trypsin inhibitor heavy chain H2 OS=Homo sapiens GN=ITIH2 PE=1 SV=2	2	3	0.00346022	1.41301	2.85671e+08	3.19565e+08	3.19383e+08	2.31552e+08	2.2169e+08	2.01121e+08
Q08211	ATP-dependent RNA helicase A OS=Homo sapiens GN=DHX9 PE=1 SV=4	17	14	0.00711631	0.708493	8.69082e+09	1.011e+10	8.59498e+09	1.4026e+10	1.22082e+10	1.24335e+10
Q9UKY7	Protein CDV3 homolog OS=Homo sapiens GN=CDV3 PE=1 SV=1	2	2	0.00401813	0.709522	6.69363e+08	7.27467e+08	6.0751e+08	9.84502e+08	9.00599e+08	9.39818e+08
Q8N1G4	Leucine-rich repeat-containing protein 47 OS=Homo sapiens GN=LRRC47 PE=1 SV=1	4	4	0.0161857	1.4063	6.52885e+08	7.49558e+08	6.36039e+08	5.51922e+08	4.52869e+08	4.4474e+08
P42704	Leucine-rich PPR motif-containing protein, mitochondrial OS=Homo sapiens GN=LRPPRC PE=1 SV=3	29	22	0.00411968	1.40604	1.05754e+10	1.19299e+10	1.01793e+10	8.24984e+09	7.46782e+09	7.52827e+09
P49321	Nuclear autoantigenic sperm protein OS=Homo sapiens GN=NASP PE=1 SV=2	6	5	0.0398435	0.711707	2.3558e+09	2.8821e+09	1.94096e+09	3.38181e+09	3.50979e+09	3.19523e+09
P02786	Transferrin receptor protein 1 OS=Homo sapiens GN=TFRC PE=1 SV=2	7	7	0.000444029	1.4046	1.29215e+09	1.39914e+09	1.36699e+09	1.00084e+09	9.29102e+08	9.59334e+08
P13716	Delta-aminolevulinic acid dehydratase OS=Homo sapiens GN=ALAD PE=1 SV=1	2	2	0.0418886	1.40352	1.48166e+08	1.48696e+08	1.15969e+08	1.14331e+08	8.98788e+07	8.99306e+07
Q6PL18	ATPase family AAA domain-containing protein 2 OS=Homo sapiens GN=ATAD2 PE=1 SV=1	2	1	0.0244214	0.713313	6.46028e+07	5.09539e+07	4.74318e+07	7.78199e+07	7.16453e+07	7.90298e+07
P55786	Cluster of Puromycin-sensitive aminopeptidase OS=Homo sapiens GN=NPEPPS PE=1 SV=2 (P55786)	14	14	0.00721779	1.40143	3.36852e+09	4.00635e+09	3.45701e+09	2.71899e+09	2.38712e+09	2.62308e+09
Q9Y230	RuvB-like 2 OS=Homo sapiens GN=RUVBL2 PE=1 SV=3	5	5	0.00580736	0.713931	1.35882e+09	1.32695e+09	1.15443e+09	1.9183e+09	1.77174e+09	1.6889e+09
P52594	Arf-GAP domain and FG repeat-containing protein 1 OS=Homo sapiens GN=AGFG1 PE=1 SV=2	4	3	0.133034	1.3987	1.2955e+08	2.15798e+08	1.93322e+08	1.4476e+08	1.15658e+08	1.24705e+08
P05198	Eukaryotic translation initiation factor 2 subunit 1 OS=Homo sapiens GN=EIF2S1 PE=1 SV=3	4	4	0.0450288	1.39779	6.35156e+08	8.86094e+08	8.70617e+08	5.78989e+08	5.96221e+08	5.35964e+08
P21291	Cysteine and glycine-rich protein 1 OS=Homo sapiens GN=CSRP1 PE=1 SV=3	4	4	0.0117748	1.3975	9.14021e+08	9.6753e+08	8.91106e+08	7.6033e+08	5.99559e+08	6.24124e+08
O94903	Proline synthase co-transcribed bacterial homolog protein OS=Homo sapiens GN=PROSC PE=1 SV=1	4	4	0.0098128	1.39725	1.10342e+09	1.1741e+09	1.00246e+09	8.72409e+08	7.4098e+08	7.3406e+08
P47756	F-actin-capping protein subunit beta OS=Homo sapiens GN=CAPZB PE=1 SV=4	3	3	0.0108507	1.39697	6.03563e+08	6.58446e+08	6.58577e+08	5.23624e+08	4.30436e+08	4.20761e+08
Q9BXJ9	N-alpha-acetyltransferase 15, NatA auxiliary subunit OS=Homo sapiens GN=NAA15 PE=1 SV=1	3	1	0.00901104	0.717016	1.25873e+08	1.25511e+08	1.09882e+08	1.85081e+08	1.54006e+08	1.6476e+08
Q16891	Mitochondrial inner membrane protein OS=Homo sapiens GN=IMMT PE=1 SV=1	12	11	0.00736992	1.39393	3.11418e+09	3.47175e+09	3.14611e+09	2.59817e+09	2.17956e+09	2.204e+09
O43852	Calumenin OS=Homo sapiens GN=CALU PE=1 SV=2	9	9	0.00494381	0.717539	1.90785e+09	2.03153e+09	1.71504e+09	2.80144e+09	2.55171e+09	2.52714e+09
Q86UE4	Protein LYRIC OS=Homo sapiens GN=MTDH PE=1 SV=2	4	3	0.0068717	1.39244	3.0256e+08	3.46841e+08	3.30237e+08	2.59036e+08	2.21898e+08	2.22607e+08
Q6P2E9	Enhancer of mRNA-decapping protein 4 OS=Homo sapiens GN=EDC4 PE=1 SV=1	6	4	0.00435155	1.38978	8.24206e+08	8.32001e+08	7.5747e+08	5.53753e+08	6.3606e+08	5.46919e+08
O60684	Cluster of Importin subunit alpha-7 OS=Homo sapiens GN=KPNA6 PE=1 SV=1 (O60684)	3	1	0.0453379	0.719729	2.57823e+08	2.02726e+08	1.88035e+08	3.33525e+08	3.02575e+08	2.65051e+08
P67812	Signal peptidase complex catalytic subunit SEC11A OS=Homo sapiens GN=SEC11A PE=1 SV=1	3	2	0.00523189	0.719948	2.70619e+08	3.28274e+08	3.06854e+08	4.33271e+08	4.20158e+08	4.04643e+08
Q52LJ0	Protein FAM98B OS=Homo sapiens GN=FAM98B PE=1 SV=1	2	2	0.0976623	1.38895	1.53276e+08	1.85867e+08	1.75526e+08	1.62452e+08	9.87814e+07	1.09312e+08
Q6PD62	RNA polymerase-associated protein CTR9 homolog OS=Homo sapiens GN=CTR9 PE=1 SV=1	2	1	0.206373	0.720029	4.26989e+07	5.56409e+07	4.16425e+07	8.86693e+07	4.87099e+07	5.70327e+07
P60174	Triosephosphate isomerase OS=Homo sapiens GN=TPI1 PE=1 SV=3	10	10	0.00173896	0.720557	1.26902e+10	1.39701e+10	1.24475e+10	1.88575e+10	1.81712e+10	1.72456e+10
P55145	Mesencephalic astrocyte-derived neurotrophic factor OS=Homo sapiens GN=MANF PE=1 SV=3	2	2	0.0329035	0.721655	2.13641e+08	2.52101e+08	3.00476e+08	3.45241e+08	3.78824e+08	3.37686e+08
Q9BTC8	Metastasis-associated protein MTA3 OS=Homo sapiens GN=MTA3 PE=1 SV=2	2	2	0.0593298	0.72224	2.20242e+08	2.21654e+08	1.53586e+08	2.93136e+08	2.51904e+08	2.79454e+08
P49720	Proteasome subunit beta type-3 OS=Homo sapiens GN=PSMB3 PE=1 SV=2	4	4	0.00585715	0.722342	2.34694e+09	2.6037e+09	2.25104e+09	3.61171e+09	3.19281e+09	3.16539e+09
P22087	rRNA 2'-O-methyltransferase fibrillarin OS=Homo sapiens GN=FBL PE=1 SV=2	6	6	0.0262494	1.3828	3.21455e+09	3.40847e+09	2.91083e+09	2.63942e+09	2.28048e+09	1.97467e+09
O95163	Elongator complex protein 1 OS=Homo sapiens GN=IKBKAP PE=1 SV=3	4	3	0.0155599	0.723448	3.43529e+08	4.01737e+08	3.24896e+08	5.40853e+08	4.58174e+08	4.80223e+08
O94906	Pre-mRNA-processing factor 6 OS=Homo sapiens GN=PRPF6 PE=1 SV=1	2	2	0.00242439	1.38179	2.27816e+08	2.19487e+08	2.10593e+08	1.72263e+08	1.52179e+08	1.51675e+08
P61758	Prefoldin subunit 3 OS=Homo sapiens GN=VBP1 PE=1 SV=3	2	2	0.0453154	0.724488	7.34292e+08	9.60619e+08	6.5585e+08	1.12317e+09	1.09661e+09	1.02494e+09
P10644	cAMP-dependent protein kinase type I-alpha regulatory subunit OS=Homo sapiens GN=PRKAR1A PE=1 SV=1	3	2	0.0488356	0.724842	5.4147e+08	5.43934e+08	4.35554e+08	8.09218e+08	6.91251e+08	5.97863e+08
Q96CS3	FAS-associated factor 2 OS=Homo sapiens GN=FAF2 PE=1 SV=2	2	2	0.0348403	1.37894	2.94675e+08	3.6842e+08	2.73052e+08	2.39967e+08	2.31862e+08	2.0706e+08
Q14554	Protein disulfide-isomerase A5 OS=Homo sapiens GN=PDIA5 PE=1 SV=1	2	2	0.166753	1.37862	2.2414e+08	1.47563e+08	1.56542e+08	1.54792e+08	1.32024e+08	9.63537e+07
P78371	T-complex protein 1 subunit beta OS=Homo sapiens GN=CCT2 PE=1 SV=4	17	14	0.0179414	0.725626	6.74156e+09	8.55039e+09	6.94316e+09	1.09453e+10	9.60824e+09	1.00891e+10
P40222	Alpha-taxilin OS=Homo sapiens GN=TXLNA PE=1 SV=3	2	2	0.0495996	1.37543	4.81858e+08	4.79887e+08	4.34608e+08	4.14531e+08	2.81576e+08	3.19107e+08
Q15165	Serum paraoxonase/arylesterase 2 OS=Homo sapiens GN=PON2 PE=1 SV=3	4	5	0.0128374	1.37376	2.13331e+09	2.37944e+09	1.99411e+09	1.72774e+09	1.57321e+09	1.43558e+09
Q8TAE8	Growth arrest and DNA damage-inducible proteins-interacting protein 1 OS=Homo sapiens GN=GADD45GIP1 PE=1 SV=1	2	2	0.0427565	1.37169	2.08813e+08	2.00672e+08	1.80665e+08	1.19841e+08	1.39919e+08	1.70474e+08
O00410	Importin-5 OS=Homo sapiens GN=IPO5 PE=1 SV=4	14	12	0.00632203	0.729404	4.41803e+09	5.27871e+09	4.63452e+09	6.93282e+09	6.33457e+09	6.38051e+09
P45954	Short/branched chain specific acyl-CoA dehydrogenase, mitochondrial OS=Homo sapiens GN=ACADSB PE=1 SV=1	5	5	0.0173319	1.36762	3.13459e+09	3.0373e+09	2.89796e+09	2.56532e+09	2.06889e+09	1.99762e+09
Q9Y2B0	Protein canopy homolog 2 OS=Homo sapiens GN=CNPY2 PE=1 SV=1	4	4	0.0967457	0.731469	1.05195e+09	1.27566e+09	8.10347e+08	1.6005e+09	1.24654e+09	1.4429e+09
P46379	Large proline-rich protein BAG6 OS=Homo sapiens GN=BAG6 PE=1 SV=2	5	5	0.0421166	1.36624	3.73245e+08	4.64827e+08	3.67711e+08	3.25452e+08	2.53955e+08	3.03147e+08
O14562	Ubiquitin domain-containing protein UBFD1 OS=Homo sapiens GN=UBFD1 PE=1 SV=2	3	2	0.00615211	1.36546	1.63622e+08	1.73761e+08	1.43679e+08	1.1375e+08	1.2007e+08	1.18486e+08
P05783	Keratin, type I cytoskeletal 18 OS=Homo sapiens GN=KRT18 PE=1 SV=2	21	19	0.00195737	1.3653	4.90028e+10	5.33701e+10	4.84078e+10	3.90786e+10	3.57059e+10	3.56532e+10
A6NL28	Putative tropomyosin alpha-3 chain-like protein OS=Homo sapiens PE=5 SV=2	2	1	0.00868233	0.732804	8.09856e+07	9.65419e+07	9.53904e+07	1.32265e+08	1.2077e+08	1.19394e+08
P54920	Cluster of Alpha-soluble NSF attachment protein OS=Homo sapiens GN=NAPA PE=1 SV=3 (P54920)	4	3	0.0181468	1.36398	4.66952e+08	5.13243e+08	4.76037e+08	4.04241e+08	3.53202e+08	3.10189e+08
Q14914	Prostaglandin reductase 1 OS=Homo sapiens GN=PTGR1 PE=1 SV=2	5	5	0.00948116	1.36393	1.2888e+09	1.30693e+09	1.19671e+09	1.03607e+09	8.40941e+08	9.035e+08
Q16181	Septin-7 OS=Homo sapiens GN=SEPT7 PE=1 SV=2	4	4	0.00510278	0.733709	6.82871e+08	7.04345e+08	6.45462e+08	1.01616e+09	8.78179e+08	8.76076e+08
P16615	Cluster of Sarcoplasmic/endoplasmic reticulum calcium ATPase 2 OS=Homo sapiens GN=ATP2A2 PE=1 SV=1 (P16615)	10	10	0.0193875	0.736437	2.71356e+09	3.02236e+09	2.52664e+09	4.21274e+09	3.49165e+09	3.51524e+09
P51148	Ras-related protein Rab-5C OS=Homo sapiens GN=RAB5C PE=1 SV=2	6	4	0.00324925	1.35762	1.74105e+09	1.84188e+09	1.66944e+09	1.3758e+09	1.20022e+09	1.29279e+09
Q13033	Striatin-3 OS=Homo sapiens GN=STRN3 PE=1 SV=3	2	1	0.00876572	0.736649	2.13129e+08	1.71969e+08	1.87153e+08	2.50292e+08	2.6219e+08	2.64347e+08
Q9UDY2	Tight junction protein ZO-2 OS=Homo sapiens GN=TJP2 PE=1 SV=2	6	6	0.0235085	1.35676	1.34648e+09	1.32762e+09	1.28065e+09	1.1193e+09	9.65647e+08	8.29907e+08
P67809	Cluster of Nuclease-sensitive element-binding protein 1 OS=Homo sapiens GN=YBX1 PE=1 SV=3 (P67809)	8	4	0.0766395	1.35675	1.45561e+09	1.73034e+09	1.51646e+09	1.45526e+09	9.91851e+08	1.01881e+09
Q7Z4S6	Kinesin-like protein KIF21A OS=Homo sapiens GN=KIF21A PE=1 SV=2	2	1	0.168193	0.737699	1.5716e+07	2.36012e+07	2.80924e+07	3.57981e+07	2.66551e+07	2.89249e+07
Q15075	Early endosome antigen 1 OS=Homo sapiens GN=EEA1 PE=1 SV=2	11	9	0.00751057	1.35476	8.73345e+08	9.26274e+08	8.88022e+08	7.3653e+08	6.02903e+08	6.44417e+08
P14927	Cytochrome b-c1 complex subunit 7 OS=Homo sapiens GN=UQCRB PE=1 SV=2	2	2	0.00220891	1.35434	5.17119e+08	4.93133e+08	4.5423e+08	3.71058e+08	3.6428e+08	3.45984e+08
P13639	Elongation factor 2 OS=Homo sapiens GN=EEF2 PE=1 SV=4	25	23	0.00288659	0.738997	2.43915e+10	2.53521e+10	2.34571e+10	3.55378e+10	3.25939e+10	3.09224e+10
P46781	40S ribosomal protein S9 OS=Homo sapiens GN=RPS9 PE=1 SV=3	5	5	0.00627919	0.73928	3.38397e+09	3.69136e+09	3.43096e+09	5.20831e+09	4.60231e+09	4.4009e+09
O43681	ATPase ASNA1 OS=Homo sapiens GN=ASNA1 PE=1 SV=2	2	2	0.0225884	0.739522	3.39173e+08	3.1752e+08	2.77659e+08	4.71029e+08	3.86876e+08	4.0555e+08
P63208	S-phase kinase-associated protein 1 OS=Homo sapiens GN=SKP1 PE=1 SV=2	4	4	0.00492841	0.739986	2.17645e+09	2.48437e+09	2.13918e+09	3.20284e+09	2.92842e+09	3.0581e+09
P07737	Profilin-1 OS=Homo sapiens GN=PFN1 PE=1 SV=2	5	5	0.0042143	0.740199	1.98698e+10	2.18623e+10	2.09407e+10	3.06719e+10	2.72853e+10	2.67131e+10
P30041	Peroxiredoxin-6 OS=Homo sapiens GN=PRDX6 PE=1 SV=3	8	8	0.00397425	0.741012	9.55449e+09	1.01821e+10	9.27457e+09	1.40861e+10	1.28586e+10	1.2206e+10
P27105	Erythrocyte band 7 integral membrane protein OS=Homo sapiens GN=STOM PE=1 SV=3	4	4	0.0490024	1.34929	1.19507e+09	1.34991e+09	9.94437e+08	9.62264e+08	8.70899e+08	7.90005e+08
Q7Z5L9	Interferon regulatory factor 2-binding protein 2 OS=Homo sapiens GN=IRF2BP2 PE=1 SV=2	4	4	0.158161	1.34897	4.16925e+08	3.43884e+08	3.1139e+08	3.2535e+08	1.89258e+08	2.80218e+08
P08621	U1 small nuclear ribonucleoprotein 70 kDa OS=Homo sapiens GN=SNRNP70 PE=1 SV=2	3	3	0.0404227	0.741387	5.97029e+08	7.90547e+08	6.89886e+08	1.04929e+09	8.86714e+08	8.66121e+08
Q13263	Transcription intermediary factor 1-beta OS=Homo sapiens GN=TRIM28 PE=1 SV=5	15	14	0.0102286	0.742132	4.70528e+09	4.7e+09	4.1445e+09	6.68902e+09	5.68164e+09	5.88724e+09
P61163	Alpha-centractin OS=Homo sapiens GN=ACTR1A PE=1 SV=1	4	3	0.0181224	0.742543	8.63648e+08	9.0801e+08	7.11406e+08	1.15974e+09	1.11852e+09	1.06574e+09
P63104	14-3-3 protein zeta/delta OS=Homo sapiens GN=YWHAZ PE=1 SV=1	9	5	0.0115928	0.742694	8.71823e+09	1.03054e+10	8.34883e+09	1.28556e+10	1.19279e+10	1.20722e+10
Q53GS9	U4/U6.U5 tri-snRNP-associated protein 2 OS=Homo sapiens GN=USP39 PE=1 SV=2	6	6	0.00783464	1.34619	1.39544e+09	1.62128e+09	1.34652e+09	1.06165e+09	1.11923e+09	1.0603e+09
Q05519	Serine/arginine-rich splicing factor 11 OS=Homo sapiens GN=SRSF11 PE=1 SV=1	2	2	0.00232408	0.74307	2.99485e+08	3.31096e+08	3.27567e+08	4.5443e+08	4.22485e+08	4.1253e+08
P32969	60S ribosomal protein L9 OS=Homo sapiens GN=RPL9 PE=1 SV=1	5	4	0.0089459	0.743818	4.61436e+09	4.15804e+09	3.7825e+09	5.85297e+09	5.66313e+09	5.36288e+09
P43897	Elongation factor Ts, mitochondrial OS=Homo sapiens GN=TSFM PE=1 SV=2	2	2	0.0271728	1.34416	5.0718e+08	4.63783e+08	4.08402e+08	3.8303e+08	3.14174e+08	3.2899e+08
P51659	Peroxisomal multifunctional enzyme type 2 OS=Homo sapiens GN=HSD17B4 PE=1 SV=3	12	12	0.00108837	0.744498	4.65428e+09	4.89222e+09	4.62759e+09	6.72988e+09	6.10461e+09	6.20396e+09
P30040	Endoplasmic reticulum resident protein 29 OS=Homo sapiens GN=ERP29 PE=1 SV=4	5	4	0.00486846	0.744963	2.5835e+09	2.54295e+09	2.27925e+09	3.54078e+09	3.23609e+09	3.16416e+09
P31946	14-3-3 protein beta/alpha OS=Homo sapiens GN=YWHAB PE=1 SV=3	7	4	0.00965934	1.34204	6.63358e+09	7.51932e+09	6.21599e+09	5.35092e+09	4.88683e+09	4.93977e+09
Q9Y4L1	Hypoxia up-regulated protein 1 OS=Homo sapiens GN=HYOU1 PE=1 SV=1	17	17	0.00880937	1.33865	1.1976e+10	1.37338e+10	1.15782e+10	9.82962e+09	9.18385e+09	8.8413e+09
Q08J23	tRNA (cytosine(34)-C(5))-methyltransferase OS=Homo sapiens GN=NSUN2 PE=1 SV=2	6	5	0.0188344	0.747768	8.83888e+08	1.1138e+09	1.00013e+09	1.39551e+09	1.23677e+09	1.37675e+09
P09651	Cluster of Heterogeneous nuclear ribonucleoprotein A1 OS=Homo sapiens GN=HNRNPA1 PE=1 SV=5 (P09651)	6	4	0.00385878	1.33622	3.30702e+09	3.24478e+09	3.1155e+09	2.63314e+09	2.28237e+09	2.31929e+09
Q01105	Protein SET OS=Homo sapiens GN=SET PE=1 SV=3	7	7	0.0474329	0.748625	4.69383e+09	5.61162e+09	4.08576e+09	7.03704e+09	5.95662e+09	6.22985e+09
P62140	Cluster of Serine/threonine-protein phosphatase PP1-beta catalytic subunit OS=Homo sapiens GN=PPP1CB PE=1 SV=3 (P62140)	6	1	0.0446668	1.33478	5.31302e+07	5.64953e+07	4.18291e+07	4.02144e+07	3.58847e+07	3.73685e+07
Q14839	Cluster of Chromodomain-helicase-DNA-binding protein 4 OS=Homo sapiens GN=CHD4 PE=1 SV=2 (Q14839)	9	8	0.0117954	0.749219	1.12787e+09	1.39635e+09	1.24325e+09	1.71002e+09	1.7241e+09	1.59441e+09
Q9UEY8	Gamma-adducin OS=Homo sapiens GN=ADD3 PE=1 SV=1	2	2	0.0177897	0.749344	5.61984e+08	5.42731e+08	5.59208e+08	8.37048e+08	7.31401e+08	6.52056e+08
Q05682	Caldesmon OS=Homo sapiens GN=CALD1 PE=1 SV=3	3	3	0.00675392	0.749484	5.27425e+08	5.52865e+08	4.60479e+08	6.99012e+08	6.89738e+08	6.67024e+08
P49821	NADH dehydrogenase [ubiquinone] flavoprotein 1, mitochondrial OS=Homo sapiens GN=NDUFV1 PE=1 SV=4	2	2	0.00138396	0.749492	4.89966e+08	4.87506e+08	4.56713e+08	6.74605e+08	6.16688e+08	6.22249e+08
P62081	40S ribosomal protein S7 OS=Homo sapiens GN=RPS7 PE=1 SV=1	8	8	0.0895488	0.749951	6.18422e+09	9.52567e+09	6.56839e+09	9.89195e+09	1.03211e+10	9.49327e+09
P32119	Peroxiredoxin-2 OS=Homo sapiens GN=PRDX2 PE=1 SV=5	5	4	0.0569841	0.751108	4.92545e+09	7.25671e+09	5.80404e+09	8.1365e+09	7.94771e+09	7.86201e+09
Q99459	Cell division cycle 5-like protein OS=Homo sapiens GN=CDC5L PE=1 SV=2	3	3	0.0316916	0.751294	4.41204e+08	5.39273e+08	5.52123e+08	7.54282e+08	6.41565e+08	6.441e+08
P08240	Signal recognition particle receptor subunit alpha OS=Homo sapiens GN=SRPR PE=1 SV=2	2	2	0.0391101	0.751774	9.46328e+07	1.28036e+08	1.15139e+08	1.54939e+08	1.55882e+08	1.38526e+08
P46778	60S ribosomal protein L21 OS=Homo sapiens GN=RPL21 PE=1 SV=2	2	2	0.108768	1.33017	1.63579e+09	2.16758e+09	2.32538e+09	1.78281e+09	1.33355e+09	1.49115e+09
P09972	Fructose-bisphosphate aldolase C OS=Homo sapiens GN=ALDOC PE=1 SV=2	2	1	0.0354823	1.32977	4.15986e+09	3.43101e+09	3.7588e+09	3.21302e+09	2.82972e+09	2.49234e+09
Q8NCW5	NAD(P)H-hydrate epimerase OS=Homo sapiens GN=APOA1BP PE=1 SV=2	3	3	0.0414998	0.752413	8.46016e+08	1.11439e+09	1.00699e+09	1.44962e+09	1.20193e+09	1.29229e+09
P08865	40S ribosomal protein SA OS=Homo sapiens GN=RPSA PE=1 SV=4	7	5	0.00309832	1.3263	7.84406e+09	7.4436e+09	7.0485e+09	5.91522e+09	5.30006e+09	5.62563e+09
Q8IZ83	Aldehyde dehydrogenase family 16 member A1 OS=Homo sapiens GN=ALDH16A1 PE=1 SV=2	4	4	0.0758673	0.754319	1.49397e+08	1.65958e+08	1.51544e+08	2.50047e+08	1.72369e+08	1.96553e+08
P13804	Electron transfer flavoprotein subunit alpha, mitochondrial OS=Homo sapiens GN=ETFA PE=1 SV=1	6	6	0.0250468	0.754416	6.2769e+09	7.48351e+09	5.81861e+09	9.20551e+09	8.55635e+09	8.1907e+09
Q8NE71	ATP-binding cassette sub-family F member 1 OS=Homo sapiens GN=ABCF1 PE=1 SV=2	7	7	0.026767	1.32517	1.29439e+09	1.28925e+09	1.11185e+09	1.04412e+09	8.31505e+08	9.13051e+08
Q96AG4	Leucine-rich repeat-containing protein 59 OS=Homo sapiens GN=LRRC59 PE=1 SV=1	4	4	0.00430811	1.32501	5.51985e+09	6.05959e+09	5.42366e+09	4.55451e+09	4.05935e+09	4.21858e+09
P61586	Cluster of Transforming protein RhoA OS=Homo sapiens GN=RHOA PE=1 SV=1 (P61586)	2	2	0.258456	1.32359	1.5914e+08	1.76445e+08	1.92674e+08	9.56432e+07	2.08007e+08	9.54613e+07
P62258	14-3-3 protein epsilon OS=Homo sapiens GN=YWHAE PE=1 SV=1	8	6	0.021321	0.755538	6.83671e+09	8.09449e+09	6.66384e+09	1.04156e+10	8.94124e+09	9.22545e+09
P39687	Cluster of Acidic leucine-rich nuclear phosphoprotein 32 family member A OS=Homo sapiens GN=ANP32A PE=1 SV=1 (P39687)	3	3	0.00899004	0.756936	9.64798e+08	9.90523e+08	8.98727e+08	1.37429e+09	1.15442e+09	1.24182e+09
Q9UKV3	Apoptotic chromatin condensation inducer in the nucleus OS=Homo sapiens GN=ACIN1 PE=1 SV=2	2	3	0.051559	0.758106	2.19935e+08	2.41333e+08	2.07207e+08	3.43225e+08	2.84988e+08	2.53558e+08
Q96I24	Far upstream element-binding protein 3 OS=Homo sapiens GN=FUBP3 PE=1 SV=2	5	4	0.0479633	0.758107	8.01942e+08	6.27126e+08	6.45826e+08	9.5345e+08	9.79484e+08	8.04006e+08
P38606	V-type proton ATPase catalytic subunit A OS=Homo sapiens GN=ATP6V1A PE=1 SV=2	3	3	0.0226609	0.758317	1.04084e+09	1.2232e+09	9.51101e+08	1.48592e+09	1.39077e+09	1.36315e+09
Q15459	Splicing factor 3A subunit 1 OS=Homo sapiens GN=SF3A1 PE=1 SV=1	6	6	0.0136857	0.759678	1.48805e+09	1.64403e+09	1.40162e+09	2.16189e+09	1.84617e+09	1.95987e+09
P36551	Coproporphyrinogen-III oxidase, mitochondrial OS=Homo sapiens GN=CPOX PE=1 SV=3	3	2	0.00273307	0.760375	3.7691e+08	3.8887e+08	3.7442e+08	5.40183e+08	4.80302e+08	4.79037e+08
P09417	Dihydropteridine reductase OS=Homo sapiens GN=QDPR PE=1 SV=2	3	3	0.0317537	0.760682	5.69963e+08	7.3266e+08	6.98268e+08	9.38675e+08	8.23493e+08	8.68224e+08
Q16836	Hydroxyacyl-coenzyme A dehydrogenase, mitochondrial OS=Homo sapiens GN=HADH PE=1 SV=3	3	3	0.15359	1.31415	1.05168e+09	1.29674e+09	1.09794e+09	7.41815e+08	1.16091e+09	7.19773e+08
P52888	Thimet oligopeptidase OS=Homo sapiens GN=THOP1 PE=1 SV=2	3	2	0.536642	1.31373	8.39564e+07	2.1339e+08	1.8183e+08	1.24958e+08	6.99068e+07	1.69881e+08
Q14444	Caprin-1 OS=Homo sapiens GN=CAPRIN1 PE=1 SV=2	6	6	0.0141348	1.31323	3.02027e+09	3.3519e+09	2.85498e+09	2.52961e+09	2.33629e+09	2.16037e+09
P62753	40S ribosomal protein S6 OS=Homo sapiens GN=RPS6 PE=1 SV=1	3	3	0.0273621	0.761796	4.23393e+09	4.17853e+09	3.9111e+09	6.22336e+09	4.93581e+09	5.0178e+09
P61020	Ras-related protein Rab-5B OS=Homo sapiens GN=RAB5B PE=1 SV=1	3	1	0.164372	0.761971	1.07942e+08	8.07092e+07	6.08657e+07	1.19065e+08	9.86038e+07	1.09794e+08
P62851	40S ribosomal protein S25 OS=Homo sapiens GN=RPS25 PE=1 SV=1	3	3	0.291692	1.31194	4.1561e+08	7.25953e+08	7.03165e+08	5.6742e+08	4.1221e+08	4.26481e+08
Q16851	UTP--glucose-1-phosphate uridylyltransferase OS=Homo sapiens GN=UGP2 PE=1 SV=5	7	7	0.0161527	1.31193	3.02729e+09	3.64115e+09	3.08068e+09	2.62854e+09	2.35005e+09	2.45253e+09
O43264	Centromere/kinetochore protein zw10 homolog OS=Homo sapiens GN=ZW10 PE=1 SV=3	2	2	0.117234	0.762448	1.64413e+08	2.16933e+08	1.31583e+08	2.34734e+08	2.18649e+08	2.19357e+08
P46777	60S ribosomal protein L5 OS=Homo sapiens GN=RPL5 PE=1 SV=3	5	5	0.023329	0.762917	1.09416e+09	1.39049e+09	1.20789e+09	1.71873e+09	1.54598e+09	1.57531e+09
P04792	Heat shock protein beta-1 OS=Homo sapiens GN=HSPB1 PE=1 SV=2	6	6	0.0108124	0.763177	5.13486e+09	4.95973e+09	4.41212e+09	6.81938e+09	6.20343e+09	5.98549e+09
P19388	DNA-directed RNA polymerases I, II, and III subunit RPABC1 OS=Homo sapiens GN=POLR2E PE=1 SV=4	2	2	0.0931763	1.30941	4.69695e+08	6.47222e+08	6.63239e+08	4.68805e+08	4.72915e+08	4.17794e+08
P49257	Protein ERGIC-53 OS=Homo sapiens GN=LMAN1 PE=1 SV=2	6	6	0.0246522	1.30916	1.57146e+09	1.48883e+09	1.33651e+09	1.25824e+09	1.03703e+09	1.06321e+09
O43809	Cleavage and polyadenylation specificity factor subunit 5 OS=Homo sapiens GN=NUDT21 PE=1 SV=1	4	4	0.00975824	0.763857	1.01208e+09	8.84047e+08	8.9042e+08	1.30839e+09	1.15386e+09	1.18574e+09
P51571	Translocon-associated protein subunit delta OS=Homo sapiens GN=SSR4 PE=1 SV=1	4	4	0.00576779	1.30874	2.89421e+09	3.28826e+09	2.92792e+09	2.43012e+09	2.20093e+09	2.33012e+09
Q9NVP1	ATP-dependent RNA helicase DDX18 OS=Homo sapiens GN=DDX18 PE=1 SV=2	6	6	0.0341205	1.30846	1.08025e+09	1.1118e+09	9.85546e+08	7.63636e+08	9.38813e+08	7.26064e+08
P35221	Cluster of Catenin alpha-1 OS=Homo sapiens GN=CTNNA1 PE=1 SV=1 (P35221)	3	2	0.423284	1.30823	1.81723e+08	2.14816e+08	3.90017e+08	1.86891e+08	2.35001e+08	1.79347e+08
Q08257	Quinone oxidoreductase OS=Homo sapiens GN=CRYZ PE=1 SV=1	4	4	0.00766262	0.764395	2.7865e+09	3.02072e+09	2.68992e+09	4.01405e+09	3.5024e+09	3.5997e+09
Q9BV23	Monoacylglycerol lipase ABHD6 OS=Homo sapiens GN=ABHD6 PE=2 SV=1	2	1	0.919791	1.30815	118473	112671	459288	140387	190691	196716
P05388	60S acidic ribosomal protein P0 OS=Homo sapiens GN=RPLP0 PE=1 SV=1	7	7	0.0194119	1.30803	1.20688e+10	1.22172e+10	1.08876e+10	9.98345e+09	8.06948e+09	8.83758e+09
Q9NZL9	Methionine adenosyltransferase 2 subunit beta OS=Homo sapiens GN=MAT2B PE=1 SV=1	2	2	0.014123	0.765011	3.0579e+08	3.13335e+08	2.62341e+08	4.09861e+08	3.73959e+08	3.68407e+08
P61224	Cluster of Ras-related protein Rap-1b OS=Homo sapiens GN=RAP1B PE=1 SV=1 (P61224)	2	2	0.219484	1.30677	7.35249e+08	1.16239e+09	6.97804e+08	7.04436e+08	6.58928e+08	6.22793e+08
Q9BXS5	Cluster of AP-1 complex subunit mu-1 OS=Homo sapiens GN=AP1M1 PE=1 SV=3 (Q9BXS5)	4	6	0.0430719	1.30638	6.20595e+08	5.98822e+08	5.13023e+08	5.05836e+08	4.01217e+08	4.19087e+08
O43795	Unconventional myosin-Ib OS=Homo sapiens GN=MYO1B PE=2 SV=3	3	3	0.188479	1.30511	3.81119e+08	5.28506e+08	3.16562e+08	3.35416e+08	3.10403e+08	2.93708e+08
Q8N1F7	Nuclear pore complex protein Nup93 OS=Homo sapiens GN=NUP93 PE=1 SV=2	2	1	0.224076	1.30483	1.91914e+08	1.69873e+08	1.43443e+08	1.7855e+08	9.52182e+07	1.1343e+08
O14818	Cluster of Proteasome subunit alpha type-7 OS=Homo sapiens GN=PSMA7 PE=1 SV=1 (O14818)	6	4	0.00940823	1.30417	2.67938e+09	2.60517e+09	2.35636e+09	2.11218e+09	1.84203e+09	1.90462e+09
O96005	Cleft lip and palate transmembrane protein 1 OS=Homo sapiens GN=CLPTM1 PE=1 SV=1	2	2	0.498221	1.30341	7.08624e+07	1.63284e+08	1.53485e+08	1.02766e+08	9.31353e+07	1.01496e+08
O75947	ATP synthase subunit d, mitochondrial OS=Homo sapiens GN=ATP5H PE=1 SV=3	4	3	0.0913219	1.30325	2.36923e+09	3.05433e+09	2.08073e+09	1.95519e+09	1.94769e+09	1.85523e+09
Q99471	Prefoldin subunit 5 OS=Homo sapiens GN=PFDN5 PE=1 SV=2	2	2	0.0583296	1.30288	8.18544e+08	1.0468e+09	8.01429e+08	7.29959e+08	6.9747e+08	6.194e+08
P52907	F-actin-capping protein subunit alpha-1 OS=Homo sapiens GN=CAPZA1 PE=1 SV=3	8	6	0.00532002	0.767746	3.13122e+09	3.36187e+09	3.06351e+09	4.45856e+09	4.08194e+09	3.90711e+09
P53985	Monocarboxylate transporter 1 OS=Homo sapiens GN=SLC16A1 PE=1 SV=3	2	2	0.0107772	0.768072	8.04247e+07	9.6655e+07	8.69187e+07	1.16395e+08	1.08916e+08	1.18405e+08
Q9H488	GDP-fucose protein O-fucosyltransferase 1 OS=Homo sapiens GN=POFUT1 PE=1 SV=1	2	2	0.00651937	1.29992	4.06469e+08	3.88997e+08	3.64667e+08	3.21096e+08	2.88986e+08	2.82384e+08
Q9UHY7	Enolase-phosphatase E1 OS=Homo sapiens GN=ENOPH1 PE=1 SV=1	2	2	0.0462866	1.29971	4.13503e+08	5.20222e+08	5.47576e+08	3.67486e+08	3.97658e+08	3.74574e+08
P40616	ADP-ribosylation factor-like protein 1 OS=Homo sapiens GN=ARL1 PE=1 SV=1	3	2	0.0305364	0.769425	3.70684e+08	3.47635e+08	3.41732e+08	5.20727e+08	4.54564e+08	4.02427e+08
Q15428	Splicing factor 3A subunit 2 OS=Homo sapiens GN=SF3A2 PE=1 SV=2	2	2	0.001499	0.769728	5.3134e+08	5.09999e+08	4.85135e+08	6.737e+08	6.33251e+08	6.76184e+08
Q6PKG0	Cluster of La-related protein 1 OS=Homo sapiens GN=LARP1 PE=1 SV=2 (Q6PKG0)	2	3	0.0373463	1.29825	4.07628e+08	4.30995e+08	3.39918e+08	3.27174e+08	2.81218e+08	2.994e+08
P53992	Protein transport protein Sec24C OS=Homo sapiens GN=SEC24C PE=1 SV=3	6	6	0.0630738	1.29561	9.46384e+08	1.12434e+09	8.9108e+08	7.13239e+08	8.78059e+08	6.94729e+08
O75643	U5 small nuclear ribonucleoprotein 200 kDa helicase OS=Homo sapiens GN=SNRNP200 PE=1 SV=2	25	25	0.052071	0.772044	5.15852e+09	5.82754e+09	4.3115e+09	7.09735e+09	6.5597e+09	6.1573e+09
P61981	14-3-3 protein gamma OS=Homo sapiens GN=YWHAG PE=1 SV=2	5	3	0.00698315	0.773411	2.45693e+09	2.52928e+09	2.202e+09	3.23977e+09	2.94267e+09	3.11173e+09
Q5T4S7	E3 ubiquitin-protein ligase UBR4 OS=Homo sapiens GN=UBR4 PE=1 SV=1	5	4	0.143316	1.29291	1.38233e+08	2.05372e+08	2.03425e+08	1.47076e+08	1.41161e+08	1.34862e+08
P17931	Galectin-3 OS=Homo sapiens GN=LGALS3 PE=1 SV=5	2	2	0.0289506	0.773488	3.82308e+08	3.43712e+08	3.01459e+08	4.72877e+08	4.39136e+08	4.16357e+08
P05556	Integrin beta-1 OS=Homo sapiens GN=ITGB1 PE=1 SV=2	4	4	0.0136734	1.29157	1.16077e+09	1.12682e+09	9.87159e+08	9.03885e+08	8.22562e+08	8.09036e+08
Q9H845	Acyl-CoA dehydrogenase family member 9, mitochondrial OS=Homo sapiens GN=ACAD9 PE=1 SV=1	2	2	0.0198456	0.774539	3.5298e+08	4.35594e+08	4.14691e+08	5.44502e+08	5.11487e+08	4.97534e+08
O14980	Exportin-1 OS=Homo sapiens GN=XPO1 PE=1 SV=1	10	9	0.0342313	0.77492	1.38852e+09	1.73221e+09	1.33714e+09	1.98632e+09	1.89379e+09	1.87257e+09
Q8WXF1	Paraspeckle component 1 OS=Homo sapiens GN=PSPC1 PE=1 SV=1	8	8	0.0279428	0.775134	1.46017e+09	1.57294e+09	1.3568e+09	2.11883e+09	1.72564e+09	1.81894e+09
O14979	Heterogeneous nuclear ribonucleoprotein D-like OS=Homo sapiens GN=HNRPDL PE=1 SV=3	6	4	0.0390887	0.775245	2.06714e+09	1.93885e+09	1.72431e+09	2.78811e+09	2.2607e+09	2.3428e+09
P49721	Proteasome subunit beta type-2 OS=Homo sapiens GN=PSMB2 PE=1 SV=1	3	2	0.0600681	0.775265	5.94353e+08	8.18972e+08	7.71433e+08	9.82417e+08	9.05378e+08	9.30282e+08
Q29RF7	Sister chromatid cohesion protein PDS5 homolog A OS=Homo sapiens GN=PDS5A PE=1 SV=1	5	5	0.0141363	0.775361	1.91266e+08	1.98243e+08	1.70579e+08	2.60637e+08	2.33872e+08	2.27848e+08
P50990	T-complex protein 1 subunit theta OS=Homo sapiens GN=CCT8 PE=1 SV=4	13	13	0.0110573	0.775971	8.67211e+09	8.44836e+09	8.04278e+09	1.19538e+10	1.02636e+10	1.02107e+10
P50454	Serpin H1 OS=Homo sapiens GN=SERPINH1 PE=1 SV=2	10	9	0.00677245	1.28866	4.29575e+09	4.27431e+09	3.87103e+09	3.45193e+09	3.1168e+09	3.08552e+09
P68036	Ubiquitin-conjugating enzyme E2 L3 OS=Homo sapiens GN=UBE2L3 PE=1 SV=1	2	2	0.0786341	0.776394	4.30582e+09	5.69736e+09	3.93143e+09	6.19742e+09	5.85567e+09	5.89476e+09
P31943	Cluster of Heterogeneous nuclear ribonucleoprotein H OS=Homo sapiens GN=HNRNPH1 PE=1 SV=4 (P31943)	8	3	0.00972553	0.776421	1.76767e+09	1.80699e+09	1.60957e+09	2.41134e+09	2.11291e+09	2.15284e+09
O60763	General vesicular transport factor p115 OS=Homo sapiens GN=USO1 PE=1 SV=2	9	7	0.0589939	1.28776	6.07216e+08	7.3288e+08	5.82126e+08	5.64369e+08	4.60029e+08	4.68293e+08
P48643	T-complex protein 1 subunit epsilon OS=Homo sapiens GN=CCT5 PE=1 SV=1	11	11	0.033606	0.777119	3.20047e+09	3.41158e+09	4.03664e+09	4.94684e+09	4.36017e+09	4.39577e+09
P34897	Serine hydroxymethyltransferase, mitochondrial OS=Homo sapiens GN=SHMT2 PE=1 SV=3	10	9	0.0113611	1.28642	5.15686e+09	5.05138e+09	4.47464e+09	4.0776e+09	3.66053e+09	3.67559e+09
O43390	Heterogeneous nuclear ribonucleoprotein R OS=Homo sapiens GN=HNRNPR PE=1 SV=1	13	8	0.00182578	1.28618	2.7088e+09	2.94955e+09	2.87186e+09	2.31377e+09	2.17024e+09	2.14821e+09
Q16762	Thiosulfate sulfurtransferase OS=Homo sapiens GN=TST PE=1 SV=4	3	3	0.013517	0.778388	9.80967e+08	1.14616e+09	9.92041e+08	1.42412e+09	1.29255e+09	1.29054e+09
P62314	Small nuclear ribonucleoprotein Sm D1 OS=Homo sapiens GN=SNRPD1 PE=1 SV=1	4	4	0.0235257	1.28403	1.51763e+09	1.76224e+09	1.815e+09	1.43742e+09	1.26358e+09	1.26686e+09
Q9UMX0	Cluster of Ubiquilin-1 OS=Homo sapiens GN=UBQLN1 PE=1 SV=2 (Q9UMX0)	5	5	0.00210428	0.77895	6.76581e+08	6.63786e+08	6.45741e+08	8.99033e+08	8.47242e+08	8.03448e+08
Q8TAT6	Nuclear protein localization protein 4 homolog OS=Homo sapiens GN=NPLOC4 PE=1 SV=3	3	3	0.156241	1.28339	6.01833e+08	7.35017e+08	4.70882e+08	5.05753e+08	4.43531e+08	4.59271e+08
P36871	Phosphoglucomutase-1 OS=Homo sapiens GN=PGM1 PE=1 SV=3	8	7	0.0854678	0.780301	1.01758e+09	1.33379e+09	9.93974e+08	1.59589e+09	1.30511e+09	1.38624e+09
P62633	Cellular nucleic acid-binding protein OS=Homo sapiens GN=CNBP PE=1 SV=1	3	3	0.417911	0.781393	1.2052e+08	1.65963e+08	1.10687e+08	1.61161e+08	1.13343e+08	2.3378e+08
P28070	Proteasome subunit beta type-4 OS=Homo sapiens GN=PSMB4 PE=1 SV=4	3	3	0.0598739	0.782066	1.61175e+09	2.05668e+09	1.49833e+09	2.26617e+09	2.11693e+09	2.22345e+09
Q96SB4	Cluster of SRSF protein kinase 1 OS=Homo sapiens GN=SRPK1 PE=1 SV=2 (Q96SB4)	2	2	0.021287	1.27493	2.49293e+08	3.04944e+08	2.57248e+08	2.0658e+08	2.10478e+08	2.19435e+08
P19404	NADH dehydrogenase [ubiquinone] flavoprotein 2, mitochondrial OS=Homo sapiens GN=NDUFV2 PE=1 SV=2	2	2	0.0284927	0.784564	4.34138e+08	4.61012e+08	3.7666e+08	5.82334e+08	5.33844e+08	5.04862e+08
P30048	Thioredoxin-dependent peroxide reductase, mitochondrial OS=Homo sapiens GN=PRDX3 PE=1 SV=3	7	6	0.0163258	1.27457	5.16762e+09	5.9355e+09	5.29242e+09	4.60909e+09	4.28769e+09	3.96678e+09
Q9Y2Z0	Suppressor of G2 allele of SKP1 homolog OS=Homo sapiens GN=SUGT1 PE=1 SV=3	5	5	0.0566667	0.78501	8.01984e+08	1.02055e+09	1.00274e+09	1.3094e+09	1.10067e+09	1.18897e+09
P78344	Eukaryotic translation initiation factor 4 gamma 2 OS=Homo sapiens GN=EIF4G2 PE=1 SV=1	4	4	0.0630347	1.27363	1.19615e+09	1.0442e+09	8.74928e+08	8.35384e+08	8.1452e+08	7.96075e+08
P18621	60S ribosomal protein L17 OS=Homo sapiens GN=RPL17 PE=1 SV=3	2	2	0.0144074	1.27336	2.0708e+08	2.15601e+08	1.90184e+08	1.72539e+08	1.61273e+08	1.47485e+08
P62191	26S protease regulatory subunit 4 OS=Homo sapiens GN=PSMC1 PE=1 SV=1	5	5	0.0299747	0.785511	2.32201e+09	2.83091e+09	2.25007e+09	3.26465e+09	3.10949e+09	3.05029e+09
P48735	Isocitrate dehydrogenase [NADP], mitochondrial OS=Homo sapiens GN=IDH2 PE=1 SV=2	11	10	0.0143191	0.785909	6.17663e+09	6.95248e+09	6.0791e+09	8.72234e+09	8.12169e+09	7.59673e+09
Q15269	Periodic tryptophan protein 2 homolog OS=Homo sapiens GN=PWP2 PE=1 SV=2	2	1	0.0735534	0.786526	8.53656e+07	7.51556e+07	6.38542e+07	1.04546e+08	9.47499e+07	8.59779e+07
P84103	Serine/arginine-rich splicing factor 3 OS=Homo sapiens GN=SRSF3 PE=1 SV=1	3	3	0.0356616	0.787065	2.88164e+09	3.13918e+09	2.51776e+09	3.9266e+09	3.39677e+09	3.52527e+09
Q07960	Rho GTPase-activating protein 1 OS=Homo sapiens GN=ARHGAP1 PE=1 SV=1	2	3	0.0627831	1.27011	8.50252e+08	1.141e+09	9.19345e+08	7.96735e+08	7.42536e+08	7.5234e+08
P49915	GMP synthase [glutamine-hydrolyzing] OS=Homo sapiens GN=GMPS PE=1 SV=1	6	5	0.191101	1.26884	5.78268e+08	8.60688e+08	5.63481e+08	5.45296e+08	5.32557e+08	5.00313e+08
O75396	Vesicle-trafficking protein SEC22b OS=Homo sapiens GN=SEC22B PE=1 SV=4	3	3	0.0407761	0.788272	1.22152e+09	1.00608e+09	9.60166e+08	1.41178e+09	1.37281e+09	1.2594e+09
Q15393	Splicing factor 3B subunit 3 OS=Homo sapiens GN=SF3B3 PE=1 SV=4	8	8	0.00389266	1.26652	1.05109e+09	1.07868e+09	1.02804e+09	8.82725e+08	7.76524e+08	8.34048e+08
P62495	Eukaryotic peptide chain release factor subunit 1 OS=Homo sapiens GN=ETF1 PE=1 SV=3	2	1	0.0234819	1.2662	6.34201e+08	6.5098e+08	5.81453e+08	5.38107e+08	4.94713e+08	4.41381e+08
O15498	Synaptobrevin homolog YKT6 OS=Homo sapiens GN=YKT6 PE=1 SV=1	2	2	0.0171113	0.789983	1.49886e+08	1.33183e+08	1.26711e+08	1.77769e+08	1.79577e+08	1.61375e+08
P19338	Nucleolin OS=Homo sapiens GN=NCL PE=1 SV=3	14	13	0.0415228	1.26474	1.09477e+10	1.22242e+10	1.00212e+10	9.68353e+09	8.05908e+09	8.50237e+09
Q9HCE1	Putative helicase MOV-10 OS=Homo sapiens GN=MOV10 PE=1 SV=2	3	3	0.0194255	0.791372	3.17238e+08	3.71252e+08	3.66177e+08	4.73056e+08	4.16715e+08	4.42936e+08
O75822	Eukaryotic translation initiation factor 3 subunit J OS=Homo sapiens GN=EIF3J PE=1 SV=2	2	1	0.0707768	0.791816	1.87079e+07	2.03607e+07	1.56342e+07	2.36829e+07	2.05477e+07	2.48546e+07
O00469	Procollagen-lysine,2-oxoglutarate 5-dioxygenase 2 OS=Homo sapiens GN=PLOD2 PE=1 SV=2	3	3	0.0428436	1.26241	1.53269e+08	1.99166e+08	1.69821e+08	1.40619e+08	1.39137e+08	1.33941e+08
O95373	Importin-7 OS=Homo sapiens GN=IPO7 PE=1 SV=1	7	6	0.0118277	0.792162	1.28318e+09	1.36424e+09	1.40907e+09	1.71689e+09	1.83428e+09	1.5696e+09
Q9P035	3-hydroxyacyl-CoA dehydratase 3 OS=Homo sapiens GN=PTPLAD1 PE=1 SV=2	4	3	0.346482	0.792373	1.80351e+08	4.55402e+08	3.86473e+08	4.52112e+08	4.15238e+08	4.22731e+08
O43488	Cluster of Aflatoxin B1 aldehyde reductase member 2 OS=Homo sapiens GN=AKR7A2 PE=1 SV=3 (O43488)	3	3	0.0313457	1.26075	4.60008e+08	5.74683e+08	5.07458e+08	4.29935e+08	3.91239e+08	4.02029e+08
P42126	Enoyl-CoA delta isomerase 1, mitochondrial OS=Homo sapiens GN=ECI1 PE=1 SV=1	2	2	0.027154	1.26021	1.06951e+09	1.06482e+09	9.82138e+08	9.31073e+08	7.64933e+08	7.76959e+08
Q9Y5S9	RNA-binding protein 8A OS=Homo sapiens GN=RBM8A PE=1 SV=1	2	2	0.150952	1.26014	2.55794e+08	3.5961e+08	3.37736e+08	2.60001e+08	2.18109e+08	2.78269e+08
P14618	Pyruvate kinase isozymes M1/M2 OS=Homo sapiens GN=PKM PE=1 SV=4	22	20	0.00944044	1.25914	3.0828e+10	3.12827e+10	2.83771e+10	2.57817e+10	2.34565e+10	2.26266e+10
Q9Y277	Voltage-dependent anion-selective channel protein 3 OS=Homo sapiens GN=VDAC3 PE=1 SV=1	3	1	0.0626059	0.794211	1.11341e+09	1.17609e+09	9.39363e+08	1.52023e+09	1.29025e+09	1.25501e+09
Q13155	Aminoacyl tRNA synthase complex-interacting multifunctional protein 2 OS=Homo sapiens GN=AIMP2 PE=1 SV=2	2	2	0.0485086	1.25873	3.27041e+08	3.52812e+08	2.79107e+08	2.68581e+08	2.33458e+08	2.5981e+08
P08133	Annexin A6 OS=Homo sapiens GN=ANXA6 PE=1 SV=3	15	14	0.0292091	1.25777	6.05627e+09	6.48099e+09	5.51626e+09	5.27988e+09	4.49209e+09	4.5816e+09
Q15758	Neutral amino acid transporter B(0) OS=Homo sapiens GN=SLC1A5 PE=1 SV=2	3	2	0.0134623	1.25695	5.13414e+08	5.89299e+08	5.28603e+08	4.62323e+08	4.14716e+08	4.20798e+08
P30153	Serine/threonine-protein phosphatase 2A 65 kDa regulatory subunit A alpha isoform OS=Homo sapiens GN=PPP2R1A PE=1 SV=4	8	6	0.00199873	0.795645	3.03088e+09	3.35104e+09	3.17044e+09	4.10185e+09	3.98531e+09	3.91865e+09
Q92769	Histone deacetylase 2 OS=Homo sapiens GN=HDAC2 PE=1 SV=2	3	2	0.0195177	0.795781	3.1972e+08	2.95975e+08	3.19943e+08	4.33718e+08	3.8012e+08	3.6191e+08
Q01518	Adenylyl cyclase-associated protein 1 OS=Homo sapiens GN=CAP1 PE=1 SV=5	7	7	0.0126433	0.79583	5.31512e+09	6.02004e+09	5.19613e+09	7.30888e+09	6.69818e+09	6.76532e+09
Q7KZF4	Staphylococcal nuclease domain-containing protein 1 OS=Homo sapiens GN=SND1 PE=1 SV=1	13	12	0.00408767	0.796417	4.11077e+09	4.13835e+09	3.96147e+09	5.47907e+09	4.88419e+09	4.96864e+09
Q9NZI8	Insulin-like growth factor 2 mRNA-binding protein 1 OS=Homo sapiens GN=IGF2BP1 PE=1 SV=2	9	8	0.0214692	0.796592	5.39539e+09	5.78744e+09	5.28402e+09	7.66012e+09	6.42904e+09	6.58246e+09
P06733	Alpha-enolase OS=Homo sapiens GN=ENO1 PE=1 SV=2	17	17	0.0122473	1.25512	5.91459e+10	6.0791e+10	5.57259e+10	5.10164e+10	4.41181e+10	4.48226e+10
P09110	3-ketoacyl-CoA thiolase, peroxisomal OS=Homo sapiens GN=ACAA1 PE=1 SV=2	4	4	0.0092175	0.796876	4.37463e+08	4.91203e+08	5.06106e+08	5.87042e+08	5.89813e+08	6.23641e+08
O14950	Cluster of Myosin regulatory light chain 12B OS=Homo sapiens GN=MYL12B PE=1 SV=2 (O14950)	4	4	0.0130848	0.797588	3.89409e+09	4.47e+09	4.1201e+09	5.5851e+09	5.07913e+09	4.9882e+09
P83731	60S ribosomal protein L24 OS=Homo sapiens GN=RPL24 PE=1 SV=1	2	2	0.0841922	1.25232	3.10207e+09	2.90042e+09	2.60546e+09	2.70302e+09	2.1153e+09	2.05529e+09
Q9BS26	Endoplasmic reticulum resident protein 44 OS=Homo sapiens GN=ERP44 PE=1 SV=1	3	3	0.0686686	1.25159	5.80762e+08	5.38042e+08	4.63094e+08	4.72041e+08	3.83792e+08	4.08082e+08
P21399	Cytoplasmic aconitate hydratase OS=Homo sapiens GN=ACO1 PE=1 SV=3	3	2	0.259231	1.25125	1.53609e+08	1.09405e+08	1.41572e+08	1.00592e+08	8.37882e+07	1.38965e+08
Q15005	Signal peptidase complex subunit 2 OS=Homo sapiens GN=SPCS2 PE=1 SV=3	2	2	0.0971885	0.79936	1.03853e+08	1.15756e+08	9.97495e+07	1.5735e+08	1.16278e+08	1.2589e+08
Q07666	Cluster of KH domain-containing, RNA-binding, signal transduction-associated protein 1 OS=Homo sapiens GN=KHDRBS1 PE=1 SV=1 (Q07666)	4	3	0.0837889	0.800185	2.36187e+09	2.95413e+09	2.10394e+09	3.20545e+09	2.9972e+09	3.07013e+09
Q99832	T-complex protein 1 subunit eta OS=Homo sapiens GN=CCT7 PE=1 SV=2	11	8	0.0502859	0.800714	3.89268e+09	3.67943e+09	3.0516e+09	4.64898e+09	4.49258e+09	4.12626e+09
Q8IY81	pre-rRNA processing protein FTSJ3 OS=Homo sapiens GN=FTSJ3 PE=1 SV=2	3	2	0.00790655	0.801017	6.06936e+08	6.90465e+08	6.87543e+08	8.5187e+08	8.20449e+08	8.0571e+08
Q9NR30	Nucleolar RNA helicase 2 OS=Homo sapiens GN=DDX21 PE=1 SV=5	11	8	0.00982588	0.801515	2.36639e+09	2.57201e+09	2.34801e+09	3.26157e+09	2.89351e+09	2.93571e+09
Q15061	WD repeat-containing protein 43 OS=Homo sapiens GN=WDR43 PE=1 SV=3	3	3	0.175899	1.24747	3.97361e+08	5.14832e+08	3.35624e+08	3.25735e+08	3.32272e+08	3.4227e+08
P62888	60S ribosomal protein L30 OS=Homo sapiens GN=RPL30 PE=1 SV=2	2	2	0.00578577	1.24628	3.59219e+08	3.87675e+08	3.6482e+08	2.80612e+08	2.95946e+08	3.15465e+08
P43686	26S protease regulatory subunit 6B OS=Homo sapiens GN=PSMC4 PE=1 SV=2	4	4	0.0848114	0.803122	8.68616e+08	1.08491e+09	7.86584e+08	1.20334e+09	1.12323e+09	1.08526e+09
P30044	Peroxiredoxin-5, mitochondrial OS=Homo sapiens GN=PRDX5 PE=1 SV=4	4	4	0.0280211	1.24514	4.14827e+09	4.12046e+09	3.54659e+09	3.41893e+09	3.04038e+09	3.02983e+09
P23396	40S ribosomal protein S3 OS=Homo sapiens GN=RPS3 PE=1 SV=2	12	11	0.0564732	1.24478	1.05111e+10	1.19048e+10	1.10028e+10	1.03528e+10	8.23466e+09	8.25962e+09
O95372	Acyl-protein thioesterase 2 OS=Homo sapiens GN=LYPLA2 PE=1 SV=1	2	2	0.132105	0.804689	5.87608e+08	7.34255e+08	4.86251e+08	7.84242e+08	7.49788e+08	7.12942e+08
O94992	Protein HEXIM1 OS=Homo sapiens GN=HEXIM1 PE=1 SV=1	2	1	0.134939	0.805139	3.92041e+07	2.70943e+07	2.82381e+07	4.16946e+07	3.91078e+07	3.6614e+07
Q9H0D6	5'-3' exoribonuclease 2 OS=Homo sapiens GN=XRN2 PE=1 SV=1	7	6	0.0429849	0.805307	1.06616e+09	1.08831e+09	9.39226e+08	1.43136e+09	1.20848e+09	1.2018e+09
Q9Y266	Nuclear migration protein nudC OS=Homo sapiens GN=NUDC PE=1 SV=1	7	6	0.11524	1.241	9.3125e+08	1.20544e+09	1.19292e+09	1.01223e+09	8.48495e+08	8.22285e+08
Q13185	Chromobox protein homolog 3 OS=Homo sapiens GN=CBX3 PE=1 SV=4	3	3	0.0702789	0.806199	7.33783e+08	9.38954e+08	8.42998e+08	1.15258e+09	9.80042e+08	9.87866e+08
P84098	60S ribosomal protein L19 OS=Homo sapiens GN=RPL19 PE=1 SV=1	2	2	0.00901109	0.806283	2.7129e+09	2.93163e+09	2.71232e+09	3.70531e+09	3.27103e+09	3.38833e+09
O14579	Coatomer subunit epsilon OS=Homo sapiens GN=COPE PE=1 SV=3	4	3	0.0598864	0.806556	1.29731e+09	1.27263e+09	1.0636e+09	1.66706e+09	1.42071e+09	1.41725e+09
P07602	Proactivator polypeptide OS=Homo sapiens GN=PSAP PE=1 SV=2	2	2	0.94256	1.23958	1.47036e+08	1.75494e+08	6.87558e+08	3.01213e+08	2.6177e+08	2.51879e+08
P46459	Vesicle-fusing ATPase OS=Homo sapiens GN=NSF PE=1 SV=3	8	7	0.0451974	0.806944	1.02673e+09	9.09806e+08	8.68382e+08	1.28573e+09	1.07024e+09	1.12002e+09
Q9HAV4	Exportin-5 OS=Homo sapiens GN=XPO5 PE=1 SV=1	3	3	0.155359	1.23915	3.69075e+08	4.55353e+08	3.06127e+08	3.01368e+08	3.10714e+08	3.00281e+08
P33176	Cluster of Kinesin-1 heavy chain OS=Homo sapiens GN=KIF5B PE=1 SV=1 (P33176)	10	10	0.0227202	0.807029	1.77662e+09	2.09701e+09	1.82675e+09	2.49079e+09	2.23756e+09	2.33504e+09
P43490	Nicotinamide phosphoribosyltransferase OS=Homo sapiens GN=NAMPT PE=1 SV=1	4	4	0.0938475	1.23869	1.06039e+09	1.23458e+09	9.01782e+08	8.99623e+08	8.59294e+08	8.21848e+08
O75521	Enoyl-CoA delta isomerase 2, mitochondrial OS=Homo sapiens GN=ECI2 PE=1 SV=4	2	2	0.00540157	1.23788	4.66678e+08	5.01338e+08	4.98506e+08	3.89069e+08	4.19001e+08	3.76638e+08
P52948	Nuclear pore complex protein Nup98-Nup96 OS=Homo sapiens GN=NUP98 PE=1 SV=4	2	2	0.0787569	1.23724	8.54693e+07	6.99833e+07	8.21536e+07	6.48098e+07	7.09644e+07	5.62709e+07
P26599	Polypyrimidine tract-binding protein 1 OS=Homo sapiens GN=PTBP1 PE=1 SV=1	10	7	0.0210152	1.23691	1.50084e+10	1.70701e+10	1.4953e+10	1.21457e+10	1.36414e+10	1.22362e+10
O15260	Surfeit locus protein 4 OS=Homo sapiens GN=SURF4 PE=1 SV=3	4	4	0.101143	0.808498	2.29018e+09	2.99337e+09	2.14321e+09	3.20921e+09	3.01207e+09	2.9646e+09
P02787	Serotransferrin OS=Homo sapiens GN=TF PE=1 SV=3	3	2	0.0994267	0.809671	8.88552e+08	1.12006e+09	8.24623e+08	1.21252e+09	1.21968e+09	1.06704e+09
P62829	60S ribosomal protein L23 OS=Homo sapiens GN=RPL23 PE=1 SV=1	2	2	0.0209072	0.810061	5.31709e+09	5.58188e+09	4.93615e+09	7.05426e+09	6.43284e+09	6.06096e+09
P55884	Eukaryotic translation initiation factor 3 subunit B OS=Homo sapiens GN=EIF3B PE=1 SV=3	6	6	0.0279189	0.810188	1.02616e+09	1.07762e+09	1.05891e+09	1.45798e+09	1.24564e+09	1.20003e+09
Q15833	Syntaxin-binding protein 2 OS=Homo sapiens GN=STXBP2 PE=1 SV=2	2	2	0.353372	1.23426	1.56941e+08	1.78039e+08	1.00941e+08	1.25186e+08	1.13784e+08	1.14213e+08
O00425	Insulin-like growth factor 2 mRNA-binding protein 3 OS=Homo sapiens GN=IGF2BP3 PE=1 SV=2	6	4	0.0215984	1.2331	1.407e+09	1.68176e+09	1.613e+09	1.3148e+09	1.25415e+09	1.24402e+09
Q00610	Cluster of Clathrin heavy chain 1 OS=Homo sapiens GN=CLTC PE=1 SV=5 (Q00610)	36	35	0.0212462	1.23091	2.80351e+10	2.96544e+10	2.55921e+10	2.42287e+10	2.16956e+10	2.17342e+10
Q3ZCQ8	Mitochondrial import inner membrane translocase subunit TIM50 OS=Homo sapiens GN=TIMM50 PE=1 SV=2	2	1	0.0266168	0.812508	1.64231e+08	1.83885e+08	1.62688e+08	2.29102e+08	2.01308e+08	1.98264e+08
Q9H7B2	Ribosome production factor 2 homolog OS=Homo sapiens GN=RPF2 PE=1 SV=2	3	3	0.0874266	0.812593	3.53342e+08	4.20699e+08	4.20334e+08	5.61309e+08	4.55663e+08	4.5286e+08
Q12874	Splicing factor 3A subunit 3 OS=Homo sapiens GN=SF3A3 PE=1 SV=1	2	2	0.00525728	0.812643	1.06319e+08	1.14903e+08	1.0674e+08	1.42006e+08	1.31788e+08	1.29781e+08
Q9Y696	Chloride intracellular channel protein 4 OS=Homo sapiens GN=CLIC4 PE=1 SV=4	2	2	0.0430355	1.23029	5.71975e+08	6.13275e+08	5.09578e+08	5.01166e+08	4.44076e+08	4.32346e+08
Q06830	Peroxiredoxin-1 OS=Homo sapiens GN=PRDX1 PE=1 SV=1	12	7	0.0381425	0.813219	1.01298e+10	1.11955e+10	9.32608e+09	1.36662e+10	1.19568e+10	1.20685e+10
P35658	Nuclear pore complex protein Nup214 OS=Homo sapiens GN=NUP214 PE=1 SV=2	2	3	0.0302868	0.813326	2.81433e+08	3.23085e+08	2.67602e+08	3.73885e+08	3.60397e+08	3.38007e+08
P00441	Superoxide dismutase [Cu-Zn] OS=Homo sapiens GN=SOD1 PE=1 SV=2	3	2	0.0907928	1.2289	3.50909e+09	3.06247e+09	2.66063e+09	2.69441e+09	2.49922e+09	2.31893e+09
O76003	Glutaredoxin-3 OS=Homo sapiens GN=GLRX3 PE=1 SV=2	3	3	0.0637903	1.22864	6.3495e+08	5.90922e+08	5.29761e+08	5.36196e+08	4.3802e+08	4.54704e+08
Q9Y3D0	Mitotic spindle-associated MMXD complex subunit MIP18 OS=Homo sapiens GN=FAM96B PE=1 SV=1	2	1	0.379149	1.22748	8.6766e+07	9.65403e+07	8.80251e+07	1.1947e+08	4.39145e+07	5.76624e+07
P35813	Protein phosphatase 1A OS=Homo sapiens GN=PPM1A PE=1 SV=1	2	2	0.0366887	0.815179	1.05275e+08	9.70978e+07	9.60346e+07	1.2998e+08	1.08198e+08	1.27885e+08
P78527	DNA-dependent protein kinase catalytic subunit OS=Homo sapiens GN=PRKDC PE=1 SV=3	47	41	0.0298581	0.815881	1.14712e+10	1.35829e+10	1.16381e+10	1.59016e+10	1.47122e+10	1.43587e+10
P01019	Angiotensinogen OS=Homo sapiens GN=AGT PE=1 SV=1	3	2	0.101986	1.22517	1.5649e+08	1.56146e+08	1.23504e+08	1.31123e+08	1.10181e+08	1.14678e+08
Q9H993	UPF0364 protein C6orf211 OS=Homo sapiens GN=C6orf211 PE=1 SV=1	3	3	0.028191	1.22471	7.22695e+08	7.68558e+08	6.52398e+08	6.15514e+08	5.44146e+08	5.90667e+08
Q9UNZ2	NSFL1 cofactor p47 OS=Homo sapiens GN=NSFL1C PE=1 SV=2	7	7	0.00130734	1.22335	1.16044e+09	1.24005e+09	1.18393e+09	9.71581e+08	1.00535e+09	9.53063e+08
P99999	Cytochrome c OS=Homo sapiens GN=CYCS PE=1 SV=2	4	2	0.0109805	0.817592	1.59251e+09	1.85048e+09	1.71074e+09	2.15481e+09	2.08753e+09	2.0612e+09
P61201	COP9 signalosome complex subunit 2 OS=Homo sapiens GN=COPS2 PE=1 SV=1	2	2	0.042691	1.22291	3.82657e+08	3.76745e+08	3.77686e+08	3.35854e+08	3.25535e+08	2.6843e+08
O75150	E3 ubiquitin-protein ligase BRE1B OS=Homo sapiens GN=RNF40 PE=1 SV=4	2	2	0.376857	0.817754	4.63022e+07	4.04493e+07	3.64909e+07	6.78467e+07	4.05703e+07	4.22915e+07
Q9NRX4	14 kDa phosphohistidine phosphatase OS=Homo sapiens GN=PHPT1 PE=1 SV=1	2	2	0.132685	1.22243	6.71796e+08	8.51675e+08	8.36353e+08	7.3966e+08	6.13232e+08	5.77551e+08
P12956	X-ray repair cross-complementing protein 6 OS=Homo sapiens GN=XRCC6 PE=1 SV=2	21	17	0.0551568	1.22153	2.1827e+10	2.63157e+10	2.32576e+10	1.98791e+10	2.09179e+10	1.76547e+10
Q15149	Plectin OS=Homo sapiens GN=PLEC PE=1 SV=3	17	14	0.0681283	1.22015	1.13152e+09	1.21686e+09	9.57676e+08	9.6507e+08	8.7986e+08	8.64622e+08
P06753	Cluster of Tropomyosin alpha-3 chain OS=Homo sapiens GN=TPM3 PE=1 SV=1 (P06753)	13	3	0.0651298	0.819681	1.20581e+09	1.0033e+09	9.89345e+08	1.42602e+09	1.2515e+09	1.22455e+09
P36776	Lon protease homolog, mitochondrial OS=Homo sapiens GN=LONP1 PE=1 SV=2	8	7	0.0465474	1.21997	2.86981e+09	3.4037e+09	2.88086e+09	2.67952e+09	2.49518e+09	2.32908e+09
P62333	26S protease regulatory subunit 10B OS=Homo sapiens GN=PSMC6 PE=1 SV=1	5	6	0.0595966	0.819758	2.62589e+09	3.41673e+09	2.94277e+09	3.76719e+09	3.65539e+09	3.53845e+09
Q92499	ATP-dependent RNA helicase DDX1 OS=Homo sapiens GN=DDX1 PE=1 SV=2	5	5	0.126303	1.21914	2.01149e+09	2.69379e+09	2.08606e+09	1.99613e+09	1.79765e+09	1.77682e+09
Q96KP4	Cytosolic non-specific dipeptidase OS=Homo sapiens GN=CNDP2 PE=1 SV=2	5	3	0.0155557	1.21868	1.61874e+09	1.76897e+09	1.78996e+09	1.52381e+09	1.36558e+09	1.3592e+09
Q9H4A4	Aminopeptidase B OS=Homo sapiens GN=RNPEP PE=1 SV=2	3	3	0.0486307	1.21836	5.17821e+08	4.47387e+08	4.57035e+08	4.3177e+08	3.72932e+08	3.62641e+08
P36542	ATP synthase subunit gamma, mitochondrial OS=Homo sapiens GN=ATP5C1 PE=1 SV=1	6	5	0.0802989	1.21827	9.40565e+08	9.41066e+08	7.99805e+08	8.30024e+08	7.05451e+08	6.65542e+08
P13674	Prolyl 4-hydroxylase subunit alpha-1 OS=Homo sapiens GN=P4HA1 PE=1 SV=2	4	4	0.143449	0.821794	5.93768e+08	7.39013e+08	5.60548e+08	8.53221e+08	6.71495e+08	7.7918e+08
P49748	Very long-chain specific acyl-CoA dehydrogenase, mitochondrial OS=Homo sapiens GN=ACADVL PE=1 SV=1	8	9	0.0151316	1.21657	6.7662e+09	6.61913e+09	6.13692e+09	5.76026e+09	5.09879e+09	5.18793e+09
Q32MZ4	Leucine-rich repeat flightless-interacting protein 1 OS=Homo sapiens GN=LRRFIP1 PE=1 SV=2	3	3	0.103587	0.82209	1.59688e+08	1.7511e+08	1.32766e+08	1.94787e+08	2.02227e+08	1.71737e+08
Q99613	Eukaryotic translation initiation factor 3 subunit C OS=Homo sapiens GN=EIF3C PE=1 SV=1	11	11	0.092674	0.8223	2.64178e+09	2.9833e+09	2.41077e+09	3.27056e+09	3.60852e+09	2.89334e+09
O94826	Mitochondrial import receptor subunit TOM70 OS=Homo sapiens GN=TOMM70A PE=1 SV=1	2	2	0.152544	0.822622	9.70383e+07	8.83775e+07	8.82063e+07	1.33603e+08	9.59379e+07	1.03081e+08
Q9NTJ3	Structural maintenance of chromosomes protein 4 OS=Homo sapiens GN=SMC4 PE=1 SV=2	3	3	0.121416	0.822881	2.27625e+08	2.15286e+08	2.24628e+08	3.21773e+08	2.36442e+08	2.53006e+08
Q13242	Serine/arginine-rich splicing factor 9 OS=Homo sapiens GN=SRSF9 PE=1 SV=1	2	2	0.0381794	0.824413	5.91472e+08	6.39724e+08	5.6417e+08	8.01857e+08	6.83889e+08	6.92005e+08
P51665	26S proteasome non-ATPase regulatory subunit 7 OS=Homo sapiens GN=PSMD7 PE=1 SV=2	5	5	0.0389526	1.2121	1.09344e+09	1.08307e+09	9.47451e+08	9.33821e+08	8.34018e+08	8.09474e+08
Q99439	Calponin-2 OS=Homo sapiens GN=CNN2 PE=1 SV=4	4	4	0.00248018	0.825687	1.19095e+09	1.28721e+09	1.23399e+09	1.55066e+09	1.47401e+09	1.47116e+09
Q8NHH9	Atlastin-2 OS=Homo sapiens GN=ATL2 PE=1 SV=2	3	2	0.0310043	1.21076	2.96374e+08	3.45766e+08	3.47939e+08	2.78697e+08	2.79735e+08	2.59298e+08
Q16531	DNA damage-binding protein 1 OS=Homo sapiens GN=DDB1 PE=1 SV=1	9	8	0.0758216	1.21001	2.8983e+09	3.38608e+09	2.59351e+09	2.45411e+09	2.46265e+09	2.42026e+09
Q13404	Ubiquitin-conjugating enzyme E2 variant 1 OS=Homo sapiens GN=UBE2V1 PE=1 SV=2	2	2	0.528375	1.20974	1.01804e+08	1.70184e+08	2.06355e+08	1.50799e+08	1.27124e+08	1.17486e+08
Q06210	Cluster of Glucosamine--fructose-6-phosphate aminotransferase [isomerizing] 1 OS=Homo sapiens GN=GFPT1 PE=1 SV=3 (Q06210)	7	6	0.0166255	1.20938	2.21389e+09	2.57551e+09	2.31034e+09	2.01022e+09	1.95231e+09	1.90803e+09
P13861	cAMP-dependent protein kinase type II-alpha regulatory subunit OS=Homo sapiens GN=PRKAR2A PE=1 SV=2	4	4	0.0638101	0.827256	5.039e+08	5.62224e+08	4.34316e+08	6.06595e+08	5.86132e+08	6.21028e+08
Q99733	Nucleosome assembly protein 1-like 4 OS=Homo sapiens GN=NAP1L4 PE=1 SV=1	3	3	0.0542793	0.82782	2.35442e+09	2.58308e+09	2.21578e+09	3.19574e+09	2.74408e+09	2.70129e+09
Q9BRX8	Redox-regulatory protein FAM213A OS=Homo sapiens GN=FAM213A PE=1 SV=3	3	3	0.12869	1.2078	6.32167e+08	8.34944e+08	8.27345e+08	6.64371e+08	6.06935e+08	6.28393e+08
P54886	Delta-1-pyrroline-5-carboxylate synthase OS=Homo sapiens GN=ALDH18A1 PE=1 SV=2	15	14	0.228971	1.20647	4.91281e+09	5.01715e+09	5.63504e+09	4.00695e+09	5.4753e+09	3.41903e+09
Q15785	Mitochondrial import receptor subunit TOM34 OS=Homo sapiens GN=TOMM34 PE=1 SV=2	4	3	0.0793841	1.20643	6.35328e+08	6.48245e+08	6.75082e+08	6.30037e+08	5.10568e+08	4.82903e+08
P10515	Dihydrolipoyllysine-residue acetyltransferase component of pyruvate dehydrogenase complex, mitochondrial OS=Homo sapiens GN=DLAT PE=1 SV=3	3	3	0.02761	0.829129	1.50765e+09	1.46766e+09	1.39527e+09	1.93613e+09	1.66281e+09	1.67236e+09
Q9H490	Phosphatidylinositol glycan anchor biosynthesis class U protein OS=Homo sapiens GN=PIGU PE=1 SV=3	2	1	0.181491	1.20588	4.28862e+08	5.77594e+08	4.0901e+08	3.87343e+08	3.99384e+08	3.87072e+08
O15355	Protein phosphatase 1G OS=Homo sapiens GN=PPM1G PE=1 SV=1	8	6	0.0384865	1.20561	1.50943e+09	1.47555e+09	1.28736e+09	1.24605e+09	1.19438e+09	1.10329e+09
Q13557	Cluster of Calcium/calmodulin-dependent protein kinase type II subunit delta OS=Homo sapiens GN=CAMK2D PE=1 SV=3 (Q13557)	2	2	0.243255	0.830506	3.81957e+08	5.18237e+08	4.00723e+08	5.86385e+08	4.2712e+08	5.52912e+08
P09622	Dihydrolipoyl dehydrogenase, mitochondrial OS=Homo sapiens GN=DLD PE=1 SV=2	3	3	0.0629163	1.20276	1.90062e+09	2.37412e+09	2.13196e+09	1.88446e+09	1.71881e+09	1.72339e+09
Q14008	Cytoskeleton-associated protein 5 OS=Homo sapiens GN=CKAP5 PE=1 SV=3	5	5	0.0476693	0.831874	1.76063e+08	1.74103e+08	1.60371e+08	2.27967e+08	1.97085e+08	1.88668e+08
Q13765	Cluster of Nascent polypeptide-associated complex subunit alpha OS=Homo sapiens GN=NACA PE=1 SV=1 (Q13765)	4	4	0.0879045	1.20053	2.7267e+09	2.77078e+09	2.43827e+09	2.52867e+09	1.99658e+09	2.08494e+09
Q14103	Heterogeneous nuclear ribonucleoprotein D0 OS=Homo sapiens GN=HNRNPD PE=1 SV=1	6	4	0.16334	1.20036	4.05478e+09	4.55953e+09	4.24101e+09	4.37721e+09	3.127e+09	3.20536e+09
Q9H3P7	Golgi resident protein GCP60 OS=Homo sapiens GN=ACBD3 PE=1 SV=4	2	2	0.0449413	0.833136	1.06088e+08	1.26367e+08	1.17075e+08	1.50089e+08	1.31479e+08	1.37967e+08
P47755	F-actin-capping protein subunit alpha-2 OS=Homo sapiens GN=CAPZA2 PE=1 SV=3	5	3	0.0827762	1.1992	1.69273e+09	1.66913e+09	1.34483e+09	1.35706e+09	1.28469e+09	1.28313e+09
O75844	CAAX prenyl protease 1 homolog OS=Homo sapiens GN=ZMPSTE24 PE=1 SV=2	4	4	0.0394804	1.19888	6.89423e+08	7.68808e+08	6.89186e+08	6.43408e+08	6.02965e+08	5.44807e+08
O14653	Golgi SNAP receptor complex member 2 OS=Homo sapiens GN=GOSR2 PE=1 SV=2	2	2	0.157706	0.834705	2.03923e+08	2.66277e+08	2.07768e+08	2.71334e+08	2.99538e+08	2.41354e+08
O75691	Small subunit processome component 20 homolog OS=Homo sapiens GN=UTP20 PE=1 SV=3	4	2	0.30841	0.834734	8.27499e+07	1.0108e+08	1.1938e+08	1.27223e+08	1.39739e+08	9.62791e+07
Q96AB3	Isochorismatase domain-containing protein 2, mitochondrial OS=Homo sapiens GN=ISOC2 PE=1 SV=1	3	3	0.279479	1.19355	7.59477e+08	9.76778e+08	6.33682e+08	7.06138e+08	6.35968e+08	6.43509e+08
Q9UJZ1	Stomatin-like protein 2 OS=Homo sapiens GN=STOML2 PE=1 SV=1	7	6	0.186597	1.19305	2.36238e+09	2.76052e+09	1.93855e+09	2.03573e+09	1.88915e+09	1.99394e+09
P62995	Transformer-2 protein homolog beta OS=Homo sapiens GN=TRA2B PE=1 SV=1	2	2	0.17482	1.19183	1.29478e+08	1.15704e+08	1.35729e+08	1.00406e+08	1.28011e+08	9.1184e+07
P35232	Prohibitin OS=Homo sapiens GN=PHB PE=1 SV=1	12	12	0.0511747	1.19176	6.07229e+09	6.2109e+09	5.49043e+09	5.49773e+09	4.73393e+09	4.68206e+09
Q99460	26S proteasome non-ATPase regulatory subunit 1 OS=Homo sapiens GN=PSMD1 PE=1 SV=2	11	10	0.0381371	1.1915	1.94505e+09	2.16351e+09	1.88822e+09	1.79963e+09	1.66566e+09	1.5677e+09
Q9Y285	Phenylalanine--tRNA ligase alpha subunit OS=Homo sapiens GN=FARSA PE=1 SV=3	2	3	0.162429	0.839429	3.99839e+08	5.80824e+08	4.57325e+08	5.7868e+08	5.67636e+08	5.66739e+08
P11279	Lysosome-associated membrane glycoprotein 1 OS=Homo sapiens GN=LAMP1 PE=1 SV=3	2	2	0.386102	1.19119	3.72922e+08	5.39641e+08	3.21758e+08	3.52226e+08	3.29542e+08	3.54438e+08
P25325	3-mercaptopyruvate sulfurtransferase OS=Homo sapiens GN=MPST PE=1 SV=3	4	3	0.0446388	0.839568	1.20541e+09	1.35656e+09	1.10176e+09	1.48797e+09	1.4199e+09	1.45595e+09
O60841	Eukaryotic translation initiation factor 5B OS=Homo sapiens GN=EIF5B PE=1 SV=4	6	4	0.0922676	1.19086	6.31916e+08	6.97976e+08	5.79402e+08	5.93091e+08	5.2532e+08	4.84876e+08
Q13576	Ras GTPase-activating-like protein IQGAP2 OS=Homo sapiens GN=IQGAP2 PE=1 SV=4	10	9	0.013146	1.19065	1.53794e+09	1.58348e+09	1.52093e+09	1.40403e+09	1.23907e+09	1.25591e+09
Q9H299	SH3 domain-binding glutamic acid-rich-like protein 3 OS=Homo sapiens GN=SH3BGRL3 PE=1 SV=1	2	2	0.0579289	0.840109	3.07139e+08	2.86141e+08	2.54257e+08	3.49291e+08	3.11456e+08	3.48096e+08
Q9NYL9	Tropomodulin-3 OS=Homo sapiens GN=TMOD3 PE=1 SV=1	2	2	0.221527	0.840113	4.03087e+08	5.76766e+08	3.84626e+08	5.73628e+08	5.32165e+08	5.18368e+08
Q14157	Ubiquitin-associated protein 2-like OS=Homo sapiens GN=UBAP2L PE=1 SV=2	4	4	0.0390061	0.840913	5.51153e+08	5.93881e+08	5.40901e+08	7.30357e+08	6.57231e+08	6.17299e+08
O00303	Eukaryotic translation initiation factor 3 subunit F OS=Homo sapiens GN=EIF3F PE=1 SV=1	4	3	0.033709	0.841784	9.26456e+08	8.36664e+08	7.757e+08	1.04148e+09	1.00002e+09	9.74506e+08
P00491	Purine nucleoside phosphorylase OS=Homo sapiens GN=PNP PE=1 SV=2	4	5	0.0566319	1.18783	1.45976e+09	1.48757e+09	1.34896e+09	1.34609e+09	1.16323e+09	1.10761e+09
P04406	Glyceraldehyde-3-phosphate dehydrogenase OS=Homo sapiens GN=GAPDH PE=1 SV=3	13	13	0.0827715	0.841919	9.6646e+10	9.1556e+10	1.04604e+11	1.14669e+11	1.29151e+11	1.03964e+11
Q00796	Sorbitol dehydrogenase OS=Homo sapiens GN=SORD PE=1 SV=4	3	3	0.0390914	1.1865	1.29772e+09	1.26719e+09	1.19688e+09	1.16263e+09	1.03404e+09	9.73824e+08
P26196	Probable ATP-dependent RNA helicase DDX6 OS=Homo sapiens GN=DDX6 PE=1 SV=2	6	6	0.0470915	1.18565	2.07731e+09	1.8578e+09	2.25548e+09	1.80415e+09	1.70611e+09	1.71099e+09
P22061	Protein-L-isoaspartate(D-aspartate) O-methyltransferase OS=Homo sapiens GN=PCMT1 PE=1 SV=4	5	3	0.0467268	0.843619	2.09133e+09	2.51455e+09	2.45635e+09	2.78067e+09	2.70543e+09	2.88526e+09
Q9BRK5	45 kDa calcium-binding protein OS=Homo sapiens GN=SDF4 PE=1 SV=1	6	6	0.11522	0.845866	4.80468e+08	4.61523e+08	4.15566e+08	5.99615e+08	4.71216e+08	5.34099e+08
P22033	Methylmalonyl-CoA mutase, mitochondrial OS=Homo sapiens GN=MUT PE=1 SV=4	2	2	0.0461175	1.18207	2.41006e+08	2.36604e+08	2.23704e+08	2.1799e+08	1.80296e+08	1.95004e+08
P14868	Aspartate--tRNA ligase, cytoplasmic OS=Homo sapiens GN=DARS PE=1 SV=2	6	6	0.0962327	1.18194	2.86237e+09	2.28129e+09	2.33961e+09	2.13687e+09	2.17172e+09	2.02277e+09
P16104	Cluster of Histone H2A.x OS=Homo sapiens GN=H2AFX PE=1 SV=2 (P16104)	5	2	0.363729	1.18129	8.30815e+09	1.19774e+10	7.53035e+09	7.95624e+09	8.09717e+09	7.49367e+09
Q96C86	m7GpppX diphosphatase OS=Homo sapiens GN=DCPS PE=1 SV=2	3	3	0.847343	0.846851	2.27035e+08	2.95702e+08	2.29045e+08	3.1334e+08	4.34473e+08	1.39925e+08
Q8N163	DBIRD complex subunit KIAA1967 OS=Homo sapiens GN=KIAA1967 PE=1 SV=2	4	4	0.171543	0.846971	6.12886e+08	7.96087e+08	6.64358e+08	9.24954e+08	7.59829e+08	7.63153e+08
P11142	Cluster of Heat shock cognate 71 kDa protein OS=Homo sapiens GN=HSPA8 PE=1 SV=1 (P11142)	26	23	0.0537375	1.18059	3.23208e+10	3.18202e+10	2.88176e+10	2.8923e+10	2.46116e+10	2.52043e+10
O43747	AP-1 complex subunit gamma-1 OS=Homo sapiens GN=AP1G1 PE=1 SV=5	2	1	0.500716	0.847227	4.95061e+06	9.45782e+06	1.01991e+07	1.09783e+07	7.26823e+06	1.07982e+07
Q9Y2X3	Nucleolar protein 58 OS=Homo sapiens GN=NOP58 PE=1 SV=1	9	9	0.0212857	0.847255	2.43984e+09	2.42736e+09	2.27303e+09	3.01066e+09	2.6361e+09	2.78073e+09
Q01844	RNA-binding protein EWS OS=Homo sapiens GN=EWSR1 PE=1 SV=1	4	3	0.0223015	0.84776	9.41731e+08	9.91206e+08	9.41962e+08	1.22689e+09	1.08146e+09	1.08283e+09
O43670	Zinc finger protein 207 OS=Homo sapiens GN=ZNF207 PE=1 SV=1	2	2	0.34636	1.17872	4.52856e+08	5.52059e+08	6.0644e+08	5.87613e+08	3.62978e+08	4.16443e+08
A0MZ66	Shootin-1 OS=Homo sapiens GN=KIAA1598 PE=1 SV=4	2	2	0.0737027	0.84854	1.47254e+08	1.45698e+08	1.40891e+08	1.91693e+08	1.53417e+08	1.66172e+08
P50395	Rab GDP dissociation inhibitor beta OS=Homo sapiens GN=GDI2 PE=1 SV=2	18	10	0.0357732	1.1784	4.47921e+09	5.21571e+09	4.61082e+09	4.23809e+09	3.95317e+09	3.94875e+09
Q9NQC3	Reticulon-4 OS=Homo sapiens GN=RTN4 PE=1 SV=2	3	3	0.00676619	0.849734	4.40024e+09	4.42171e+09	4.15309e+09	5.31718e+09	4.88849e+09	5.06387e+09
P12270	Nucleoprotein TPR OS=Homo sapiens GN=TPR PE=1 SV=3	17	16	0.0241967	0.849919	1.80274e+09	1.83552e+09	1.64481e+09	2.12948e+09	2.14142e+09	1.94507e+09
P30050	60S ribosomal protein L12 OS=Homo sapiens GN=RPL12 PE=1 SV=1	4	4	0.0807956	1.17631	5.45259e+09	5.29585e+09	4.61869e+09	4.77344e+09	4.18652e+09	4.10387e+09
P35237	Serpin B6 OS=Homo sapiens GN=SERPINB6 PE=1 SV=3	3	3	0.0527875	1.17555	8.99534e+08	9.29498e+08	8.05018e+08	7.97672e+08	6.9394e+08	7.49084e+08
P35613	Basigin OS=Homo sapiens GN=BSG PE=1 SV=2	5	4	0.113488	1.17531	2.41785e+09	2.29581e+09	1.98609e+09	2.09263e+09	1.73999e+09	1.86778e+09
Q9UBT2	SUMO-activating enzyme subunit 2 OS=Homo sapiens GN=UBA2 PE=1 SV=2	4	4	0.0990701	0.851322	9.15309e+08	9.28806e+08	8.76017e+08	1.21873e+09	1.00718e+09	9.69274e+08
Q92890	Ubiquitin fusion degradation protein 1 homolog OS=Homo sapiens GN=UFD1L PE=1 SV=3	2	2	0.0509788	1.17441	6.16046e+08	6.26215e+08	5.43778e+08	5.4415e+08	4.80585e+08	4.96061e+08
Q99541	Perilipin-2 OS=Homo sapiens GN=PLIN2 PE=1 SV=2	7	6	0.0791317	0.85159	2.34177e+09	2.14913e+09	1.89448e+09	2.66375e+09	2.43697e+09	2.39747e+09
P68400	Casein kinase II subunit alpha OS=Homo sapiens GN=CSNK2A1 PE=1 SV=1	4	4	0.130735	1.17358	1.34806e+09	1.4084e+09	1.13192e+09	1.14985e+09	1.16613e+09	9.973e+08
Q9HAV7	GrpE protein homolog 1, mitochondrial OS=Homo sapiens GN=GRPEL1 PE=1 SV=2	2	2	0.174268	0.852144	4.10613e+08	5.50738e+08	4.28885e+08	5.88507e+08	5.08459e+08	5.34491e+08
Q9Y2W2	WW domain-binding protein 11 OS=Homo sapiens GN=WBP11 PE=1 SV=1	2	2	0.115643	0.853353	1.24652e+08	1.0619e+08	1.07517e+08	1.48137e+08	1.22246e+08	1.26123e+08
Q9Y2A7	Nck-associated protein 1 OS=Homo sapiens GN=NCKAP1 PE=1 SV=1	2	2	0.560063	1.17015	6.64931e+07	5.36955e+07	3.50082e+07	5.0973e+07	4.14582e+07	4.0199e+07
P35250	Replication factor C subunit 2 OS=Homo sapiens GN=RFC2 PE=1 SV=3	2	2	0.352871	0.854654	7.58627e+07	8.91455e+07	5.02484e+07	8.63492e+07	8.76741e+07	7.78408e+07
P27695	DNA-(apurinic or apyrimidinic site) lyase OS=Homo sapiens GN=APEX1 PE=1 SV=2	3	2	0.281625	0.854976	1.37305e+09	1.95012e+09	1.2263e+09	1.81111e+09	1.68966e+09	1.82041e+09
Q13247	Serine/arginine-rich splicing factor 6 OS=Homo sapiens GN=SRSF6 PE=1 SV=2	4	3	0.120732	0.855259	1.37127e+08	1.64323e+08	1.79752e+08	1.94726e+08	1.80728e+08	1.87184e+08
Q15019	Septin-2 OS=Homo sapiens GN=SEPT2 PE=1 SV=1	4	4	0.133817	0.855959	1.89036e+09	2.22086e+09	1.80484e+09	2.55095e+09	2.12026e+09	2.24041e+09
P18754	Regulator of chromosome condensation OS=Homo sapiens GN=RCC1 PE=1 SV=1	6	5	0.0353655	0.855982	1.32786e+09	1.30996e+09	1.21069e+09	1.62166e+09	1.43941e+09	1.43495e+09
P28288	ATP-binding cassette sub-family D member 3 OS=Homo sapiens GN=ABCD3 PE=1 SV=1	9	9	0.10565	0.856179	3.3071e+09	3.90472e+09	3.10396e+09	4.10531e+09	4.18932e+09	3.75401e+09
O00232	26S proteasome non-ATPase regulatory subunit 12 OS=Homo sapiens GN=PSMD12 PE=1 SV=3	6	5	0.0833022	0.856287	7.83313e+08	8.93615e+08	7.51603e+08	1.02374e+09	8.8234e+08	9.30039e+08
P55060	Exportin-2 OS=Homo sapiens GN=CSE1L PE=1 SV=3	13	11	0.0291829	0.856561	5.07703e+09	5.36087e+09	4.76936e+09	6.27951e+09	5.62948e+09	5.84484e+09
Q13283	Ras GTPase-activating protein-binding protein 1 OS=Homo sapiens GN=G3BP1 PE=1 SV=1	6	6	0.0201586	1.16598	2.10221e+09	2.14381e+09	1.98921e+09	1.87885e+09	1.66881e+09	1.79997e+09
Q99497	Protein DJ-1 OS=Homo sapiens GN=PARK7 PE=1 SV=2	5	4	0.0225304	0.858313	4.44713e+09	4.80502e+09	4.27751e+09	5.52124e+09	5.10146e+09	5.14039e+09
Q9Y6M1	Insulin-like growth factor 2 mRNA-binding protein 2 OS=Homo sapiens GN=IGF2BP2 PE=1 SV=2	7	4	0.176135	1.16483	5.27695e+08	5.29663e+08	4.61146e+08	4.84643e+08	3.66132e+08	4.52856e+08
P30740	Leukocyte elastase inhibitor OS=Homo sapiens GN=SERPINB1 PE=1 SV=1	8	9	0.00602658	1.16474	2.12883e+09	2.19851e+09	2.0608e+09	1.90662e+09	1.80451e+09	1.7735e+09
Q12906	Interleukin enhancer-binding factor 3 OS=Homo sapiens GN=ILF3 PE=1 SV=3	10	10	0.0764104	1.16332	5.90108e+09	5.96722e+09	5.55449e+09	5.60448e+09	4.57961e+09	4.79263e+09
Q9NTK5	Obg-like ATPase 1 OS=Homo sapiens GN=OLA1 PE=1 SV=2	7	7	0.38128	1.16329	3.12922e+09	4.80012e+09	3.32499e+09	3.37205e+09	3.16394e+09	3.13859e+09
P14625	Cluster of Endoplasmin OS=Homo sapiens GN=HSP90B1 PE=1 SV=1 (P14625)	21	19	0.0224358	0.859639	2.03165e+10	1.98012e+10	1.85515e+10	2.42174e+10	2.20596e+10	2.19716e+10
Q9BSJ8	Extended synaptotagmin-1 OS=Homo sapiens GN=ESYT1 PE=1 SV=1	13	12	0.112437	0.85972	2.39089e+09	2.96464e+09	2.412e+09	3.18062e+09	2.86484e+09	2.98948e+09
P63241	Cluster of Eukaryotic translation initiation factor 5A-1 OS=Homo sapiens GN=EIF5A PE=1 SV=2 (P63241)	5	5	0.0923649	0.861343	7.29951e+09	7.96398e+09	6.45873e+09	8.87718e+09	7.93012e+09	8.41171e+09
Q13428	Treacle protein OS=Homo sapiens GN=TCOF1 PE=1 SV=3	3	3	0.407362	0.861933	1.59428e+08	1.48196e+08	1.08165e+08	1.97407e+08	1.38746e+08	1.4624e+08
Q96S52	GPI transamidase component PIG-S OS=Homo sapiens GN=PIGS PE=1 SV=3	2	2	0.873829	1.15948	1.69851e+08	1.2311e+08	5.45144e+07	8.39255e+07	1.26008e+08	8.97483e+07
P06132	Uroporphyrinogen decarboxylase OS=Homo sapiens GN=UROD PE=1 SV=2	2	2	0.0469295	1.15722	6.52676e+08	6.70442e+08	7.06063e+08	5.98497e+08	6.22207e+08	5.3279e+08
Q92896	Golgi apparatus protein 1 OS=Homo sapiens GN=GLG1 PE=1 SV=2	2	2	0.269536	1.15713	3.52803e+08	3.52044e+08	3.57365e+08	3.83234e+08	2.49687e+08	2.85054e+08
P40925	Malate dehydrogenase, cytoplasmic OS=Homo sapiens GN=MDH1 PE=1 SV=4	8	6	0.0829763	1.15648	5.21056e+09	5.41065e+09	4.75526e+09	4.88987e+09	4.15462e+09	4.25145e+09
P48444	Coatomer subunit delta OS=Homo sapiens GN=ARCN1 PE=1 SV=1	5	4	0.160436	0.8647	1.1964e+09	1.49216e+09	1.26353e+09	1.66962e+09	1.38635e+09	1.51449e+09
P60660	Myosin light polypeptide 6 OS=Homo sapiens GN=MYL6 PE=1 SV=2	6	7	0.213846	0.865493	3.5504e+09	4.678e+09	3.36117e+09	4.62464e+09	4.48746e+09	4.27861e+09
Q8WWY3	U4/U6 small nuclear ribonucleoprotein Prp31 OS=Homo sapiens GN=PRPF31 PE=1 SV=2	4	3	0.74475	1.15531	4.02885e+07	9.52087e+07	6.66874e+07	5.18209e+07	6.85592e+07	5.46245e+07
P50570	Cluster of Dynamin-2 OS=Homo sapiens GN=DNM2 PE=1 SV=2 (P50570)	7	4	0.0445731	0.866022	7.71259e+08	8.02898e+08	7.59988e+08	9.824e+08	8.46094e+08	8.66755e+08
P10599	Thioredoxin OS=Homo sapiens GN=TXN PE=1 SV=3	3	3	0.130647	0.866319	5.54698e+09	6.01493e+09	5.09953e+09	7.13306e+09	5.86041e+09	6.23898e+09
O00154	Cluster of Cytosolic acyl coenzyme A thioester hydrolase OS=Homo sapiens GN=ACOT7 PE=1 SV=3 (O00154)	3	3	0.0788804	1.15415	1.24602e+09	1.17249e+09	1.21973e+09	1.17906e+09	9.73116e+08	1.00012e+09
P61221	ATP-binding cassette sub-family E member 1 OS=Homo sapiens GN=ABCE1 PE=1 SV=1	5	5	0.10284	0.866854	8.42942e+08	9.74774e+08	9.045e+08	1.15948e+09	9.84712e+08	9.96146e+08
Q14978	Nucleolar and coiled-body phosphoprotein 1 OS=Homo sapiens GN=NOLC1 PE=1 SV=2	3	3	0.895588	1.15338	9.4208e+07	1.06175e+08	2.5113e+08	1.42758e+08	1.18293e+08	1.3042e+08
Q9NSE4	Isoleucine--tRNA ligase, mitochondrial OS=Homo sapiens GN=IARS2 PE=1 SV=2	7	6	0.0450537	0.867165	9.07872e+08	1.05389e+09	9.57979e+08	1.17751e+09	1.09849e+09	1.09099e+09
P62280	40S ribosomal protein S11 OS=Homo sapiens GN=RPS11 PE=1 SV=3	2	2	0.294648	0.867745	7.13953e+07	7.96799e+07	5.53304e+07	8.31868e+07	6.9936e+07	8.47415e+07
P26640	Valine--tRNA ligase OS=Homo sapiens GN=VARS PE=1 SV=4	11	11	0.105581	0.868213	2.86282e+09	3.09346e+09	2.50043e+09	3.42189e+09	3.2383e+09	3.08018e+09
Q9Y617	Phosphoserine aminotransferase OS=Homo sapiens GN=PSAT1 PE=1 SV=2	7	8	0.0786245	1.15169	3.37856e+09	2.97292e+09	3.17375e+09	2.88195e+09	2.49918e+09	2.88949e+09
Q9UNS2	COP9 signalosome complex subunit 3 OS=Homo sapiens GN=COPS3 PE=1 SV=3	2	2	0.043299	0.868661	1.72063e+08	1.50542e+08	1.5349e+08	1.88224e+08	1.86124e+08	1.73732e+08
O95782	Cluster of AP-2 complex subunit alpha-1 OS=Homo sapiens GN=AP2A1 PE=1 SV=3 (O95782)	5	3	0.0554737	0.869252	3.15728e+08	3.5485e+08	3.21575e+08	4.084e+08	3.5965e+08	3.73337e+08
P13073	Cytochrome c oxidase subunit 4 isoform 1, mitochondrial OS=Homo sapiens GN=COX4I1 PE=1 SV=1	2	2	0.126156	0.870936	6.04629e+08	6.95415e+08	6.32641e+08	8.27093e+08	6.99388e+08	6.92608e+08
P30085	UMP-CMP kinase OS=Homo sapiens GN=CMPK1 PE=1 SV=3	6	6	0.219488	0.871124	1.57336e+09	1.82676e+09	1.5899e+09	2.21616e+09	1.71947e+09	1.79263e+09
P04843	Dolichyl-diphosphooligosaccharide--protein glycosyltransferase subunit 1 OS=Homo sapiens GN=RPN1 PE=1 SV=1	11	11	0.129693	1.14632	7.04514e+09	7.29507e+09	6.59108e+09	6.93077e+09	5.6185e+09	5.71029e+09
Q13619	Cullin-4A OS=Homo sapiens GN=CUL4A PE=1 SV=3	3	2	0.296477	0.872529	1.27143e+08	1.82063e+08	1.24534e+08	1.74515e+08	1.6295e+08	1.59642e+08
Q12769	Nuclear pore complex protein Nup160 OS=Homo sapiens GN=NUP160 PE=1 SV=3	2	1	0.171007	0.872657	1.26756e+08	1.62731e+08	1.51661e+08	1.81478e+08	1.64905e+08	1.5914e+08
Q14152	Eukaryotic translation initiation factor 3 subunit A OS=Homo sapiens GN=EIF3A PE=1 SV=1	10	10	0.112103	0.872893	3.39161e+09	3.54677e+09	2.99662e+09	4.1287e+09	3.68936e+09	3.56364e+09
Q9BVI4	Nucleolar complex protein 4 homolog OS=Homo sapiens GN=NOC4L PE=1 SV=1	3	2	0.191587	1.14477	5.90019e+07	5.89292e+07	6.37697e+07	6.00901e+07	4.46858e+07	5.39467e+07
P13929	Beta-enolase OS=Homo sapiens GN=ENO3 PE=1 SV=4	2	1	0.49443	0.873788	3.97218e+07	4.44773e+07	2.52779e+07	4.66629e+07	3.34313e+07	4.51959e+07
Q12904	Aminoacyl tRNA synthase complex-interacting multifunctional protein 1 OS=Homo sapiens GN=AIMP1 PE=1 SV=2	5	5	0.0722906	1.14353	1.5224e+09	1.41025e+09	1.31936e+09	1.30472e+09	1.25944e+09	1.15416e+09
Q9BWF3	Cluster of RNA-binding protein 4 OS=Homo sapiens GN=RBM4 PE=1 SV=1 (Q9BWF3)	4	4	0.0987789	1.14202	5.32367e+08	6.14404e+08	5.22261e+08	4.70068e+08	4.71046e+08	5.20354e+08
P13473	Lysosome-associated membrane glycoprotein 2 OS=Homo sapiens GN=LAMP2 PE=1 SV=2	2	1	0.225779	1.14167	5.13802e+08	6.66317e+08	5.96458e+08	5.70963e+08	4.84736e+08	5.00419e+08
O95336	6-phosphogluconolactonase OS=Homo sapiens GN=PGLS PE=1 SV=2	4	3	0.0486525	1.14118	9.93117e+08	1.06353e+09	9.56113e+08	9.43454e+08	8.50741e+08	8.45832e+08
Q13492	Phosphatidylinositol-binding clathrin assembly protein OS=Homo sapiens GN=PICALM PE=1 SV=2	3	3	0.328098	0.878833	3.11934e+08	4.37792e+08	2.99598e+08	4.03373e+08	4.24431e+08	3.66194e+08
O43776	Asparagine--tRNA ligase, cytoplasmic OS=Homo sapiens GN=NARS PE=1 SV=1	6	6	0.0978838	1.13787	3.52032e+09	3.5245e+09	3.03004e+09	3.10059e+09	2.78073e+09	2.97281e+09
P14406	Cytochrome c oxidase subunit 7A2, mitochondrial OS=Homo sapiens GN=COX7A2 PE=1 SV=1	2	1	0.142419	1.13718	1.2485e+09	1.09551e+09	1.02395e+09	1.05917e+09	9.71226e+08	9.31267e+08
P11310	Medium-chain specific acyl-CoA dehydrogenase, mitochondrial OS=Homo sapiens GN=ACADM PE=1 SV=1	3	3	0.498448	1.13706	3.73185e+08	3.46145e+08	2.94706e+08	3.32424e+08	1.88262e+08	3.71119e+08
Q15181	Inorganic pyrophosphatase OS=Homo sapiens GN=PPA1 PE=1 SV=2	7	7	0.0571584	0.879702	3.38966e+09	3.47273e+09	3.10068e+09	3.99333e+09	3.78251e+09	3.54967e+09
Q9P0L0	Vesicle-associated membrane protein-associated protein A OS=Homo sapiens GN=VAPA PE=1 SV=3	6	5	0.205952	0.881033	3.32117e+09	3.03245e+09	2.53895e+09	3.6177e+09	3.24517e+09	3.23047e+09
Q96KG9	N-terminal kinase-like protein OS=Homo sapiens GN=SCYL1 PE=1 SV=1	2	2	0.294179	0.881112	8.90127e+07	7.35477e+07	7.10205e+07	1.02401e+08	8.19854e+07	8.07111e+07
O14745	Na(+)/H(+) exchange regulatory cofactor NHE-RF1 OS=Homo sapiens GN=SLC9A3R1 PE=1 SV=4	3	3	0.345069	1.13175	2.01919e+09	1.78847e+09	1.721e+09	2.02833e+09	1.40451e+09	1.45223e+09
P42224	Signal transducer and activator of transcription 1-alpha/beta OS=Homo sapiens GN=STAT1 PE=1 SV=2	7	5	0.0357921	0.884476	7.13818e+08	7.09323e+08	6.88026e+08	8.46335e+08	7.43702e+08	7.96876e+08
P50213	Isocitrate dehydrogenase [NAD] subunit alpha, mitochondrial OS=Homo sapiens GN=IDH3A PE=1 SV=1	3	3	0.0497211	0.884484	5.50488e+08	5.30654e+08	5.34734e+08	6.59337e+08	5.72744e+08	5.94831e+08
P31350	Cluster of Ribonucleoside-diphosphate reductase subunit M2 OS=Homo sapiens GN=RRM2 PE=1 SV=1 (P31350)	3	3	0.0882278	0.884838	1.70953e+08	1.94117e+08	1.96038e+08	2.22214e+08	2.13258e+08	1.98665e+08
Q07021	Complement component 1 Q subcomponent-binding protein, mitochondrial OS=Homo sapiens GN=C1QBP PE=1 SV=1	5	4	0.097958	1.12898	8.05814e+09	8.75596e+09	7.5568e+09	7.7133e+09	7.04844e+09	6.82499e+09
Q14254	Flotillin-2 OS=Homo sapiens GN=FLOT2 PE=1 SV=2	4	3	0.299997	0.886916	5.08002e+08	3.48848e+08	4.07028e+08	4.63506e+08	4.92637e+08	4.68882e+08
P62249	40S ribosomal protein S16 OS=Homo sapiens GN=RPS16 PE=1 SV=2	6	5	0.306685	0.887738	2.71423e+09	2.91059e+09	2.67902e+09	3.70635e+09	2.8784e+09	2.76917e+09
Q07955	Serine/arginine-rich splicing factor 1 OS=Homo sapiens GN=SRSF1 PE=1 SV=2	3	3	0.251989	1.12493	1.50582e+09	1.44511e+09	1.25406e+09	1.41909e+09	1.12054e+09	1.19836e+09
Q00839	Heterogeneous nuclear ribonucleoprotein U OS=Homo sapiens GN=HNRNPU PE=1 SV=6	12	8	0.114659	0.889239	1.45423e+10	1.44928e+10	1.28339e+10	1.70175e+10	1.49703e+10	1.50963e+10
Q9Y2Q3	Glutathione S-transferase kappa 1 OS=Homo sapiens GN=GSTK1 PE=1 SV=3	4	4	0.157951	0.889504	1.61039e+09	1.45084e+09	1.47218e+09	1.8919e+09	1.64535e+09	1.55932e+09
Q9Y5L4	Mitochondrial import inner membrane translocase subunit Tim13 OS=Homo sapiens GN=TIMM13 PE=1 SV=1	2	2	0.123909	0.889558	1.34433e+09	1.17383e+09	1.25994e+09	1.54471e+09	1.33222e+09	1.37024e+09
Q92597	Protein NDRG1 OS=Homo sapiens GN=NDRG1 PE=1 SV=1	4	4	0.187493	0.89036	7.46215e+08	7.44185e+08	5.93754e+08	7.71354e+08	7.97951e+08	7.71492e+08
Q71RC2	La-related protein 4 OS=Homo sapiens GN=LARP4 PE=1 SV=3	2	2	0.42653	0.890778	4.9423e+07	5.67956e+07	4.83228e+07	6.87364e+07	4.70976e+07	5.76562e+07
Q6P2Q9	Pre-mRNA-processing-splicing factor 8 OS=Homo sapiens GN=PRPF8 PE=1 SV=2	21	21	0.173806	0.891618	3.9591e+09	4.78951e+09	3.9517e+09	5.03791e+09	4.5197e+09	4.68652e+09
Q9H8H0	Nucleolar protein 11 OS=Homo sapiens GN=NOL11 PE=1 SV=1	4	3	0.198827	1.12047	2.90207e+08	3.47905e+08	3.32498e+08	3.18017e+08	2.7292e+08	2.75313e+08
P42285	Superkiller viralicidic activity 2-like 2 OS=Homo sapiens GN=SKIV2L2 PE=1 SV=3	3	2	0.702088	0.892776	1.4415e+08	1.46382e+08	2.90247e+08	1.91371e+08	3.06303e+08	1.52858e+08
O75874	Isocitrate dehydrogenase [NADP] cytoplasmic OS=Homo sapiens GN=IDH1 PE=1 SV=2	16	16	0.134018	0.89282	1.57405e+10	1.60738e+10	1.38135e+10	1.83509e+10	1.62641e+10	1.64902e+10
P22314	Ubiquitin-like modifier-activating enzyme 1 OS=Homo sapiens GN=UBA1 PE=1 SV=3	18	17	0.0295709	0.892938	1.26336e+10	1.38253e+10	1.25966e+10	1.49218e+10	1.46721e+10	1.41443e+10
Q08945	FACT complex subunit SSRP1 OS=Homo sapiens GN=SSRP1 PE=1 SV=1	2	2	0.25847	1.11939	1.06453e+09	1.2405e+09	1.00517e+09	1.08465e+09	8.88601e+08	9.83891e+08
P18669	Cluster of Phosphoglycerate mutase 1 OS=Homo sapiens GN=PGAM1 PE=1 SV=2 (P18669)	11	11	0.0886883	0.893351	1.854e+10	1.9731e+10	1.732e+10	2.21542e+10	1.9925e+10	2.01483e+10
Q15020	Squamous cell carcinoma antigen recognized by T-cells 3 OS=Homo sapiens GN=SART3 PE=1 SV=1	6	5	0.225236	0.893407	4.48604e+08	4.86501e+08	4.93038e+08	6.07546e+08	4.82134e+08	5.08856e+08
P62847	40S ribosomal protein S24 OS=Homo sapiens GN=RPS24 PE=1 SV=1	3	3	0.109215	1.11796	2.5783e+09	2.71915e+09	2.38666e+09	2.47283e+09	2.19244e+09	2.20804e+09
P61313	60S ribosomal protein L15 OS=Homo sapiens GN=RPL15 PE=1 SV=2	5	5	0.0900089	1.11763	1.9458e+09	2.13613e+09	1.91157e+09	1.91899e+09	1.73085e+09	1.71283e+09
Q9UN86	Ras GTPase-activating protein-binding protein 2 OS=Homo sapiens GN=G3BP2 PE=1 SV=2	2	2	0.133728	1.11698	4.65645e+08	5.49543e+08	5.0544e+08	4.84297e+08	4.41825e+08	4.35248e+08
P30419	Glycylpeptide N-tetradecanoyltransferase 1 OS=Homo sapiens GN=NMT1 PE=1 SV=2	4	4	0.218901	0.895421	6.37068e+08	8.1642e+08	6.64775e+08	8.22451e+08	7.77579e+08	7.65631e+08
P15880	40S ribosomal protein S2 OS=Homo sapiens GN=RPS2 PE=1 SV=2	6	6	0.347418	1.11656	3.4741e+09	3.65597e+09	3.33308e+09	3.8505e+09	2.69191e+09	2.82851e+09
Q9NTZ6	RNA-binding protein 12 OS=Homo sapiens GN=RBM12 PE=1 SV=1	2	3	0.253236	0.895722	4.4553e+08	4.14426e+08	4.04494e+08	4.83968e+08	5.21217e+08	4.06468e+08
O15372	Eukaryotic translation initiation factor 3 subunit H OS=Homo sapiens GN=EIF3H PE=1 SV=1	3	3	0.458364	1.11581	2.48292e+08	1.91151e+08	2.77145e+08	1.98511e+08	2.06226e+08	2.37479e+08
P50502	Cluster of Hsc70-interacting protein OS=Homo sapiens GN=ST13 PE=1 SV=2 (P50502)	3	3	0.437895	0.897381	2.33872e+09	2.39423e+09	2.12173e+09	3.10701e+09	2.18587e+09	2.34567e+09
O15371	Eukaryotic translation initiation factor 3 subunit D OS=Homo sapiens GN=EIF3D PE=1 SV=1	4	4	0.278722	0.897797	8.40836e+08	9.04166e+08	7.12223e+08	9.96899e+08	8.31917e+08	9.08134e+08
P61088	Cluster of Ubiquitin-conjugating enzyme E2 N OS=Homo sapiens GN=UBE2N PE=1 SV=1 (P61088)	3	3	0.137331	1.1135	1.14083e+09	1.17585e+09	1.12828e+09	1.15488e+09	9.76467e+08	9.62458e+08
Q15029	116 kDa U5 small nuclear ribonucleoprotein component OS=Homo sapiens GN=EFTUD2 PE=1 SV=1	12	10	0.242589	1.11315	1.49529e+09	1.79799e+09	1.53351e+09	1.59636e+09	1.34444e+09	1.39535e+09
P27797	Calreticulin OS=Homo sapiens GN=CALR PE=1 SV=1	12	11	0.0982691	1.11315	2.08467e+10	2.04065e+10	1.81166e+10	1.85998e+10	1.73798e+10	1.73555e+10
O00299	Chloride intracellular channel protein 1 OS=Homo sapiens GN=CLIC1 PE=1 SV=4	5	5	0.126803	0.898409	6.8611e+09	7.32175e+09	6.63541e+09	8.45752e+09	7.28805e+09	7.42679e+09
O95793	Double-stranded RNA-binding protein Staufen homolog 1 OS=Homo sapiens GN=STAU1 PE=1 SV=2	7	7	0.245688	1.11301	1.8104e+09	1.96559e+09	1.55816e+09	1.70403e+09	1.51533e+09	1.57318e+09
Q9H9B4	Sideroflexin-1 OS=Homo sapiens GN=SFXN1 PE=1 SV=4	3	3	0.332597	0.898561	5.40441e+08	7.07516e+08	7.34444e+08	7.80143e+08	7.42304e+08	6.83748e+08
Q6UB35	Monofunctional C1-tetrahydrofolate synthase, mitochondrial OS=Homo sapiens GN=MTHFD1L PE=1 SV=1	2	2	0.182204	1.11274	3.52989e+08	3.09314e+08	3.06933e+08	3.00204e+08	2.63179e+08	3.07654e+08
Q13162	Peroxiredoxin-4 OS=Homo sapiens GN=PRDX4 PE=1 SV=1	6	4	0.218376	1.11212	3.29974e+09	3.45087e+09	2.91246e+09	3.19891e+09	2.80239e+09	2.68757e+09
Q9UBV2	Protein sel-1 homolog 1 OS=Homo sapiens GN=SEL1L PE=1 SV=3	2	2	0.313177	1.11178	3.23312e+08	3.43328e+08	2.67095e+08	2.8192e+08	2.5658e+08	3.01359e+08
P27348	14-3-3 protein theta OS=Homo sapiens GN=YWHAQ PE=1 SV=1	10	7	0.296189	0.900434	4.56739e+09	5.02607e+09	3.72681e+09	5.19798e+09	4.69477e+09	4.90041e+09
P46821	Microtubule-associated protein 1B OS=Homo sapiens GN=MAP1B PE=1 SV=2	2	2	0.863984	1.10937	7.12259e+07	1.29987e+08	1.78464e+08	1.46767e+08	1.01465e+08	9.40117e+07
P61019	Cluster of Ras-related protein Rab-2A OS=Homo sapiens GN=RAB2A PE=1 SV=1 (P61019)	5	5	0.145946	1.10921	1.03259e+09	1.16726e+09	1.10796e+09	1.08554e+09	9.34504e+08	9.62091e+08
Q9NX58	Cell growth-regulating nucleolar protein OS=Homo sapiens GN=LYAR PE=1 SV=2	4	4	0.348955	1.10843	3.43395e+08	4.35919e+08	3.43328e+08	3.24186e+08	3.70989e+08	3.17644e+08
P07954	Fumarate hydratase, mitochondrial OS=Homo sapiens GN=FH PE=1 SV=3	6	5	0.159175	1.10838	2.74486e+09	3.15177e+09	2.69718e+09	2.74372e+09	2.46167e+09	2.54813e+09
P13010	X-ray repair cross-complementing protein 5 OS=Homo sapiens GN=XRCC5 PE=1 SV=3	13	11	0.294051	0.903538	1.43409e+10	1.85823e+10	1.40717e+10	1.75922e+10	1.75598e+10	1.68601e+10
P27635	Cluster of 60S ribosomal protein L10 OS=Homo sapiens GN=RPL10 PE=1 SV=4 (P27635)	4	3	0.193357	1.10601	2.51012e+09	2.274e+09	2.28755e+09	2.37996e+09	1.97196e+09	2.04192e+09
P35268	60S ribosomal protein L22 OS=Homo sapiens GN=RPL22 PE=1 SV=2	2	2	0.278857	1.10577	9.08663e+08	1.10852e+09	9.37757e+08	8.75708e+08	9.74582e+08	8.21988e+08
Q9BQG0	Myb-binding protein 1A OS=Homo sapiens GN=MYBBP1A PE=1 SV=2	12	12	0.170563	1.10467	1.85853e+09	2.13438e+09	1.95369e+09	1.93484e+09	1.78748e+09	1.66081e+09
Q02218	Cluster of 2-oxoglutarate dehydrogenase, mitochondrial OS=Homo sapiens GN=OGDH PE=1 SV=3 (Q02218)	3	3	0.410725	1.10372	3.41606e+08	4.58127e+08	3.48002e+08	3.56541e+08	3.29584e+08	3.5375e+08
O76024	Wolframin OS=Homo sapiens GN=WFS1 PE=1 SV=2	2	1	0.447284	0.906552	3.74865e+06	5.17212e+06	3.65737e+06	4.99513e+06	4.08413e+06	4.79544e+06
Q9Y3I0	tRNA-splicing ligase RtcB homolog OS=Homo sapiens GN=C22orf28 PE=1 SV=1	5	4	0.277951	1.10247	1.51266e+09	1.71507e+09	1.52526e+09	1.63804e+09	1.30387e+09	1.36931e+09
O00203	Cluster of AP-3 complex subunit beta-1 OS=Homo sapiens GN=AP3B1 PE=1 SV=3 (O00203)	5	5	0.374726	1.10183	3.41701e+08	3.58422e+08	2.8577e+08	3.40265e+08	2.73716e+08	2.80797e+08
Q16543	Hsp90 co-chaperone Cdc37 OS=Homo sapiens GN=CDC37 PE=1 SV=1	4	4	0.24076	0.907654	3.34769e+09	3.29929e+09	2.92033e+09	3.90542e+09	3.30334e+09	3.33193e+09
Q9GZL7	Ribosome biogenesis protein WDR12 OS=Homo sapiens GN=WDR12 PE=1 SV=2	4	4	0.327497	1.10083	7.2232e+08	8.2757e+08	6.40985e+08	6.96177e+08	6.77597e+08	6.16429e+08
P27824	Calnexin OS=Homo sapiens GN=CANX PE=1 SV=2	10	10	0.14866	0.908426	1.29365e+10	1.41593e+10	1.30662e+10	1.60583e+10	1.38703e+10	1.42821e+10
Q9BPW8	Protein NipSnap homolog 1 OS=Homo sapiens GN=NIPSNAP1 PE=1 SV=1	2	2	0.185394	0.908878	2.29498e+09	2.60823e+09	2.27831e+09	2.85262e+09	2.51165e+09	2.53726e+09
P61978	Heterogeneous nuclear ribonucleoprotein K OS=Homo sapiens GN=HNRNPK PE=1 SV=1	14	14	0.103815	0.908913	2.57741e+10	2.73766e+10	2.49905e+10	3.07776e+10	2.77062e+10	2.74884e+10
O75569	Interferon-inducible double stranded RNA-dependent protein kinase activator A OS=Homo sapiens GN=PRKRA PE=1 SV=1	2	2	0.751453	1.09926	2.99687e+08	4.7971e+08	2.66114e+08	3.16335e+08	3.39037e+08	2.95732e+08
O94905	Erlin-2 OS=Homo sapiens GN=ERLIN2 PE=1 SV=1	4	3	0.160435	0.909717	1.32079e+09	1.30103e+09	1.18937e+09	1.52071e+09	1.33337e+09	1.33535e+09
Q96I25	Splicing factor 45 OS=Homo sapiens GN=RBM17 PE=1 SV=1	2	2	0.0675973	1.0989	3.56284e+07	3.71328e+07	3.38189e+07	3.40635e+07	3.15577e+07	3.13671e+07
Q5JTH9	RRP12-like protein OS=Homo sapiens GN=RRP12 PE=1 SV=2	3	2	0.370488	0.910074	2.1701e+08	2.30187e+08	1.75173e+08	2.50616e+08	2.10667e+08	2.22584e+08
O15067	Phosphoribosylformylglycinamidine synthase OS=Homo sapiens GN=PFAS PE=1 SV=4	4	4	0.284371	1.09836	6.37919e+08	7.90346e+08	7.20801e+08	6.88973e+08	6.01754e+08	6.6589e+08
Q13126	S-methyl-5'-thioadenosine phosphorylase OS=Homo sapiens GN=MTAP PE=1 SV=2	5	5	0.326017	0.911377	1.40291e+09	1.73541e+09	1.32326e+09	1.73226e+09	1.55702e+09	1.60615e+09
P23381	Tryptophan--tRNA ligase, cytoplasmic OS=Homo sapiens GN=WARS PE=1 SV=2	2	2	0.45586	0.911518	7.47654e+08	9.79529e+08	6.39254e+08	9.08704e+08	8.05207e+08	8.8224e+08
Q9UNF1	Melanoma-associated antigen D2 OS=Homo sapiens GN=MAGED2 PE=1 SV=2	2	2	0.65326	0.912101	1.83085e+08	1.96732e+08	1.76415e+08	2.64478e+08	1.66095e+08	1.79264e+08
P12081	Histidine--tRNA ligase, cytoplasmic OS=Homo sapiens GN=HARS PE=1 SV=2	3	3	0.156119	1.09632	6.51082e+08	7.08172e+08	6.21942e+08	6.44882e+08	5.70121e+08	5.92136e+08
Q9Y490	Talin-1 OS=Homo sapiens GN=TLN1 PE=1 SV=3	30	31	0.104376	0.9122	9.79805e+09	1.10364e+10	1.07683e+10	1.21268e+10	1.13561e+10	1.11618e+10
Q92945	Far upstream element-binding protein 2 OS=Homo sapiens GN=KHSRP PE=1 SV=4	13	12	0.482888	0.913415	2.83736e+09	3.14773e+09	2.88474e+09	3.89917e+09	2.80582e+09	3.00563e+09
P49841	Cluster of Glycogen synthase kinase-3 beta OS=Homo sapiens GN=GSK3B PE=1 SV=2 (P49841)	2	2	0.549334	1.09476	5.64715e+07	5.85896e+07	5.44788e+07	7.39478e+07	4.2419e+07	3.84977e+07
Q14789	Golgin subfamily B member 1 OS=Homo sapiens GN=GOLGB1 PE=1 SV=2	4	4	0.655334	1.09387	1.24221e+08	1.98531e+08	1.80688e+08	1.65556e+08	1.42819e+08	1.51863e+08
P62241	40S ribosomal protein S8 OS=Homo sapiens GN=RPS8 PE=1 SV=2	6	6	0.151652	1.09178	5.05405e+09	4.87743e+09	4.6017e+09	4.81821e+09	4.26347e+09	4.22982e+09
Q9BYG3	MKI67 FHA domain-interacting nucleolar phosphoprotein OS=Homo sapiens GN=MKI67IP PE=1 SV=1	2	2	0.14328	0.915981	2.67263e+08	2.84397e+08	2.58982e+08	3.1853e+08	2.83568e+08	2.829e+08
Q9NUU7	Cluster of ATP-dependent RNA helicase DDX19A OS=Homo sapiens GN=DDX19A PE=1 SV=1 (Q9NUU7)	2	2	0.359814	0.917116	6.42047e+08	5.6931e+08	5.66462e+08	7.11005e+08	5.62589e+08	6.64895e+08
P26583	Cluster of High mobility group protein B2 OS=Homo sapiens GN=HMGB2 PE=1 SV=2 (P26583)	3	2	0.3371	1.09018	8.54166e+07	9.57999e+07	7.48265e+07	7.98275e+07	7.47074e+07	8.03288e+07
P31939	Bifunctional purine biosynthesis protein PURH OS=Homo sapiens GN=ATIC PE=1 SV=3	16	15	0.224757	1.09014	1.02729e+10	1.2137e+10	1.11444e+10	1.09853e+10	9.92649e+09	9.86797e+09
O15460	Prolyl 4-hydroxylase subunit alpha-2 OS=Homo sapiens GN=P4HA2 PE=1 SV=1	2	1	0.349516	1.08988	5.17069e+06	6.02241e+06	4.87409e+06	5.04073e+06	4.4583e+06	5.2432e+06
P50579	Methionine aminopeptidase 2 OS=Homo sapiens GN=METAP2 PE=1 SV=1	3	3	0.622934	0.919026	1.54767e+08	1.61862e+08	1.31061e+08	2.00438e+08	1.54925e+08	1.31771e+08
Q9NYF8	Bcl-2-associated transcription factor 1 OS=Homo sapiens GN=BCLAF1 PE=1 SV=2	2	1	0.186049	0.919078	1.6618e+08	1.56852e+08	1.43514e+08	1.79159e+08	1.68124e+08	1.60341e+08
P17980	26S protease regulatory subunit 6A OS=Homo sapiens GN=PSMC3 PE=1 SV=3	10	10	0.236849	1.0869	4.6487e+09	5.43508e+09	4.79248e+09	4.87711e+09	4.46254e+09	4.34718e+09
Q6P1J9	Parafibromin OS=Homo sapiens GN=CDC73 PE=1 SV=1	2	2	0.568615	0.920271	6.93899e+07	1.06416e+08	5.74077e+07	9.11796e+07	8.08051e+07	8.14342e+07
P27144	Adenylate kinase isoenzyme 4, mitochondrial OS=Homo sapiens GN=AK4 PE=1 SV=1	2	1	0.101356	0.920303	1.02902e+09	1.10905e+09	1.0061e+09	1.19585e+09	1.09524e+09	1.12538e+09
P51398	28S ribosomal protein S29, mitochondrial OS=Homo sapiens GN=DAP3 PE=1 SV=1	4	4	0.142708	1.08509	5.42725e+08	6.04174e+08	6.13521e+08	5.36218e+08	5.6322e+08	5.22934e+08
P60842	Cluster of Eukaryotic initiation factor 4A-I OS=Homo sapiens GN=EIF4A1 PE=1 SV=1 (P60842)	15	9	0.401793	0.922486	5.16018e+09	5.2835e+09	4.89361e+09	6.39716e+09	4.95307e+09	5.27581e+09
Q07065	Cytoskeleton-associated protein 4 OS=Homo sapiens GN=CKAP4 PE=1 SV=2	12	11	0.287393	0.922588	2.84968e+09	2.97379e+09	2.73337e+09	3.40831e+09	2.78266e+09	3.08385e+09
P49792	Cluster of E3 SUMO-protein ligase RanBP2 OS=Homo sapiens GN=RANBP2 PE=1 SV=2 (P49792)	5	6	0.53978	0.923584	2.90601e+08	2.52135e+08	2.14065e+08	3.11023e+08	2.34398e+08	2.73997e+08
O95819	Cluster of Mitogen-activated protein kinase kinase kinase kinase 4 OS=Homo sapiens GN=MAP4K4 PE=1 SV=2 (O95819)	2	3	0.264666	0.923934	8.94797e+07	9.47727e+07	7.94686e+07	9.39442e+07	1.01348e+08	9.01406e+07
P39023	60S ribosomal protein L3 OS=Homo sapiens GN=RPL3 PE=1 SV=2	8	7	0.211338	1.08176	6.28742e+09	6.88938e+09	6.17505e+09	6.42105e+09	5.57629e+09	5.89193e+09
Q16718	NADH dehydrogenase [ubiquinone] 1 alpha subcomplex subunit 5 OS=Homo sapiens GN=NDUFA5 PE=1 SV=3	4	4	0.576183	0.925361	1.94447e+09	2.63585e+09	1.7583e+09	2.63866e+09	2.11737e+09	2.09386e+09
P60891	Cluster of Ribose-phosphate pyrophosphokinase 1 OS=Homo sapiens GN=PRPS1 PE=1 SV=2 (P60891)	4	2	0.443375	1.07998	6.61445e+07	6.1456e+07	5.05326e+07	5.73456e+07	5.47688e+07	5.28264e+07
Q9H307	Pinin OS=Homo sapiens GN=PNN PE=1 SV=4	8	6	0.219845	0.925996	5.35859e+08	5.5637e+08	5.15679e+08	6.33393e+08	5.58974e+08	5.44041e+08
P34932	Heat shock 70 kDa protein 4 OS=Homo sapiens GN=HSPA4 PE=1 SV=4	17	16	0.223548	0.926162	6.25192e+09	7.05109e+09	6.5368e+09	7.66962e+09	6.68854e+09	7.06338e+09
Q14498	RNA-binding protein 39 OS=Homo sapiens GN=RBM39 PE=1 SV=2	5	5	0.550438	0.926209	1.43939e+09	1.14954e+09	9.4116e+08	1.4207e+09	1.20471e+09	1.18593e+09
Q9BQE3	Cluster of Tubulin alpha-1C chain OS=Homo sapiens GN=TUBA1C PE=1 SV=1 (Q9BQE3)	16	14	0.269631	1.07923	8.63306e+10	9.20739e+10	8.37058e+10	8.97252e+10	7.82831e+10	7.48586e+10
P61247	40S ribosomal protein S3a OS=Homo sapiens GN=RPS3A PE=1 SV=2	5	5	0.150993	0.926636	2.10495e+09	2.35754e+09	2.20136e+09	2.53072e+09	2.31216e+09	2.34856e+09
Q15424	Cluster of Scaffold attachment factor B1 OS=Homo sapiens GN=SAFB PE=1 SV=4 (Q15424)	6	2	0.708349	1.07819	2.36881e+08	3.65323e+08	3.50499e+08	4.0822e+08	2.20211e+08	2.55186e+08
P28838	Cytosol aminopeptidase OS=Homo sapiens GN=LAP3 PE=1 SV=3	10	8	0.338676	0.928272	1.68195e+09	1.87399e+09	1.56572e+09	2.00839e+09	1.76957e+09	1.73946e+09
P18859	ATP synthase-coupling factor 6, mitochondrial OS=Homo sapiens GN=ATP5J PE=1 SV=1	3	3	0.370222	1.07719	1.40304e+09	1.46546e+09	1.33902e+09	1.49995e+09	1.22276e+09	1.18331e+09
P51149	Ras-related protein Rab-7a OS=Homo sapiens GN=RAB7A PE=1 SV=1	8	6	0.282183	0.928666	2.00395e+09	2.18627e+09	1.91265e+09	2.38819e+09	2.07528e+09	2.10819e+09
Q16576	Histone-binding protein RBBP7 OS=Homo sapiens GN=RBBP7 PE=1 SV=1	3	1	0.620163	1.07655	8.12603e+07	1.1126e+08	1.04976e+08	1.11824e+08	8.10919e+07	8.34273e+07
Q13435	Splicing factor 3B subunit 2 OS=Homo sapiens GN=SF3B2 PE=1 SV=2	5	2	0.71573	0.929587	3.53787e+08	3.47203e+08	3.25987e+08	4.73777e+08	3.06862e+08	3.24128e+08
Q8WUM4	Programmed cell death 6-interacting protein OS=Homo sapiens GN=PDCD6IP PE=1 SV=1	4	5	0.471921	0.929886	2.04136e+09	2.02113e+09	1.78677e+09	2.42019e+09	1.96799e+09	1.90211e+09
Q9BY32	Inosine triphosphate pyrophosphatase OS=Homo sapiens GN=ITPA PE=1 SV=2	2	2	0.31028	1.07539	1.59233e+09	1.52127e+09	1.39194e+09	1.53561e+09	1.30499e+09	1.34909e+09
P11387	DNA topoisomerase 1 OS=Homo sapiens GN=TOP1 PE=1 SV=2	6	6	0.487055	0.930288	1.39182e+09	1.29342e+09	1.20189e+09	1.61763e+09	1.28206e+09	1.27873e+09
Q8TCS8	Polyribonucleotide nucleotidyltransferase 1, mitochondrial OS=Homo sapiens GN=PNPT1 PE=1 SV=2	2	1	0.749066	0.931035	9.81827e+07	1.03611e+08	6.70836e+07	1.22074e+08	9.27362e+07	7.39831e+07
P27338	Amine oxidase [flavin-containing] B OS=Homo sapiens GN=MAOB PE=1 SV=3	5	5	0.665131	1.07405	3.05771e+08	4.53349e+08	3.77046e+08	3.51948e+08	3.03894e+08	4.0199e+08
O95433	Activator of 90 kDa heat shock protein ATPase homolog 1 OS=Homo sapiens GN=AHSA1 PE=1 SV=1	5	4	0.358466	1.0736	7.76133e+08	7.48362e+08	6.82396e+08	7.62219e+08	6.7114e+08	6.22233e+08
Q99956	Dual specificity protein phosphatase 9 OS=Homo sapiens GN=DUSP9 PE=1 SV=1	5	4	0.450786	1.07307	8.76468e+08	1.09712e+09	9.03289e+08	9.29153e+08	8.26389e+08	9.2544e+08
Q15257	Serine/threonine-protein phosphatase 2A activator OS=Homo sapiens GN=PPP2R4 PE=1 SV=3	2	2	0.60923	1.0727	1.35803e+08	1.7075e+08	1.55608e+08	1.86686e+08	1.23539e+08	1.20613e+08
P38919	Eukaryotic initiation factor 4A-III OS=Homo sapiens GN=EIF4A3 PE=1 SV=4	9	7	0.358442	0.933501	3.29092e+09	3.13157e+09	3.02685e+09	3.62767e+09	3.50003e+09	2.99477e+09
P35580	Myosin-10 OS=Homo sapiens GN=MYH10 PE=1 SV=3	25	20	0.328196	1.07074	7.89406e+09	8.76557e+09	7.38128e+09	7.98293e+09	7.15187e+09	7.31776e+09
O75489	NADH dehydrogenase [ubiquinone] iron-sulfur protein 3, mitochondrial OS=Homo sapiens GN=NDUFS3 PE=1 SV=1	6	6	0.403552	0.93443	1.35249e+09	1.36187e+09	1.30181e+09	1.61286e+09	1.40231e+09	1.28282e+09
P48739	Phosphatidylinositol transfer protein beta isoform OS=Homo sapiens GN=PITPNB PE=1 SV=2	2	2	0.393873	0.934915	3.8107e+08	4.32439e+08	3.64497e+08	4.60655e+08	3.91531e+08	4.07828e+08
P15374	Ubiquitin carboxyl-terminal hydrolase isozyme L3 OS=Homo sapiens GN=UCHL3 PE=1 SV=1	3	3	0.405298	0.935221	5.21386e+08	5.69364e+08	4.91163e+08	6.27001e+08	5.20789e+08	5.43696e+08
P35606	Coatomer subunit beta' OS=Homo sapiens GN=COPB2 PE=1 SV=2	7	7	0.360794	0.935643	1.55751e+09	1.69966e+09	1.50335e+09	1.85932e+09	1.55648e+09	1.67216e+09
P07741	Adenine phosphoribosyltransferase OS=Homo sapiens GN=APRT PE=1 SV=2	5	3	0.994419	1.06863	1.57766e+08	2.47137e+08	4.35687e+08	3.43298e+08	2.24668e+08	2.18641e+08
Q9Y224	UPF0568 protein C14orf166 OS=Homo sapiens GN=C14orf166 PE=1 SV=1	4	4	0.694117	1.06848	1.4781e+09	2.14689e+09	1.52014e+09	1.63615e+09	1.66029e+09	1.51895e+09
P35251	Replication factor C subunit 1 OS=Homo sapiens GN=RFC1 PE=1 SV=4	2	2	0.622373	0.936483	1.0389e+08	1.64843e+08	1.50985e+08	1.66998e+08	1.41388e+08	1.39799e+08
P04844	Dolichyl-diphosphooligosaccharide--protein glycosyltransferase subunit 2 OS=Homo sapiens GN=RPN2 PE=1 SV=3	15	15	0.12344	0.937452	1.48242e+10	1.5509e+10	1.44395e+10	1.66962e+10	1.57658e+10	1.5298e+10
Q86XP3	ATP-dependent RNA helicase DDX42 OS=Homo sapiens GN=DDX42 PE=1 SV=1	2	2	0.306749	1.06667	9.22811e+08	1.05038e+09	8.94178e+08	9.15682e+08	8.5954e+08	9.12922e+08
Q13200	26S proteasome non-ATPase regulatory subunit 2 OS=Homo sapiens GN=PSMD2 PE=1 SV=3	5	5	0.33232	1.06663	1.47977e+09	1.7096e+09	1.52872e+09	1.58927e+09	1.41165e+09	1.42246e+09
P54136	Arginine--tRNA ligase, cytoplasmic OS=Homo sapiens GN=RARS PE=1 SV=2	13	11	0.362722	0.937566	2.48282e+09	2.48364e+09	2.18364e+09	2.76088e+09	2.50355e+09	2.3618e+09
Q9NSD9	Phenylalanine--tRNA ligase beta subunit OS=Homo sapiens GN=FARSB PE=1 SV=3	5	5	0.488844	0.940136	9.55259e+08	1.01645e+09	9.28016e+08	1.08017e+09	1.11491e+09	8.89286e+08
O95394	Phosphoacetylglucosamine mutase OS=Homo sapiens GN=PGM3 PE=1 SV=1	4	3	0.376524	1.06325	1.40641e+09	1.68722e+09	1.64663e+09	1.52282e+09	1.48311e+09	1.45233e+09
Q15365	Cluster of Poly(rC)-binding protein 1 OS=Homo sapiens GN=PCBP1 PE=1 SV=2 (Q15365)	11	5	0.405394	1.06209	5.20576e+09	5.87928e+09	4.82207e+09	5.17401e+09	5.00633e+09	4.79688e+09
O00567	Nucleolar protein 56 OS=Homo sapiens GN=NOP56 PE=1 SV=4	9	7	0.491944	0.942569	1.72551e+09	2.25824e+09	1.83614e+09	2.16314e+09	1.961e+09	2.05036e+09
Q9Y5B9	FACT complex subunit SPT16 OS=Homo sapiens GN=SUPT16H PE=1 SV=1	5	5	0.478917	0.942801	1.818e+09	1.65181e+09	1.42205e+09	1.8549e+09	1.68956e+09	1.64419e+09
O15258	Protein RER1 OS=Homo sapiens GN=RER1 PE=1 SV=1	2	2	0.373903	1.06037	3.55039e+08	3.44064e+08	3.12534e+08	3.47045e+08	3.06694e+08	3.00306e+08
O43660	Pleiotropic regulator 1 OS=Homo sapiens GN=PLRG1 PE=1 SV=1	2	2	0.6019	0.946254	2.93297e+07	3.45584e+07	2.99089e+07	3.71097e+07	2.85377e+07	3.34772e+07
P11940	Cluster of Polyadenylate-binding protein 1 OS=Homo sapiens GN=PABPC1 PE=1 SV=2 (P11940)	10	8	0.438421	1.05637	2.99921e+09	3.19717e+09	2.86524e+09	3.19964e+09	2.72927e+09	2.64918e+09
P26368	Splicing factor U2AF 65 kDa subunit OS=Homo sapiens GN=U2AF2 PE=1 SV=4	5	5	0.517134	1.0558	1.89765e+09	1.69735e+09	1.56288e+09	1.79528e+09	1.52356e+09	1.56643e+09
P30049	ATP synthase subunit delta, mitochondrial OS=Homo sapiens GN=ATP5D PE=1 SV=2	2	2	0.420521	1.0555	4.30341e+08	5.06623e+08	4.44712e+08	4.62823e+08	4.18421e+08	4.27778e+08
Q1KMD3	Heterogeneous nuclear ribonucleoprotein U-like protein 2 OS=Homo sapiens GN=HNRNPUL2 PE=1 SV=1	3	3	0.205585	0.947821	2.03363e+09	2.00112e+09	1.86745e+09	2.1761e+09	2.03595e+09	2.01508e+09
Q13813	Spectrin alpha chain, non-erythrocytic 1 OS=Homo sapiens GN=SPTAN1 PE=1 SV=3	72	65	0.334665	1.05469	2.54142e+10	2.71638e+10	2.35503e+10	2.47957e+10	2.44317e+10	2.29536e+10
P31948	Stress-induced-phosphoprotein 1 OS=Homo sapiens GN=STIP1 PE=1 SV=1	7	4	0.472398	1.05456	2.71662e+09	2.60553e+09	2.39062e+09	2.73005e+09	2.31499e+09	2.2687e+09
P62906	60S ribosomal protein L10a OS=Homo sapiens GN=RPL10A PE=1 SV=2	5	5	0.423216	1.05439	5.15437e+09	5.23545e+09	5.0784e+09	5.52492e+09	4.61775e+09	4.52755e+09
Q14203	Dynactin subunit 1 OS=Homo sapiens GN=DCTN1 PE=1 SV=3	3	2	0.625489	0.948738	8.12995e+07	1.24033e+08	8.64778e+07	1.06305e+08	1.01343e+08	9.9929e+07
P19623	Spermidine synthase OS=Homo sapiens GN=SRM PE=1 SV=1	2	2	0.679163	1.05399	4.06814e+08	3.5466e+08	3.04982e+08	3.96825e+08	3.01171e+08	3.13829e+08
Q9UHB9	Signal recognition particle 68 kDa protein OS=Homo sapiens GN=SRP68 PE=1 SV=2	4	3	0.608294	0.948985	4.94293e+08	6.49005e+08	5.77535e+08	6.71308e+08	5.46254e+08	5.9578e+08
Q99623	Prohibitin-2 OS=Homo sapiens GN=PHB2 PE=1 SV=2	10	9	0.51328	0.950011	4.69941e+09	4.75422e+09	3.9808e+09	5.10996e+09	4.36879e+09	4.66259e+09
P52272	Heterogeneous nuclear ribonucleoprotein M OS=Homo sapiens GN=HNRNPM PE=1 SV=3	14	13	0.31127	0.950065	1.15205e+10	1.15874e+10	1.04088e+10	1.24218e+10	1.14629e+10	1.13936e+10
P38646	Stress-70 protein, mitochondrial OS=Homo sapiens GN=HSPA9 PE=1 SV=2	19	17	0.435294	0.950301	1.92384e+10	2.01553e+10	1.83853e+10	2.23461e+10	1.9174e+10	1.92806e+10
P46783	Cluster of 40S ribosomal protein S10 OS=Homo sapiens GN=RPS10 PE=1 SV=1 (P46783)	3	3	0.600621	1.05203	3.42551e+09	4.3611e+09	4.15355e+09	4.04665e+09	3.73511e+09	3.56783e+09
P63220	40S ribosomal protein S21 OS=Homo sapiens GN=RPS21 PE=1 SV=1	3	3	0.362416	0.950887	2.04461e+09	1.91633e+09	1.72796e+09	2.05277e+09	1.97005e+09	1.95991e+09
O96019	Cluster of Actin-like protein 6A OS=Homo sapiens GN=ACTL6A PE=1 SV=1 (O96019)	2	2	0.565441	1.05141	3.18458e+08	2.97848e+08	2.71182e+08	3.14249e+08	2.83502e+08	2.46344e+08
Q13151	Heterogeneous nuclear ribonucleoprotein A0 OS=Homo sapiens GN=HNRNPA0 PE=1 SV=1	4	3	0.353934	0.951618	1.90939e+09	2.08075e+09	1.86745e+09	2.18588e+09	2.02068e+09	1.94884e+09
Q8WX92	Negative elongation factor B OS=Homo sapiens GN=COBRA1 PE=1 SV=1	3	2	0.661258	0.952108	6.92203e+07	8.58669e+07	8.05174e+07	7.35159e+07	9.50514e+07	7.88884e+07
P35637	RNA-binding protein FUS OS=Homo sapiens GN=FUS PE=1 SV=1	4	3	0.639456	1.04923	8.57058e+08	1.08838e+09	1.02871e+09	1.04426e+09	8.6303e+08	9.27307e+08
P25398	40S ribosomal protein S12 OS=Homo sapiens GN=RPS12 PE=1 SV=3	2	1	0.624344	0.953638	5.04479e+08	5.42446e+08	4.99711e+08	6.24623e+08	5.054e+08	4.91805e+08
Q9NX63	Coiled-coil-helix-coiled-coil-helix domain-containing protein 3, mitochondrial OS=Homo sapiens GN=CHCHD3 PE=1 SV=1	3	3	0.46037	1.04851	3.73073e+08	3.65416e+08	3.1447e+08	3.4089e+08	3.33369e+08	3.2998e+08
O14737	Programmed cell death protein 5 OS=Homo sapiens GN=PDCD5 PE=1 SV=3	2	2	0.086846	0.953892	8.6e+08	8.83658e+08	8.53111e+08	9.32423e+08	9.12668e+08	8.77197e+08
Q96CW1	AP-2 complex subunit mu OS=Homo sapiens GN=AP2M1 PE=1 SV=2	2	2	0.711666	0.954347	2.13334e+08	2.34017e+08	1.93123e+08	2.64878e+08	2.06565e+08	1.99669e+08
P23246	Splicing factor, proline- and glutamine-rich OS=Homo sapiens GN=SFPQ PE=1 SV=2	10	9	0.336539	1.0472	8.93715e+09	9.47465e+09	8.41419e+09	8.94983e+09	8.34413e+09	8.32281e+09
Q5SSJ5	Heterochromatin protein 1-binding protein 3 OS=Homo sapiens GN=HP1BP3 PE=1 SV=1	2	1	0.412912	1.04671	3.5558e+08	3.76604e+08	3.78452e+08	3.83063e+08	3.53723e+08	3.24288e+08
O75533	Splicing factor 3B subunit 1 OS=Homo sapiens GN=SF3B1 PE=1 SV=3	17	16	0.563912	0.955401	4.43609e+09	5.29037e+09	4.16115e+09	5.17252e+09	4.65842e+09	4.70497e+09
P62195	26S protease regulatory subunit 8 OS=Homo sapiens GN=PSMC5 PE=1 SV=1	9	9	0.578285	1.04662	2.48969e+09	3.04306e+09	2.50081e+09	2.65087e+09	2.51569e+09	2.50913e+09
Q92542	Nicastrin OS=Homo sapiens GN=NCSTN PE=1 SV=2	2	2	0.928593	1.0463	1.22602e+08	2.27388e+08	2.21187e+08	1.39647e+08	2.03765e+08	2.02491e+08
Q9NUQ9	Cluster of Protein FAM49B OS=Homo sapiens GN=FAM49B PE=1 SV=1 (Q9NUQ9)	4	4	0.58077	1.04559	4.56116e+08	4.50494e+08	4.20216e+08	4.76588e+08	4.2977e+08	3.62617e+08
P46939	Utrophin OS=Homo sapiens GN=UTRN PE=1 SV=2	3	3	0.89995	0.956487	1.89118e+08	2.39178e+08	1.92164e+08	2.809e+08	1.6015e+08	2.07637e+08
Q9UBE0	SUMO-activating enzyme subunit 1 OS=Homo sapiens GN=SAE1 PE=1 SV=1	5	5	0.635824	0.95717	9.63062e+08	1.23754e+09	8.60939e+08	1.08393e+09	1.07656e+09	1.03805e+09
Q9ULV4	Cluster of Coronin-1C OS=Homo sapiens GN=CORO1C PE=1 SV=1 (Q9ULV4)	2	2	0.562244	0.957446	1.26699e+09	1.45207e+09	1.18201e+09	1.46551e+09	1.3217e+09	1.28725e+09
Q9Y3T9	Nucleolar complex protein 2 homolog OS=Homo sapiens GN=NOC2L PE=1 SV=4	3	3	0.533966	1.04349	1.60755e+08	1.81981e+08	1.61829e+08	1.76346e+08	1.48848e+08	1.58345e+08
P31150	Rab GDP dissociation inhibitor alpha OS=Homo sapiens GN=GDI1 PE=1 SV=2	8	2	0.82459	1.04325	4.62382e+08	4.74935e+08	3.25466e+08	4.63822e+08	3.72739e+08	3.73872e+08
Q86TG7	Retrotransposon-derived protein PEG10 OS=Homo sapiens GN=PEG10 PE=1 SV=2	3	3	0.62732	1.04193	3.8297e+08	3.94845e+08	3.22727e+08	3.77398e+08	3.48551e+08	3.30308e+08
P26639	Threonine--tRNA ligase, cytoplasmic OS=Homo sapiens GN=TARS PE=1 SV=3	6	7	0.729526	0.965948	1.2583e+09	1.2343e+09	1.12663e+09	1.43843e+09	1.17204e+09	1.13634e+09
Q8WUH6	UPF0444 transmembrane protein C12orf23 OS=Homo sapiens GN=C12orf23 PE=1 SV=1	2	2	0.791815	1.03511	3.42452e+08	2.89887e+08	2.50619e+08	3.04963e+08	2.62519e+08	2.85524e+08
P07942	Laminin subunit beta-1 OS=Homo sapiens GN=LAMB1 PE=1 SV=2	2	2	0.874562	1.0336	5.62018e+07	6.03352e+07	1.08607e+08	5.53606e+07	1.12253e+08	5.02113e+07
Q92841	Probable ATP-dependent RNA helicase DDX17 OS=Homo sapiens GN=DDX17 PE=1 SV=2	11	8	0.545463	0.967825	2.50265e+09	2.76063e+09	2.46728e+09	2.85038e+09	2.55408e+09	2.5831e+09
O43396	Thioredoxin-like protein 1 OS=Homo sapiens GN=TXNL1 PE=1 SV=3	4	4	0.789691	0.968038	1.39213e+09	1.57553e+09	1.42398e+09	1.7747e+09	1.34572e+09	1.41622e+09
P33908	Mannosyl-oligosaccharide 1,2-alpha-mannosidase IA OS=Homo sapiens GN=MAN1A1 PE=1 SV=3	3	2	0.615571	1.03262	3.98994e+08	4.50853e+08	4.20776e+08	4.4854e+08	3.77367e+08	4.04571e+08
P13797	Plastin-3 OS=Homo sapiens GN=PLS3 PE=1 SV=4	9	7	0.68224	1.03253	1.38046e+09	1.34599e+09	1.21678e+09	1.46049e+09	1.17245e+09	1.18607e+09
P15311	Cluster of Ezrin OS=Homo sapiens GN=EZR PE=1 SV=4 (P15311)	10	3	0.793845	1.03179	8.41294e+08	6.52702e+08	6.57897e+08	7.23404e+08	7.1941e+08	6.42778e+08
P51116	Fragile X mental retardation syndrome-related protein 2 OS=Homo sapiens GN=FXR2 PE=1 SV=2	2	1	0.88545	1.03178	1.11034e+08	9.88801e+07	6.74074e+07	1.11075e+08	6.50446e+07	9.26606e+07
P62820	Cluster of Ras-related protein Rab-1A OS=Homo sapiens GN=RAB1A PE=1 SV=3 (P62820)	17	1	0.996345	1.03162	956372	1.00678e+06	7723.12	996367	7967.78	906127
Q9UJS0	Cluster of Calcium-binding mitochondrial carrier protein Aralar2 OS=Homo sapiens GN=SLC25A13 PE=1 SV=2 (Q9UJS0)	9	8	0.683465	1.0306	2.20751e+09	2.32354e+09	1.93499e+09	2.23498e+09	1.98657e+09	2.0525e+09
Q04323	UBX domain-containing protein 1 OS=Homo sapiens GN=UBXN1 PE=1 SV=2	2	2	0.853093	0.971267	2.2903e+08	2.61808e+08	2.32463e+08	2.97702e+08	2.15202e+08	2.31795e+08
Q9UHD8	Septin-9 OS=Homo sapiens GN=SEPT9 PE=1 SV=2	4	2	0.872886	1.02938	1.17903e+09	1.60155e+09	1.1625e+09	1.34306e+09	1.2391e+09	1.24838e+09
Q9Y262	Eukaryotic translation initiation factor 3 subunit L OS=Homo sapiens GN=EIF3L PE=1 SV=1	5	4	0.650044	1.02891	8.03925e+08	7.92144e+08	7.32318e+08	8.35294e+08	7.37376e+08	6.90285e+08
Q86U42	Polyadenylate-binding protein 2 OS=Homo sapiens GN=PABPN1 PE=1 SV=3	2	2	0.68642	0.972684	3.73994e+08	4.15191e+08	3.42751e+08	4.1708e+08	3.79958e+08	3.66685e+08
O95816	BAG family molecular chaperone regulator 2 OS=Homo sapiens GN=BAG2 PE=1 SV=1	4	4	0.646877	0.972736	1.00439e+09	1.1279e+09	9.9491e+08	1.15269e+09	1.01017e+09	1.05199e+09
P20042	Eukaryotic translation initiation factor 2 subunit 2 OS=Homo sapiens GN=EIF2S2 PE=1 SV=2	3	3	0.744217	1.02779	8.39224e+08	9.42838e+08	7.56188e+08	8.65726e+08	8.01816e+08	8.02087e+08
P30084	Enoyl-CoA hydratase, mitochondrial OS=Homo sapiens GN=ECHS1 PE=1 SV=4	5	4	0.76707	0.973142	9.96194e+08	1.06882e+09	8.63277e+08	1.12612e+09	9.37607e+08	9.45375e+08
P05023	Cluster of Sodium/potassium-transporting ATPase subunit alpha-1 OS=Homo sapiens GN=ATP1A1 PE=1 SV=1 (P05023)	12	10	0.623917	1.02719	7.1657e+09	7.01449e+09	6.34509e+09	6.99696e+09	6.73391e+09	6.25112e+09
Q12905	Interleukin enhancer-binding factor 2 OS=Homo sapiens GN=ILF2 PE=1 SV=2	10	8	0.75459	1.02626	6.00281e+09	6.73975e+09	5.56717e+09	6.57798e+09	5.71964e+09	5.54356e+09
O00541	Pescadillo homolog OS=Homo sapiens GN=PES1 PE=1 SV=1	6	6	0.824565	1.02599	3.22028e+08	3.12217e+08	2.51137e+08	3.24228e+08	2.69645e+08	2.69079e+08
P43243	Matrin-3 OS=Homo sapiens GN=MATR3 PE=1 SV=2	8	8	0.810111	1.02566	5.4329e+09	5.88427e+09	4.5767e+09	5.51919e+09	4.84373e+09	5.13334e+09
P53618	Coatomer subunit beta OS=Homo sapiens GN=COPB1 PE=1 SV=3	10	11	0.731734	0.975959	3.72958e+09	4.29355e+09	3.34188e+09	4.0976e+09	3.70831e+09	3.83907e+09
P61158	Cluster of Actin-related protein 3 OS=Homo sapiens GN=ACTR3 PE=1 SV=3 (P61158)	5	5	0.771591	0.976897	2.14913e+09	2.47129e+09	2.15833e+09	2.57581e+09	2.19733e+09	2.16593e+09
Q96C36	Pyrroline-5-carboxylate reductase 2 OS=Homo sapiens GN=PYCR2 PE=1 SV=1	2	2	0.785992	0.97762	4.15101e+08	4.33252e+08	4.02965e+08	4.81243e+08	3.95957e+08	4.02762e+08
Q16698	2,4-dienoyl-CoA reductase, mitochondrial OS=Homo sapiens GN=DECR1 PE=1 SV=1	2	2	0.923423	0.978174	7.7252e+08	8.0457e+08	7.77917e+08	9.42879e+08	8.11823e+08	6.52853e+08
Q9HB71	Calcyclin-binding protein OS=Homo sapiens GN=CACYBP PE=1 SV=2	5	5	0.742309	0.978176	1.97884e+09	2.2149e+09	2.06702e+09	2.34519e+09	2.00858e+09	2.04668e+09
Q9UQ35	Serine/arginine repetitive matrix protein 2 OS=Homo sapiens GN=SRRM2 PE=1 SV=2	5	4	0.891486	0.979893	3.32832e+08	5.35983e+08	5.86407e+08	5.34581e+08	3.73401e+08	5.771e+08
Q10570	Cleavage and polyadenylation specificity factor subunit 1 OS=Homo sapiens GN=CPSF1 PE=1 SV=2	2	2	0.989481	1.02019	8.17736e+07	1.76759e+08	1.32945e+08	1.37146e+08	1.55317e+08	9.12674e+07
O43615	Mitochondrial import inner membrane translocase subunit TIM44 OS=Homo sapiens GN=TIMM44 PE=1 SV=2	3	3	0.848816	1.01997	3.72357e+08	4.74313e+08	4.27391e+08	4.55568e+08	3.96823e+08	3.9672e+08
Q15717	ELAV-like protein 1 OS=Homo sapiens GN=ELAVL1 PE=1 SV=2	7	7	0.761727	0.980661	2.13925e+09	2.17808e+09	2.05786e+09	2.3838e+09	2.01616e+09	2.10095e+09
Q9Y697	Cysteine desulfurase, mitochondrial OS=Homo sapiens GN=NFS1 PE=1 SV=3	2	2	0.816582	0.980751	1.48871e+08	1.96967e+08	1.52722e+08	1.84409e+08	1.55677e+08	1.68259e+08
P60953	Cluster of Cell division control protein 42 homolog OS=Homo sapiens GN=CDC42 PE=1 SV=2 (P60953)	2	1	0.828552	0.981117	1.75067e+09	2.43725e+09	1.76652e+09	1.94457e+09	2.24785e+09	1.87663e+09
P51114	Fragile X mental retardation syndrome-related protein 1 OS=Homo sapiens GN=FXR1 PE=1 SV=3	3	2	0.702827	1.01904	2.20121e+08	2.31612e+08	2.16275e+08	2.17065e+08	2.01946e+08	2.36513e+08
P61086	Ubiquitin-conjugating enzyme E2 K OS=Homo sapiens GN=UBE2K PE=1 SV=3	4	4	0.923771	1.019	7.10995e+08	7.66097e+08	5.16184e+08	7.73822e+08	5.29392e+08	6.52895e+08
Q86V81	THO complex subunit 4 OS=Homo sapiens GN=ALYREF PE=1 SV=3	5	5	0.756475	1.01875	2.54244e+09	2.42741e+09	2.21498e+09	2.53114e+09	2.25286e+09	2.26863e+09
P20810	Calpastatin OS=Homo sapiens GN=CAST PE=1 SV=4	3	3	0.79081	1.01874	7.79432e+08	8.66352e+08	7.33792e+08	8.31285e+08	7.7975e+08	7.24761e+08
Q15233	Non-POU domain-containing octamer-binding protein OS=Homo sapiens GN=NONO PE=1 SV=4	10	9	0.68474	1.0186	5.49343e+09	5.68091e+09	5.25535e+09	5.79362e+09	5.13743e+09	5.1987e+09
P38159	Cluster of RNA-binding motif protein, X chromosome OS=Homo sapiens GN=RBMX PE=1 SV=3 (P38159)	4	5	0.88478	0.982694	1.24507e+09	1.4521e+09	1.38126e+09	1.60015e+09	1.27164e+09	1.27847e+09
P62269	40S ribosomal protein S18 OS=Homo sapiens GN=RPS18 PE=1 SV=3	2	2	0.856547	0.982735	2.1171e+09	2.1266e+09	1.84105e+09	2.33466e+09	1.95829e+09	1.89871e+09
Q92552	28S ribosomal protein S27, mitochondrial OS=Homo sapiens GN=MRPS27 PE=1 SV=3	3	3	0.803811	0.98297	3.14913e+08	4.00571e+08	3.49041e+08	3.78884e+08	3.67722e+08	3.36363e+08
P35659	Protein DEK OS=Homo sapiens GN=DEK PE=1 SV=1	2	2	0.869571	0.983858	8.23284e+08	7.6857e+08	7.04224e+08	8.71213e+08	6.93937e+08	7.68599e+08
P21281	Cluster of V-type proton ATPase subunit B, brain isoform OS=Homo sapiens GN=ATP6V1B2 PE=1 SV=3 (P21281)	5	6	0.770961	0.984188	1.69394e+09	1.6466e+09	1.52234e+09	1.7651e+09	1.62706e+09	1.54884e+09
P46087	Putative ribosomal RNA methyltransferase NOP2 OS=Homo sapiens GN=NOP2 PE=1 SV=2	3	3	0.921308	0.984435	1.01816e+08	1.02219e+08	1.0674e+08	1.46102e+08	8.07941e+07	8.87911e+07
Q9Y2S7	Polymerase delta-interacting protein 2 OS=Homo sapiens GN=POLDIP2 PE=1 SV=1	2	2	0.908681	1.01567	1.74814e+08	1.24141e+08	1.16357e+08	1.2196e+08	1.8029e+08	1.06653e+08
P18206	Vinculin OS=Homo sapiens GN=VCL PE=1 SV=4	7	7	0.8698	1.01419	1.74651e+09	1.54528e+09	1.90127e+09	1.69593e+09	2.00218e+09	1.4223e+09
Q9BZZ5	Apoptosis inhibitor 5 OS=Homo sapiens GN=API5 PE=1 SV=3	4	4	0.912835	1.01411	1.03053e+09	1.16967e+09	8.97775e+08	1.11546e+09	9.54203e+08	9.852e+08
Q13057	Bifunctional coenzyme A synthase OS=Homo sapiens GN=COASY PE=1 SV=4	2	3	0.811115	0.986541	9.08781e+08	1.04709e+09	1.00098e+09	1.0706e+09	9.71421e+08	9.55168e+08
P30154	Serine/threonine-protein phosphatase 2A 65 kDa regulatory subunit A beta isoform OS=Homo sapiens GN=PPP2R1B PE=1 SV=3	2	1	0.858932	0.98669	3.6029e+08	3.17825e+08	2.78227e+08	3.50577e+08	3.20851e+08	2.97815e+08
P48426	Phosphatidylinositol 5-phosphate 4-kinase type-2 alpha OS=Homo sapiens GN=PIP4K2A PE=1 SV=2	2	1	0.94031	1.01085	4.99537e+07	4.05679e+07	3.84552e+07	4.31821e+07	3.77903e+07	4.66199e+07
P55196	Afadin OS=Homo sapiens GN=MLLT4 PE=1 SV=3	4	4	0.88401	1.00922	2.04237e+08	2.3144e+08	2.05676e+08	2.44361e+08	1.9408e+08	1.97054e+08
P53621	Coatomer subunit alpha OS=Homo sapiens GN=COPA PE=1 SV=2	10	7	0.869441	0.991183	3.16268e+09	3.65124e+09	2.93613e+09	3.45845e+09	3.22325e+09	3.15508e+09
Q14376	UDP-glucose 4-epimerase OS=Homo sapiens GN=GALE PE=1 SV=2	3	3	0.870647	0.992342	5.71854e+08	6.53531e+08	4.39463e+08	5.40882e+08	5.802e+08	5.56615e+08
Q13148	TAR DNA-binding protein 43 OS=Homo sapiens GN=TARDBP PE=1 SV=1	3	3	0.889502	0.993819	5.02239e+08	6.90638e+08	6.54654e+08	6.49681e+08	6.0789e+08	6.01451e+08
P25786	Proteasome subunit alpha type-1 OS=Homo sapiens GN=PSMA1 PE=1 SV=1	4	4	0.965263	1.00576	7.88456e+08	9.93638e+08	8.79434e+08	9.73e+08	8.45225e+08	8.28058e+08
P61204	Cluster of ADP-ribosylation factor 3 OS=Homo sapiens GN=ARF3 PE=1 SV=2 (P61204)	7	5	0.971806	0.99706	3.57992e+09	3.47671e+09	2.93508e+09	3.74234e+09	3.13002e+09	3.14882e+09
Q9H583	HEAT repeat-containing protein 1 OS=Homo sapiens GN=HEATR1 PE=1 SV=3	4	4	0.967077	1.00244	2.44057e+08	2.9487e+08	2.48169e+08	2.90528e+08	2.69058e+08	2.25595e+08
P61160	Actin-related protein 2 OS=Homo sapiens GN=ACTR2 PE=1 SV=1	6	6	0.968553	1.00217	1.11125e+09	1.09909e+09	9.63886e+08	1.16258e+09	9.70345e+08	1.03443e+09
Q9H7Z7	Prostaglandin E synthase 2 OS=Homo sapiens GN=PTGES2 PE=1 SV=1	2	2	0.921309	0.998052	3.0663e+08	3.34065e+08	2.24465e+08	3.12363e+08	2.64258e+08	2.90228e+08
Q15043	Zinc transporter ZIP14 OS=Homo sapiens GN=SLC39A14 PE=1 SV=3	2	1	0.933981	0.998738	8.33184e+07	1.1086e+08	1.14887e+08	1.38063e+08	7.90978e+07	9.22954e+07
P27816	Microtubule-associated protein 4 OS=Homo sapiens GN=MAP4 PE=1 SV=3	12	11	0.9529	1.00117	4.56833e+09	4.75898e+09	4.49461e+09	5.04751e+09	4.41072e+09	4.34752e+09
Q5VTE0	Cluster of Putative elongation factor 1-alpha-like 3 OS=Homo sapiens GN=EEF1A1P5 PE=5 SV=1 (Q5VTE0)	14	0	0	0	0	0	0	0	0	0
P35908	Cluster of Keratin, type II cytoskeletal 2 epidermal OS=Homo sapiens GN=KRT2 PE=1 SV=2 (P35908)	8	0	0	0	0	0	0	0	0	0
Q99879	Cluster of Histone H2B type 1-M OS=Homo sapiens GN=HIST1H2BM PE=1 SV=3 (Q99879)	8	0	0	0	0	0	0	0	0	0
P10412	Cluster of Histone H1.4 OS=Homo sapiens GN=HIST1H1E PE=1 SV=2 (P10412)	7	0	0	0	0	0	0	0	0	0
Q86TX2	Cluster of Acyl-coenzyme A thioesterase 1 OS=Homo sapiens GN=ACOT1 PE=1 SV=1 (Q86TX2)	6	0	0	0	0	0	0	0	0	0
Q14315	Filamin-C OS=Homo sapiens GN=FLNC PE=1 SV=3	4	0	0	0	0	0	0	0	0	0
P08729	Keratin, type II cytoskeletal 7 OS=Homo sapiens GN=KRT7 PE=1 SV=5	4	0	0	0	0	0	0	0	0	0
P13645	Cluster of Keratin, type I cytoskeletal 10 OS=Homo sapiens GN=KRT10 PE=1 SV=6 (P13645)	4	0	0	0	0	0	0	0	0	0
Q9Y4G6	Talin-2 OS=Homo sapiens GN=TLN2 PE=1 SV=4	4	0	0	0	0	0	0	0	0	0
P08708	40S ribosomal protein S17 OS=Homo sapiens GN=RPS17 PE=1 SV=2	4	0	0	0	0	0	0	0	0	0
P12931	Cluster of Proto-oncogene tyrosine-protein kinase Src OS=Homo sapiens GN=SRC PE=1 SV=3 (P12931)	3	0	0	0	0	0	0	0	0	0
Q13310	Polyadenylate-binding protein 4 OS=Homo sapiens GN=PABPC4 PE=1 SV=1	3	0	0	0	0	0	0	0	0	0
Q08170	Serine/arginine-rich splicing factor 4 OS=Homo sapiens GN=SRSF4 PE=1 SV=2	3	0	0	0	0	0	0	0	0	0
P69849	Cluster of Nodal modulator 3 OS=Homo sapiens GN=NOMO3 PE=2 SV=2 (P69849)	3	0	0	0	0	0	0	0	0	0
Q05707	Collagen alpha-1(XIV) chain OS=Homo sapiens GN=COL14A1 PE=1 SV=3	2	0	0	0	0	0	0	0	0	0
P13796	Plastin-2 OS=Homo sapiens GN=LCP1 PE=1 SV=6	2	0	0	0	0	0	0	0	0	0
Q7Z406	Myosin-14 OS=Homo sapiens GN=MYH14 PE=1 SV=2	2	0	0	0	0	0	0	0	0	0
O95757	Heat shock 70 kDa protein 4L OS=Homo sapiens GN=HSPA4L PE=1 SV=3	2	0	0	0	0	0	0	0	0	0
P16930	Fumarylacetoacetase OS=Homo sapiens GN=FAH PE=1 SV=2	2	0	0	0	0	0	0	0	0	0
Q01813	6-phosphofructokinase type C OS=Homo sapiens GN=PFKP PE=1 SV=2	2	0	0	0	0	0	0	0	0	0
Q7Z794	Keratin, type II cytoskeletal 1b OS=Homo sapiens GN=KRT77 PE=1 SV=3	2	0	0	0	0	0	0	0	0	0
O75494	Serine/arginine-rich splicing factor 10 OS=Homo sapiens GN=SRSF10 PE=1 SV=1	2	0	0	0	0	0	0	0	0	0
Q8WVM0	Dimethyladenosine transferase 1, mitochondrial OS=Homo sapiens GN=TFB1M PE=1 SV=1	2	0	0	0	0	0	0	0	0	0
Q9BZE1	39S ribosomal protein L37, mitochondrial OS=Homo sapiens GN=MRPL37 PE=1 SV=2	2	0	0	0	0	0	0	0	0	0
O94776	Metastasis-associated protein MTA2 OS=Homo sapiens GN=MTA2 PE=1 SV=1	2	0	0	0	0	0	0	0	0	0
O75037	Kinesin-like protein KIF21B OS=Homo sapiens GN=KIF21B PE=1 SV=2	2	0	0	0	0	0	0	0	0	0
P61326	Protein mago nashi homolog OS=Homo sapiens GN=MAGOH PE=1 SV=1	2	0	0	0	0	0	0	0	0	0
O15400	Syntaxin-7 OS=Homo sapiens GN=STX7 PE=1 SV=4	2	0	0	0	0	0	0	0	0	0
P63151	Cluster of Serine/threonine-protein phosphatase 2A 55 kDa regulatory subunit B alpha isoform OS=Homo sapiens GN=PPP2R2A PE=1 SV=1 (P63151)	2	0	0	0	0	0	0	0	0	0
P20339	Ras-related protein Rab-5A OS=Homo sapiens GN=RAB5A PE=1 SV=2	2	0	0	0	0	0	0	0	0	0
O60343	TBC1 domain family member 4 OS=Homo sapiens GN=TBC1D4 PE=1 SV=2	2	0	0	0	0	0	0	0	0	0
P40429	Cluster of 60S ribosomal protein L13a OS=Homo sapiens GN=RPL13A PE=1 SV=2 (P40429)	2	0	0	0	0	0	0	0	0	0
P62979	Cluster of Ubiquitin-40S ribosomal protein S27a OS=Homo sapiens GN=RPS27A PE=1 SV=2 (P62979)	2	0	0	0	0	0	0	0	0	0
P41219	Peripherin OS=Homo sapiens GN=PRPH PE=1 SV=2	2	0	0	0	0	0	0	0	0	0
Q16629	Serine/arginine-rich splicing factor 7 OS=Homo sapiens GN=SRSF7 PE=1 SV=1	2	0	0	0	0	0	0	0	0	0
P63162	Small nuclear ribonucleoprotein-associated protein N OS=Homo sapiens GN=SNRPN PE=1 SV=1	2	0	0	0	0	0	0	0	0	0
Q14165	Malectin OS=Homo sapiens GN=MLEC PE=1 SV=1	2	0	0	0	0	0	0	0	0	0
Q9BRX2	Protein pelota homolog OS=Homo sapiens GN=PELO PE=1 SV=2	2	0	0	0	0	0	0	0	0	0
Q9BQ39	ATP-dependent RNA helicase DDX50 OS=Homo sapiens GN=DDX50 PE=1 SV=1	2	0	0	0	0	0	0	0	0	0
Q9NVI7	Cluster of ATPase family AAA domain-containing protein 3A OS=Homo sapiens GN=ATAD3A PE=1 SV=2 (Q9NVI7)	2	0	0	0	0	0	0	0	0	0
Q9BTT6	Leucine-rich repeat-containing protein 1 OS=Homo sapiens GN=LRRC1 PE=1 SV=1	2	0	0	0	0	0	0	0	0	0
Q06787	Fragile X mental retardation protein 1 OS=Homo sapiens GN=FMR1 PE=1 SV=1	2	0	0	0	0	0	0	0	0	0
Q92804	TATA-binding protein-associated factor 2N OS=Homo sapiens GN=TAF15 PE=1 SV=1	2	0	0	0	0	0	0	0	0	0
O60739	Eukaryotic translation initiation factor 1b OS=Homo sapiens GN=EIF1B PE=1 SV=2	2	0	0	0	0	0	0	0	0	0
Q13330	Metastasis-associated protein MTA1 OS=Homo sapiens GN=MTA1 PE=1 SV=2	2	0	0	0	0	0	0	0	0	0
Q92688	Acidic leucine-rich nuclear phosphoprotein 32 family member B OS=Homo sapiens GN=ANP32B PE=1 SV=1	2	0	0	0	0	0	0	0	0	0
Q08378	Golgin subfamily A member 3 OS=Homo sapiens GN=GOLGA3 PE=1 SV=2	2	0	0	0	0	0	0	0	0	0
Q14160	Protein scribble homolog OS=Homo sapiens GN=SCRIB PE=1 SV=4	2	0	0	0	0	0	0	0	0	0
Q92764	Keratin, type I cuticular Ha5 OS=Homo sapiens GN=KRT35 PE=2 SV=5	2	0	0	0	0	0	0	0	0	0
P14136	Glial fibrillary acidic protein OS=Homo sapiens GN=GFAP PE=1 SV=1	2	0	0	0	0	0	0	0	0	0
Q5JWF2	Cluster of Guanine nucleotide-binding protein G(s) subunit alpha isoforms XLas OS=Homo sapiens GN=GNAS PE=1 SV=2 (Q5JWF2)	2	0	0	0	0	0	0	0	0	0

## Sheet: 1b
Supplemental Table 1b. The peptide list from label-free method.
Sequence	Retention time (min)	Charge	m/z	Measured mass	Mass error (u)	Mass error (ppm)	Score	Modifications	Accession	Description	Use in quantitation	Max fold change	Anova	HepG2-run1	HepG2-run2	HepG2-run3	Huh-7.5.1-run1	Huh-7.5.1-run2	Huh-7.5.1-run3
ISMPDVDLHLK	44.4485	3	423.229	1266.66	-0.00021735	-0.171593	40.23		Q09666	Neuroblast differentiation-associated protein AHNAK OS=Homo sapiens GN=AHNAK PE=1 SV=2	TRUE	2.58628	0.000254784	4.49862e+08	3.9431e+08	3.58076e+08	1.1219e+09	9.83208e+08	1.00424e+09
ISMPDVDLHLK	44.3949	2	634.34	1266.66	0.000248174	0.195928	26.35		Q09666	Neuroblast differentiation-associated protein AHNAK OS=Homo sapiens GN=AHNAK PE=1 SV=2	TRUE	2.44554	0.000137489	3.69514e+08	3.16854e+08	3.10693e+08	8.62167e+08	7.84431e+08	7.91755e+08
ISMPDIDLNLK	59.0868	2	629.838	1257.66	-0.00137836	-1.09597	22.5		Q09666	Neuroblast differentiation-associated protein AHNAK OS=Homo sapiens GN=AHNAK PE=1 SV=2	TRUE	2.41703	0.000309847	7.85193e+08	7.50937e+08	6.34984e+08	1.88965e+09	1.69621e+09	1.66178e+09
ISMPDFDLHLK	54.9274	3	439.229	1314.66	-0.000127887	-0.097277	61.68		Q09666	Neuroblast differentiation-associated protein AHNAK OS=Homo sapiens GN=AHNAK PE=1 SV=2	TRUE	2.74759	0.000154813	2.76351e+08	2.873e+08	2.3036e+08	7.64292e+08	7.00185e+08	7.17141e+08
ISMPDFDLHLK	54.9274	2	658.339	1314.66	0.000204216	0.155337	18.4		Q09666	Neuroblast differentiation-associated protein AHNAK OS=Homo sapiens GN=AHNAK PE=1 SV=2	TRUE	1.79841	0.00161884	2.86437e+08	2.58742e+08	3.26891e+08	5.634e+08	4.99579e+08	5.05357e+08
VDIDAPDVDVHGPDWHLK	44.969	3	676.665	2026.97	-0.000551172	-0.271918	20.22		Q09666	Neuroblast differentiation-associated protein AHNAK OS=Homo sapiens GN=AHNAK PE=1 SV=2	TRUE	2.37814	9.12147e-06	4.29934e+08	4.49236e+08	4.7384e+08	1.0894e+09	1.08043e+09	1.04781e+09
VDIDAPDVDVHGPDWHLK	44.9858	4	507.751	2026.98	0.000414602	0.204542	44.09		Q09666	Neuroblast differentiation-associated protein AHNAK OS=Homo sapiens GN=AHNAK PE=1 SV=2	TRUE	2.48311	3.69188e-05	3.33317e+08	3.87272e+08	3.53206e+08	8.66429e+08	8.95334e+08	9.04584e+08
VDIDAPDVDVHGPDWHLK	44.969	2	1014.49	2026.97	-0.00205095	-1.01183	41.03		Q09666	Neuroblast differentiation-associated protein AHNAK OS=Homo sapiens GN=AHNAK PE=1 SV=2	TRUE	1.75142	0.000487995	1.9337e+08	2.14808e+08	2.17017e+08	3.79047e+08	3.79168e+08	3.36764e+08
GPHVDVSGPDIDIEGPEGK	36.8847	3	639.984	1916.93	0.0172613	9.00476	37.41		Q09666	Neuroblast differentiation-associated protein AHNAK OS=Homo sapiens GN=AHNAK PE=1 SV=2	TRUE	1.05331	0.612312	8.98103e+08	7.34577e+08	6.22132e+08	8.52005e+08	7.6609e+08	7.5691e+08
GPHVDVSGPDIDIEGPEGK	36.8847	2	959.471	1916.93	0.0149333	7.79028	58		Q09666	Neuroblast differentiation-associated protein AHNAK OS=Homo sapiens GN=AHNAK PE=1 SV=2	FALSE	1.01058	0.961171	8.04209e+08	6.35671e+08	6.22842e+08	7.20827e+08	6.54958e+08	6.6535e+08
VDVEVPDVSLEGPEGK	47.5425	2	834.92	1667.82	-0.000747549	-0.448218	51.09		Q09666	Neuroblast differentiation-associated protein AHNAK OS=Homo sapiens GN=AHNAK PE=1 SV=2	TRUE	2.4671	9.92119e-05	4.68588e+08	4.32364e+08	3.85588e+08	1.08693e+09	1.04428e+09	1.04282e+09
VDIDVPDVDVQGPDWHLK	60.3909	3	683.009	2046.01	-0.000586622	-0.286716	21.87		Q09666	Neuroblast differentiation-associated protein AHNAK OS=Homo sapiens GN=AHNAK PE=1 SV=2	TRUE	2.12203	3.56661e-05	4.6659e+08	4.48164e+08	4.13939e+08	9.63556e+08	9.2643e+08	9.29538e+08
VDIDVPDVDVQGPDWHLK	60.3909	2	1024.01	2046.01	7.20269e-05	0.0352037	28.06		Q09666	Neuroblast differentiation-associated protein AHNAK OS=Homo sapiens GN=AHNAK PE=1 SV=2	FALSE	1.30378	0.00311349	2.74123e+08	2.9208e+08	2.57123e+08	3.69772e+08	3.58384e+08	3.45281e+08
VDVDVPDVNIEGPDAK	44.1113	2	841.416	1680.82	-0.00229299	-1.36421	39.37		Q09666	Neuroblast differentiation-associated protein AHNAK OS=Homo sapiens GN=AHNAK PE=1 SV=2	TRUE	2.1914	0.00191329	5.72995e+08	4.429e+08	3.99307e+08	1.00879e+09	1.0123e+09	1.08018e+09
VDINAPDVDVQGPDWHLK	50.8167	3	673.337	2016.99	-0.000385138	-0.190947	39.05		Q09666	Neuroblast differentiation-associated protein AHNAK OS=Homo sapiens GN=AHNAK PE=1 SV=2	TRUE	2.34926	0.000451876	3.38508e+08	2.79125e+08	2.91546e+08	7.93472e+08	6.70128e+08	6.72302e+08
IPMPDFDLHLK	55.5156	3	442.569	1324.68	-6.77976e-05	-0.0511801	33.69		Q09666	Neuroblast differentiation-associated protein AHNAK OS=Homo sapiens GN=AHNAK PE=1 SV=2	TRUE	2.72874	3.52394e-05	7.61547e+07	7.60513e+07	6.92572e+07	2.16904e+08	1.91366e+08	1.96046e+08
IPMPDFDLHLK	55.5156	2	663.35	1324.69	0.000344271	0.259889	19.58		Q09666	Neuroblast differentiation-associated protein AHNAK OS=Homo sapiens GN=AHNAK PE=1 SV=2	TRUE	1.6651	0.129799	2.98664e+07	3.62382e+07	4.20634e+07	7.89964e+07	3.69216e+07	6.41922e+07
APEVNLNAPDVDVHGPDWNLK	52.5399	3	767.381	2299.12	-0.000671386	-0.292018	80.09		Q09666	Neuroblast differentiation-associated protein AHNAK OS=Homo sapiens GN=AHNAK PE=1 SV=2	TRUE	2.39637	0.00161956	2.14413e+08	2.44542e+08	1.72459e+08	5.50416e+08	4.54063e+08	5.08626e+08
VDIEGPDVNIEGPEGK	37.9494	2	834.409	1666.8	-0.000831886	-0.49909	95.29		Q09666	Neuroblast differentiation-associated protein AHNAK OS=Homo sapiens GN=AHNAK PE=1 SV=2	TRUE	2.57593	0.000504571	2.91704e+08	2.56212e+08	2.49366e+08	7.41689e+08	7.29472e+08	5.82578e+08
VDIDAPDVSIEGPDAK	40.1716	2	820.906	1639.8	0.00338578	2.06476	32.91		Q09666	Neuroblast differentiation-associated protein AHNAK OS=Homo sapiens GN=AHNAK PE=1 SV=2	FALSE	1.57271	0.00137573	4.39031e+08	3.99011e+08	3.78776e+08	6.82671e+08	6.0013e+08	6.30904e+08
VDIDTPDIDIHGPEGK	38.4324	3	574.286	1719.84	0.00399906	2.32526	32		Q09666	Neuroblast differentiation-associated protein AHNAK OS=Homo sapiens GN=AHNAK PE=1 SV=2	TRUE	3.26949	0.00220028	6.26637e+07	7.38373e+07	8.21975e+07	2.43017e+08	1.77543e+08	2.94474e+08
ISIPDVGLHLK	47.5001	3	397.908	1190.7	-6.98233e-05	-0.0586404	36.49		Q09666	Neuroblast differentiation-associated protein AHNAK OS=Homo sapiens GN=AHNAK PE=1 SV=2	TRUE	2.9499	0.000189685	5.98039e+07	5.30965e+07	4.57872e+07	1.59825e+08	1.60938e+08	1.4735e+08
IDVTAPDVSIEEPEGK	39.8772	2	849.924	1697.83	-0.00245606	-1.44658	43.6		Q09666	Neuroblast differentiation-associated protein AHNAK OS=Homo sapiens GN=AHNAK PE=1 SV=2	FALSE	2.21337	0.00124493	2.60498e+08	1.94406e+08	2.00609e+08	4.91168e+08	5.06935e+08	4.5279e+08
VGVEVPDVNIEGPEGK	43.929	2	819.424	1636.83	0.00340595	2.08082	31.37		Q09666	Neuroblast differentiation-associated protein AHNAK OS=Homo sapiens GN=AHNAK PE=1 SV=2	TRUE	2.21213	0.000285451	2.62406e+08	2.83254e+08	2.35485e+08	5.53767e+08	5.51393e+08	6.22833e+08
LPQFGISTPGSDLHVNAK	43.036	3	627.667	1879.98	-5.30503e-05	-0.0282186	60.17		Q09666	Neuroblast differentiation-associated protein AHNAK OS=Homo sapiens GN=AHNAK PE=1 SV=2	TRUE	1.83041	0.00322118	1.82351e+08	1.65643e+08	1.3215e+08	3.03063e+08	2.85037e+08	2.90762e+08
VDVSAPDVEAHGPEWNLK	40.9595	3	654.99	1961.95	-0.00107562	-0.548238	20.88		Q09666	Neuroblast differentiation-associated protein AHNAK OS=Homo sapiens GN=AHNAK PE=1 SV=2	TRUE	1.71808	0.00427713	1.83177e+08	2.07052e+08	1.85821e+08	3.86782e+08	3.00275e+08	3.02642e+08
ISMPDLDLHLK	51.6411	3	427.9	1280.68	-0.000212353	-0.165813	48.47		Q09666	Neuroblast differentiation-associated protein AHNAK OS=Homo sapiens GN=AHNAK PE=1 SV=2	TRUE	2.58457	0.000209572	6.82364e+07	5.5173e+07	5.662e+07	1.59846e+08	1.59984e+08	1.45469e+08
GEGPEFDVNLSK	33.8805	2	646.308	1290.6	-0.00796929	-6.17483	30.06		Q09666	Neuroblast differentiation-associated protein AHNAK OS=Homo sapiens GN=AHNAK PE=1 SV=2	TRUE	1.02807	0.828945	3.873e+08	4.00147e+08	4.61452e+08	5.01109e+08	3.77263e+08	4.05583e+08
IDVDAPDIDIHGPDAK	37.4883	3	564.284	1689.83	0.0100836	5.96725	27.96		Q09666	Neuroblast differentiation-associated protein AHNAK OS=Homo sapiens GN=AHNAK PE=1 SV=2	TRUE	1.40529	0.0236647	2.26363e+08	2.66871e+08	2.13354e+08	3.7637e+08	3.16266e+08	3.00328e+08
IDVDAPDIDIHGPDAK	37.5438	2	845.92	1689.83	0.00544052	3.21958	41.38		Q09666	Neuroblast differentiation-associated protein AHNAK OS=Homo sapiens GN=AHNAK PE=1 SV=2	TRUE	2.17652	0.001685	1.18769e+08	8.74207e+07	8.82534e+07	2.26437e+08	2.07735e+08	2.06688e+08
IEGEMQVPDVDIR	42.7136	2	750.871	1499.73	-0.000768478	-0.512411	63.72		Q09666	Neuroblast differentiation-associated protein AHNAK OS=Homo sapiens GN=AHNAK PE=1 SV=2	TRUE	2.52982	7.27653e-05	1.22285e+08	1.12269e+08	1.01046e+08	2.8488e+08	2.82211e+08	2.81915e+08
VDINAPDVDVHGPDWHLK	43.4001	4	507.505	2025.99	-0.000142586	-0.0703784	56.62		Q09666	Neuroblast differentiation-associated protein AHNAK OS=Homo sapiens GN=AHNAK PE=1 SV=2	TRUE	2.23507	0.000641695	7.07187e+07	9.30281e+07	8.55834e+07	1.93181e+08	1.79735e+08	1.84354e+08
VDINAPDVDVHGPDWHLK	43.2051	2	1014	2025.99	-0.00236195	-1.16583	52		Q09666	Neuroblast differentiation-associated protein AHNAK OS=Homo sapiens GN=AHNAK PE=1 SV=2	TRUE	3.48019	0.00311934	1.17401e+07	2.15071e+07	1.49542e+07	6.32595e+07	4.62255e+07	5.8265e+07
VDVNAPDVQAPDWHLK	42.4579	3	601.973	1802.9	0.00050775	0.28163	28.86		Q09666	Neuroblast differentiation-associated protein AHNAK OS=Homo sapiens GN=AHNAK PE=1 SV=2	TRUE	1.68996	0.00395013	2.08759e+08	2.10043e+08	1.91155e+08	3.99953e+08	3.25396e+08	3.05457e+08
VDINAPDVGVQGPDWHLK	48.4767	3	654.002	1958.99	0.00045522	0.232375	36.57		Q09666	Neuroblast differentiation-associated protein AHNAK OS=Homo sapiens GN=AHNAK PE=1 SV=2	TRUE	1.23362	0.0157156	2.39917e+08	2.45084e+08	2.22487e+08	3.13289e+08	2.70224e+08	2.89259e+08
VDINAPDVGVQGPDWHLK	48.4362	2	980.497	1958.98	-0.0053284	-2.71998	27.12		Q09666	Neuroblast differentiation-associated protein AHNAK OS=Homo sapiens GN=AHNAK PE=1 SV=2	TRUE	1.03873	0.902324	3.25179e+08	3.9521e+08	1.85095e+08	3.06255e+08	1.74656e+08	3.9081e+08
ISMPDVDLHVK	38.7466	3	418.557	1252.65	-0.000504485	-0.402735	36.38		Q09666	Neuroblast differentiation-associated protein AHNAK OS=Homo sapiens GN=AHNAK PE=1 SV=2	TRUE	2.60303	0.00263535	4.43917e+07	3.10846e+07	3.19942e+07	1.097e+08	8.84297e+07	8.16199e+07
VDIDAPDVEVHDPDWHLK	44.7287	3	700.672	2099	-0.000473233	-0.225457	39.56		Q09666	Neuroblast differentiation-associated protein AHNAK OS=Homo sapiens GN=AHNAK PE=1 SV=2	TRUE	2.17636	0.000325519	1.27198e+08	1.17377e+08	1.25276e+08	3.01986e+08	2.45547e+08	2.57397e+08
VDIDAPDVEVHDPDWHLK	44.628	4	525.756	2099	0.000403657	0.19231	58.05		Q09666	Neuroblast differentiation-associated protein AHNAK OS=Homo sapiens GN=AHNAK PE=1 SV=2	TRUE	2.92133	0.000351274	6.03943e+07	5.25583e+07	4.44866e+07	1.61737e+08	1.42928e+08	1.55267e+08
LEGELQAPDLELSLPAIHVEGLDIK	86.6013	3	900.488	2698.44	0.000135045	0.0500457	64.28		Q09666	Neuroblast differentiation-associated protein AHNAK OS=Homo sapiens GN=AHNAK PE=1 SV=2	TRUE	2.98957	3.2156e-05	2.49027e+08	2.36042e+08	2.09924e+08	6.98715e+08	6.70835e+08	7.0818e+08
VDINAPDVEVHGPDWHLK	43.2424	4	511.009	2040.01	-0.000234465	-0.114933	53		Q09666	Neuroblast differentiation-associated protein AHNAK OS=Homo sapiens GN=AHNAK PE=1 SV=2	TRUE	2.17187	0.000857402	7.66899e+07	8.72463e+07	6.53854e+07	1.74061e+08	1.64442e+08	1.59553e+08
VDINAPDVEVHGPDWHLK	43.3053	2	1021.01	2040	-0.00195239	-0.957052	63.79		Q09666	Neuroblast differentiation-associated protein AHNAK OS=Homo sapiens GN=AHNAK PE=1 SV=2	TRUE	2.65953	0.000222128	3.13069e+07	2.50568e+07	2.49092e+07	7.2649e+07	6.94952e+07	7.40037e+07
VDVEGPDVNIEGPEGK	33.1976	2	827.401	1652.79	-0.00225952	-1.36709	100.83		Q09666	Neuroblast differentiation-associated protein AHNAK OS=Homo sapiens GN=AHNAK PE=1 SV=2	TRUE	1.49294	0.0065567	2.13856e+08	2.64564e+08	2.37889e+08	3.88734e+08	3.49773e+08	3.30896e+08
GGVQVPAVDISSSLGGR	47.2698	2	799.928	1597.84	-0.000709918	-0.444298	31.87		Q09666	Neuroblast differentiation-associated protein AHNAK OS=Homo sapiens GN=AHNAK PE=1 SV=2	TRUE	2.2601	0.00313264	1.58583e+08	1.39123e+08	1.09615e+08	3.31647e+08	3.23725e+08	2.65214e+08
VDISAPDVDVHGPDWHLK	44.8718	4	500.752	1998.98	0.000111856	0.0559566	34.26		Q09666	Neuroblast differentiation-associated protein AHNAK OS=Homo sapiens GN=AHNAK PE=1 SV=2	TRUE	2.20366	0.000295017	7.3424e+07	8.7958e+07	7.54312e+07	1.86124e+08	1.71421e+08	1.64309e+08
VDISAPDVDVHGPDWHLK	44.932	3	667.334	1998.98	0.000848972	0.424703	23.88		Q09666	Neuroblast differentiation-associated protein AHNAK OS=Homo sapiens GN=AHNAK PE=1 SV=2	TRUE	2.31021	0.000581448	1.1642e+08	1.10561e+08	9.41103e+07	2.74978e+08	2.30307e+08	2.36503e+08
VDIDVPDVNLEAPEGK	52.1625	2	855.433	1708.85	-0.000815923	-0.477469	57.55		Q09666	Neuroblast differentiation-associated protein AHNAK OS=Homo sapiens GN=AHNAK PE=1 SV=2	TRUE	2.51321	0.00104986	1.6437e+08	1.57785e+08	1.16999e+08	3.76977e+08	3.51045e+08	3.75663e+08
IKGDVPSVGLEGPDVDLQGPEAK	43.036	3	774.072	2319.2	-0.000793797	-0.342273	42.36		Q09666	Neuroblast differentiation-associated protein AHNAK OS=Homo sapiens GN=AHNAK PE=1 SV=2	TRUE	2.35878	0.0067475	2.05375e+08	1.29313e+08	1.40621e+08	3.54387e+08	4.41719e+08	3.25045e+08
GGQIGLQAPGLSVSGPQGHLESGSGK	38.2982	3	806.75	2417.23	-0.0019446	-0.804475	26.54		Q09666	Neuroblast differentiation-associated protein AHNAK OS=Homo sapiens GN=AHNAK PE=1 SV=2	TRUE	2.22207	0.00257798	1.9904e+08	1.57229e+08	1.33062e+08	3.40022e+08	3.71283e+08	3.76019e+08
ISMSEVDLNVAAPK	44.0016	2	737.384	1472.75	-0.00160199	-1.08775	62.19		Q09666	Neuroblast differentiation-associated protein AHNAK OS=Homo sapiens GN=AHNAK PE=1 SV=2	TRUE	1.8712	0.0106214	1.75688e+08	1.46362e+08	1.13023e+08	2.56478e+08	2.52989e+08	3.04642e+08
VDIDTPDINIEGSEGK	41.4162	2	851.412	1700.81	-0.0016504	-0.97036	43.65		Q09666	Neuroblast differentiation-associated protein AHNAK OS=Homo sapiens GN=AHNAK PE=1 SV=2	TRUE	1.88206	0.00237726	1.92114e+08	1.95951e+08	1.81811e+08	4.18723e+08	3.09601e+08	3.44215e+08
VDINAPDVEVQGK	29.0739	2	692.359	1382.7	-0.00123229	-0.891216	34.7		Q09666	Neuroblast differentiation-associated protein AHNAK OS=Homo sapiens GN=AHNAK PE=1 SV=2	TRUE	1.56404	0.103628	6.76427e+07	9.65968e+07	9.50437e+07	1.83467e+08	1.07118e+08	1.14944e+08
MDAEVPDVNIEGPDAK	39.0654	2	850.395	1698.78	-0.000929143	-0.546948	33.77		Q09666	Neuroblast differentiation-associated protein AHNAK OS=Homo sapiens GN=AHNAK PE=1 SV=2	TRUE	1.21517	0.0213021	4.94921e+08	4.61451e+08	4.66203e+08	4.04088e+08	4.13244e+08	3.53351e+08
VDIEAPDVSLEGPEGK	42.9146	2	827.911	1653.81	-0.00204303	-1.23535	49.69		Q09666	Neuroblast differentiation-associated protein AHNAK OS=Homo sapiens GN=AHNAK PE=1 SV=2	TRUE	1.83127	0.0030895	2.07415e+08	1.7058e+08	1.52813e+08	3.13021e+08	3.46885e+08	3.12148e+08
MDIDAPDVDVHGPDWHLK	47.3366	4	515.744	2058.95	0.000717192	0.34833	36.11		Q09666	Neuroblast differentiation-associated protein AHNAK OS=Homo sapiens GN=AHNAK PE=1 SV=2	TRUE	2.97506	8.21972e-05	5.15751e+07	5.35887e+07	4.41681e+07	1.47446e+08	1.56445e+08	1.4038e+08
MDIDAPDVDVHGPDWHLK	47.3366	3	687.323	2058.95	0.000145615	0.0707232	19.96		Q09666	Neuroblast differentiation-associated protein AHNAK OS=Homo sapiens GN=AHNAK PE=1 SV=2	TRUE	2.48358	9.63488e-05	7.24905e+07	7.49944e+07	6.56064e+07	1.80445e+08	1.86459e+08	1.62325e+08
VDINTPDVDVHGPDWHLK	43.054	4	515.008	2056	0.000121079	0.0588903	25.01		Q09666	Neuroblast differentiation-associated protein AHNAK OS=Homo sapiens GN=AHNAK PE=1 SV=2	TRUE	2.45567	0.000212796	6.67717e+07	7.60765e+07	6.36518e+07	1.81996e+08	1.69618e+08	1.55482e+08
VDINTPDVDVHGPDWHLK	43.054	3	686.341	2056	-0.00125094	-0.608432	31.97		Q09666	Neuroblast differentiation-associated protein AHNAK OS=Homo sapiens GN=AHNAK PE=1 SV=2	TRUE	1.82905	0.00127971	1.2431e+08	1.16054e+08	1.25509e+08	2.20787e+08	2.5126e+08	1.97154e+08
VDINTPDVDVHGPDWHLK	43.099	2	1029.01	2056	-0.0013139	-0.639056	36.2		Q09666	Neuroblast differentiation-associated protein AHNAK OS=Homo sapiens GN=AHNAK PE=1 SV=2	TRUE	3.20398	0.000867625	1.3251e+07	2.0124e+07	1.80854e+07	5.90702e+07	5.45136e+07	5.12942e+07
VQANLGAPDINIEGLDAK	53.0576	2	919.485	1836.95	-0.00365194	-1.98804	49.31		Q09666	Neuroblast differentiation-associated protein AHNAK OS=Homo sapiens GN=AHNAK PE=1 SV=2	TRUE	1.68138	0.00630755	1.88606e+08	1.91718e+08	1.50576e+08	3.29161e+08	2.65822e+08	2.97662e+08
APNISMPDVDLNLK	56.0321	2	763.897	1525.78	-0.000916504	-0.600679	39.31		Q09666	Neuroblast differentiation-associated protein AHNAK OS=Homo sapiens GN=AHNAK PE=1 SV=2	TRUE	1.9386	0.000485874	1.10278e+08	1.00055e+08	8.88317e+07	1.97999e+08	1.88539e+08	1.93422e+08
VSVGAPDLSLEASEGSIK	44.3583	2	879.96	1757.9	0.000168204	0.0956844	67.38		Q09666	Neuroblast differentiation-associated protein AHNAK OS=Homo sapiens GN=AHNAK PE=1 SV=2	TRUE	1.88924	0.00540175	2.02696e+08	1.61841e+08	1.37127e+08	3.31097e+08	2.9546e+08	3.21205e+08
VKGDVDVSLPK	22.6534	2	578.832	1155.65	-0.000220484	-0.190788	33.7		Q09666	Neuroblast differentiation-associated protein AHNAK OS=Homo sapiens GN=AHNAK PE=1 SV=2	TRUE	2.39613	0.00242028	9.91871e+07	9.59367e+07	7.23064e+07	2.45547e+08	1.85915e+08	2.09335e+08
VKGDVDVSLPK	22.8472	3	386.224	1155.65	-4.67943e-05	-0.0404917	19.16		Q09666	Neuroblast differentiation-associated protein AHNAK OS=Homo sapiens GN=AHNAK PE=1 SV=2	TRUE	2.68156	0.00452701	4.53202e+07	4.17417e+07	3.13669e+07	1.3415e+08	8.80937e+07	9.53301e+07
VDTNAPDLSLEGPEGK	32.7264	2	821.401	1640.79	-0.0014626	-0.891397	37.57		Q09666	Neuroblast differentiation-associated protein AHNAK OS=Homo sapiens GN=AHNAK PE=1 SV=2	TRUE	1.48725	0.218227	1.2038e+08	1.11354e+08	1.12025e+08	2.52154e+08	1.15507e+08	1.43595e+08
LKGPQITGPSLEGDLGLK	48.1373	3	608.347	1822.02	0.000505431	0.277402	27.31		Q09666	Neuroblast differentiation-associated protein AHNAK OS=Homo sapiens GN=AHNAK PE=1 SV=2	TRUE	3.20274	8.37553e-05	4.97591e+07	3.8867e+07	4.31994e+07	1.4049e+08	1.42561e+08	1.39153e+08
GPQVSSALNLDTSK	29.1468	2	708.87	1415.73	-0.000428817	-0.302896	103.36		Q09666	Neuroblast differentiation-associated protein AHNAK OS=Homo sapiens GN=AHNAK PE=1 SV=2	TRUE	1.64576	0.0374381	5.54012e+07	9.02964e+07	9.04983e+07	1.35937e+08	1.17611e+08	1.35173e+08
MDVNVGDIDIEGPEGK	51.7168	2	844.396	1686.78	0.000620229	0.367701	72.43		Q09666	Neuroblast differentiation-associated protein AHNAK OS=Homo sapiens GN=AHNAK PE=1 SV=2	TRUE	2.31815	0.000336163	1.23526e+08	1.02453e+08	1.10265e+08	2.82781e+08	2.5864e+08	2.38043e+08
GEGPDVDVNLPK	30.684	2	620.315	1238.61	0.000488423	0.39433	65.35		Q09666	Neuroblast differentiation-associated protein AHNAK OS=Homo sapiens GN=AHNAK PE=1 SV=2	TRUE	2.17789	0.104156	7.81582e+07	1.78555e+08	2.10854e+08	9.37928e+07	5.62193e+07	6.4676e+07
VESDLKGPEVDIEGPEGK	30.684	3	633.317	1896.93	-0.00219216	-1.15564	20.5		Q09666	Neuroblast differentiation-associated protein AHNAK OS=Homo sapiens GN=AHNAK PE=1 SV=2	TRUE	1.32037	0.280699	2.83267e+08	2.54554e+08	2.92005e+08	5.13439e+08	2.96949e+08	2.85292e+08
VDINAPDVDVR	30.5843	2	606.815	1211.61	-6.13692e-05	-0.0506507	15.37		Q09666	Neuroblast differentiation-associated protein AHNAK OS=Homo sapiens GN=AHNAK PE=1 SV=2	TRUE	1.46561	0.247113	5.0119e+07	5.96781e+07	5.79909e+07	1.20102e+08	5.3413e+07	7.23959e+07
ISMPDVDLHMK	40.3792	3	429.214	1284.62	-0.000104441	-0.0813009	30.58		Q09666	Neuroblast differentiation-associated protein AHNAK OS=Homo sapiens GN=AHNAK PE=1 SV=2	TRUE	2.73291	0.00579158	3.31654e+07	2.18581e+07	2.11924e+07	8.59958e+07	5.70162e+07	6.5279e+07
VGIDTPDIDIHGPEGK	36.7074	2	831.92	1661.83	-0.000376562	-0.226596	57.2		Q09666	Neuroblast differentiation-associated protein AHNAK OS=Homo sapiens GN=AHNAK PE=1 SV=2	TRUE	1.67084	4.54307e-05	9.50876e+07	9.49282e+07	8.93289e+07	1.55116e+08	1.60546e+08	1.51077e+08
GPTVGGGLPGIGVQGLEGNLQMPGIK	75.6492	3	816.109	2445.3	-0.000335696	-0.137282	38.25		Q09666	Neuroblast differentiation-associated protein AHNAK OS=Homo sapiens GN=AHNAK PE=1 SV=2	TRUE	2.26734	0.00082622	1.07837e+08	1.1167e+08	8.64558e+07	2.51386e+08	2.19157e+08	2.23178e+08
GPTVGGGLPGIGVQGLEGNLQMPGIK	75.6783	2	1223.66	2445.3	-0.00242757	-0.992746	63.84		Q09666	Neuroblast differentiation-associated protein AHNAK OS=Homo sapiens GN=AHNAK PE=1 SV=2	TRUE	3.26284	0.00413763	5.08816e+07	9.95757e+07	6.36722e+07	2.53126e+08	2.06065e+08	2.39479e+08
VEAPSLDVHMDSPDINIEGPDVK	55.273	3	826.4	2476.18	-0.00188447	-0.761038	35.09		Q09666	Neuroblast differentiation-associated protein AHNAK OS=Homo sapiens GN=AHNAK PE=1 SV=2	TRUE	2.01018	0.000927157	8.65924e+07	1.07548e+08	8.98075e+07	2.03381e+08	1.75248e+08	1.92156e+08
IKGDVDVSVPEVEGK	29.2271	2	785.919	1569.82	-0.0012864	-0.819454	60.33		Q09666	Neuroblast differentiation-associated protein AHNAK OS=Homo sapiens GN=AHNAK PE=1 SV=2	TRUE	2.55851	0.00201253	3.8111e+07	5.3622e+07	5.66636e+07	1.18878e+08	1.22044e+08	1.38753e+08
LNVGAPDVTLR	34.3161	2	577.83	1153.65	5.48275e-05	0.0475255	30.53		Q09666	Neuroblast differentiation-associated protein AHNAK OS=Homo sapiens GN=AHNAK PE=1 SV=2	TRUE	1.39037	0.274772	4.90434e+07	7.0405e+07	9.83501e+07	6.22971e+07	3.9276e+07	5.50742e+07
GPSLDIDTPDVNIEGPEGK	49.3912	2	976.976	1951.94	-0.000886951	-0.454395	75.42		Q09666	Neuroblast differentiation-associated protein AHNAK OS=Homo sapiens GN=AHNAK PE=1 SV=2	TRUE	2.07597	0.000135216	1.24711e+08	1.26814e+08	1.23539e+08	2.8593e+08	2.44058e+08	2.48631e+08
TPSFGISAPQVSIPDVNVNLK	71.8447	2	1092.09	2182.16	-0.00178659	-0.818725	57.77		Q09666	Neuroblast differentiation-associated protein AHNAK OS=Homo sapiens GN=AHNAK PE=1 SV=2	TRUE	2.66104	0.00950071	4.9353e+07	8.16366e+07	9.64268e+07	2.3286e+08	1.94209e+08	1.78096e+08
DIDISSPEFK	36.6136	2	575.785	1149.56	-0.000179498	-0.156146	31.06		Q09666	Neuroblast differentiation-associated protein AHNAK OS=Homo sapiens GN=AHNAK PE=1 SV=2	TRUE	1.48959	0.0371171	3.82861e+07	4.87685e+07	4.22873e+07	7.84805e+07	5.63857e+07	5.78008e+07
GSEVGFHGAAPDISVK	30.166	3	524.267	1569.78	0.00190575	1.21402	36.99		Q09666	Neuroblast differentiation-associated protein AHNAK OS=Homo sapiens GN=AHNAK PE=1 SV=2	TRUE	1.33959	0.285011	1.90263e+07	3.94378e+07	4.77718e+07	5.47789e+07	4.33662e+07	4.41672e+07
VESEIKVPDVELK	37.7809	3	495.612	1483.81	-0.000109235	-0.0736181	32.41		Q09666	Neuroblast differentiation-associated protein AHNAK OS=Homo sapiens GN=AHNAK PE=1 SV=2	TRUE	2.36666	0.0103033	3.3892e+07	2.26104e+07	2.90876e+07	8.25712e+07	5.03109e+07	6.96804e+07
VDIDVPDVNVQGPDWHLK	59.027	2	1023.52	2045.02	-0.00371513	-1.81667	14.98		Q09666	Neuroblast differentiation-associated protein AHNAK OS=Homo sapiens GN=AHNAK PE=1 SV=2	TRUE	2.84404	0.0211635	5.10934e+07	2.86278e+07	2.19273e+07	1.10211e+08	1.1012e+08	6.87618e+07
DDGVFVQEVTQNSPAAR	43.9634	2	916.942	1831.87	-0.00155612	-0.849472	89.73		Q09666	Neuroblast differentiation-associated protein AHNAK OS=Homo sapiens GN=AHNAK PE=1 SV=2	TRUE	2.11838	0.0568409	8.06095e+07	6.32814e+07	3.2414e+07	1.21634e+08	9.78363e+07	1.5401e+08
LPSGSGAASPTGSAVDIR	26.2088	2	821.923	1641.83	-0.00149538	-0.9108	56.97		Q09666	Neuroblast differentiation-associated protein AHNAK OS=Homo sapiens GN=AHNAK PE=1 SV=2	TRUE	1.71148	0.208675	1.94651e+07	4.99263e+07	4.60815e+07	2.45933e+07	2.00094e+07	2.28669e+07
HELTEISNVDVETQSGK	27.9603	2	943.459	1884.9	-0.00234883	-1.24613	88.69		Q09666	Neuroblast differentiation-associated protein AHNAK OS=Homo sapiens GN=AHNAK PE=1 SV=2	TRUE	1.37102	0.0633559	2.46798e+07	2.30612e+07	1.65616e+07	3.11256e+07	2.73353e+07	2.96995e+07
GSLGATGEIK	13.5618	2	466.757	931.5	0.00207379	2.2263	36.73		Q09666	Neuroblast differentiation-associated protein AHNAK OS=Homo sapiens GN=AHNAK PE=1 SV=2	TRUE	1.97109	0.000538865	9.67398e+06	1.09412e+07	1.1562e+07	2.28516e+07	2.0731e+07	1.98414e+07
VKGDVDVSVPK	16.3016	2	571.824	1141.63	-0.000275645	-0.241447	36.78		Q09666	Neuroblast differentiation-associated protein AHNAK OS=Homo sapiens GN=AHNAK PE=1 SV=2	TRUE	2.34773	0.00038943	1.23689e+07	1.44892e+07	1.14299e+07	3.03562e+07	2.80057e+07	3.1528e+07
VKGDVDVSVPK	16.3016	3	381.552	1141.63	-0.000286	-0.250518	19.76		Q09666	Neuroblast differentiation-associated protein AHNAK OS=Homo sapiens GN=AHNAK PE=1 SV=2	TRUE	2.7123	0.000705906	5.88837e+06	7.10196e+06	5.6336e+06	1.95182e+07	1.51088e+07	1.58866e+07
LKGDVDVSGPK	10.2152	2	557.809	1113.6	-1.18704e-05	-0.0106595	51.67		Q09666	Neuroblast differentiation-associated protein AHNAK OS=Homo sapiens GN=AHNAK PE=1 SV=2	TRUE	2.08934	0.00110362	1.16416e+07	1.38738e+07	1.08096e+07	2.68871e+07	2.29718e+07	2.60361e+07
VTAPDVDLHLK	31.6413	3	403.227	1206.66	-0.000373934	-0.309892	23.3		Q09666	Neuroblast differentiation-associated protein AHNAK OS=Homo sapiens GN=AHNAK PE=1 SV=2	TRUE	11.9563	0.223686	277817	169524	0	659799	2.96801e+06	1.72073e+06
IKGDVDVSAPK	11.837	2	564.816	1127.62	-0.000204033	-0.180941	20.84		Q09666	Neuroblast differentiation-associated protein AHNAK OS=Homo sapiens GN=AHNAK PE=1 SV=2	TRUE	1.50176	0.0117232	9.13309e+06	1.11109e+07	1.20211e+07	1.62211e+07	1.48521e+07	1.73812e+07
ADVVVSGPK	10.5536	2	436.248	870.481	-0.000343845	-0.395006	25.6		Q09666	Neuroblast differentiation-associated protein AHNAK OS=Homo sapiens GN=AHNAK PE=1 SV=2	TRUE	2.51056	0.000824967	1.55196e+06	1.6792e+06	1.27984e+06	4.07834e+06	3.92006e+06	3.32671e+06
VDTVNHLADELINSGHSDAATIAEWK	74.7691	4	702.346	2805.36	-0.00127714	-0.455249	46.88		Q01082	Spectrin beta chain, non-erythrocytic 1 OS=Homo sapiens GN=SPTBN1 PE=1 SV=2	TRUE	1.00297	0.950596	1.88843e+09	1.98605e+09	1.72001e+09	1.96479e+09	1.89577e+09	1.75056e+09
VDTVNHLADELINSGHSDAATIAEWK	74.7314	3	936.126	2805.36	-0.00162592	-0.579578	109.64		Q01082	Spectrin beta chain, non-erythrocytic 1 OS=Homo sapiens GN=SPTBN1 PE=1 SV=2	TRUE	1.15146	0.316283	1.20422e+09	1.65839e+09	1.69006e+09	1.3744e+09	1.3349e+09	1.24451e+09
VDTVNHLADELINSGHSDAATIAEWK	74.7059	2	1403.69	2805.36	-0.00100408	-0.357917	33.39		Q01082	Spectrin beta chain, non-erythrocytic 1 OS=Homo sapiens GN=SPTBN1 PE=1 SV=2	TRUE	1.71368	0.300434	5.56259e+07	1.16056e+08	1.80744e+08	6.00697e+07	9.50285e+07	5.05561e+07
HLLGVEDLLQK	46.6026	2	632.867	1263.72	0.000123085	0.0973993	34.22		Q01082	Spectrin beta chain, non-erythrocytic 1 OS=Homo sapiens GN=SPTBN1 PE=1 SV=2	TRUE	1.30751	0.0812065	1.10489e+09	8.7954e+08	7.78914e+08	1.35162e+09	1.14213e+09	1.11935e+09
HLLGVEDLLQK	46.5331	3	422.247	1263.72	-0.000373604	-0.295639	34.24		Q01082	Spectrin beta chain, non-erythrocytic 1 OS=Homo sapiens GN=SPTBN1 PE=1 SV=2	FALSE	1.11492	0.318663	2.08208e+08	1.74253e+08	1.54243e+08	2.19442e+08	1.8739e+08	1.91547e+08
LTTLELLEVR	56.9375	2	593.856	1185.7	0.000408831	0.344803	75.99		Q01082	Spectrin beta chain, non-erythrocytic 1 OS=Homo sapiens GN=SPTBN1 PE=1 SV=2	TRUE	1.07484	0.301469	1.04531e+09	1.14505e+09	1.03514e+09	1.22488e+09	1.1987e+09	1.0433e+09
FMELLEPLNER	59.1579	2	695.856	1389.7	0.000378718	0.272519	42.71		Q01082	Spectrin beta chain, non-erythrocytic 1 OS=Homo sapiens GN=SPTBN1 PE=1 SV=2	TRUE	1.16989	0.00250709	1.06075e+09	1.0951e+09	1.02312e+09	1.26555e+09	1.21211e+09	1.24138e+09
LLDPEDISVDHPDEK	34.2682	3	574.613	1720.82	0.000126594	0.0735662	35.61		Q01082	Spectrin beta chain, non-erythrocytic 1 OS=Homo sapiens GN=SPTBN1 PE=1 SV=2	TRUE	1.25937	0.274541	6.53052e+08	5.71969e+08	6.02319e+08	6.91912e+08	3.32387e+08	4.26694e+08
LLDPEDISVDHPDEK	34.1937	2	861.414	1720.81	-0.00153226	-0.890428	29.36		Q01082	Spectrin beta chain, non-erythrocytic 1 OS=Homo sapiens GN=SPTBN1 PE=1 SV=2	TRUE	1.58376	0.151311	4.28468e+08	3.95875e+08	7.01609e+08	4.38085e+08	2.27193e+08	2.98219e+08
EQWANLEQLSAIR	59.5651	2	779.405	1556.79	0.000137196	0.0881271	82.26		Q01082	Spectrin beta chain, non-erythrocytic 1 OS=Homo sapiens GN=SPTBN1 PE=1 SV=2	TRUE	1.01902	0.602713	8.80926e+08	8.47906e+08	8.62312e+08	9.33212e+08	8.47324e+08	8.59898e+08
MPLATSTDHGHNLQTVQLLIK	43.9835	3	773.082	2316.22	-0.00142014	-0.613128	62.91		Q01082	Spectrin beta chain, non-erythrocytic 1 OS=Homo sapiens GN=SPTBN1 PE=1 SV=2	TRUE	1.36789	0.0717727	1.3362e+09	9.84129e+08	8.92213e+08	7.69651e+08	7.71292e+08	8.07591e+08
MPLATSTDHGHNLQTVQLLIK	43.9835	2	1159.12	2316.22	-0.0024127	-1.04165	53.75		Q01082	Spectrin beta chain, non-erythrocytic 1 OS=Homo sapiens GN=SPTBN1 PE=1 SV=2	TRUE	1.66383	0.0194395	3.44799e+08	2.46807e+08	2.27144e+08	1.55306e+08	1.69676e+08	1.67106e+08
HQILEQAVEDYAETVHQLSK	70.8586	3	780.06	2337.16	-0.00117346	-0.502086	73.79		Q01082	Spectrin beta chain, non-erythrocytic 1 OS=Homo sapiens GN=SPTBN1 PE=1 SV=2	TRUE	3.23102	0.000194525	1.89205e+09	2.30025e+09	2.32276e+09	7.33658e+08	6.83409e+08	5.99342e+08
HQILEQAVEDYAETVHQLSK	71.0142	2	1169.59	2337.16	-0.000544255	-0.23287	72.13		Q01082	Spectrin beta chain, non-erythrocytic 1 OS=Homo sapiens GN=SPTBN1 PE=1 SV=2	TRUE	5.2183	0.0135608	1.16492e+08	1.85075e+08	2.10751e+08	4.54803e+07	3.88186e+07	1.38782e+07
LAEISDVWEEMK	61.0357	2	725.35	1448.69	-1.85666e-05	-0.0128162	87.91		Q01082	Spectrin beta chain, non-erythrocytic 1 OS=Homo sapiens GN=SPTBN1 PE=1 SV=2	TRUE	1.00044	0.956333	9.12116e+08	8.99331e+08	8.56232e+08	9.91357e+08	8.10818e+08	8.64324e+08
EVVAGSHELGQDYEHVTMLQER	38.4324	3	843.067	2526.18	-0.00162175	-0.641977	65.94		Q01082	Spectrin beta chain, non-erythrocytic 1 OS=Homo sapiens GN=SPTBN1 PE=1 SV=2	TRUE	1.78038	0.000136156	1.02733e+09	9.39152e+08	8.9647e+08	5.37669e+08	5.35664e+08	5.34722e+08
EVVAGSHELGQDYEHVTMLQER	38.5265	2	1264.1	2526.18	-0.00248815	-0.984944	121.6		Q01082	Spectrin beta chain, non-erythrocytic 1 OS=Homo sapiens GN=SPTBN1 PE=1 SV=2	TRUE	1.94477	5.79855e-05	1.59436e+08	1.56364e+08	1.52638e+08	8.45855e+07	8.12388e+07	7.50458e+07
TQTAIASEDMPNTLTEAEK	35.7153	2	1025.48	2048.95	-0.00232611	-1.13526	119.9		Q01082	Spectrin beta chain, non-erythrocytic 1 OS=Homo sapiens GN=SPTBN1 PE=1 SV=2	TRUE	1.06126	0.299536	8.85425e+08	8.47454e+08	7.93733e+08	8.22978e+08	7.32845e+08	8.24933e+08
SQNIVTDSSSLSAEAIR	38.0408	2	889.449	1776.88	-0.00103704	-0.583629	159.93		Q01082	Spectrin beta chain, non-erythrocytic 1 OS=Homo sapiens GN=SPTBN1 PE=1 SV=2	TRUE	1.03248	0.78994	8.11823e+08	6.79525e+08	6.2012e+08	6.93821e+08	5.85798e+08	7.65426e+08
QALQDTLALYK	41.0958	2	632.35	1262.69	-0.000854424	-0.676671	66.96		Q01082	Spectrin beta chain, non-erythrocytic 1 OS=Homo sapiens GN=SPTBN1 PE=1 SV=2	TRUE	1.40678	0.0604053	5.17923e+08	4.44211e+08	4.32382e+08	4.16457e+08	2.93833e+08	2.80994e+08
LQALDTGWNELHK	37.5438	3	508.932	1523.77	-2.31536e-05	-0.0151949	34.31		Q01082	Spectrin beta chain, non-erythrocytic 1 OS=Homo sapiens GN=SPTBN1 PE=1 SV=2	TRUE	2.10864	0.049609	3.18527e+08	4.4721e+08	3.75313e+08	2.79538e+08	1.09026e+08	1.52568e+08
LQALDTGWNELHK	37.5662	2	762.893	1523.77	-0.00135723	-0.890704	42.82		Q01082	Spectrin beta chain, non-erythrocytic 1 OS=Homo sapiens GN=SPTBN1 PE=1 SV=2	TRUE	1.77435	0.0859293	3.7946e+08	4.172e+08	3.77654e+08	3.40153e+08	1.26262e+08	1.95412e+08
DVSSVELLMNNHQGIK	43.4164	2	892.453	1782.89	-0.00222202	-1.2463	70.87		Q01082	Spectrin beta chain, non-erythrocytic 1 OS=Homo sapiens GN=SPTBN1 PE=1 SV=2	TRUE	1.25539	0.119368	9.60014e+08	8.65584e+08	6.9886e+08	6.88972e+08	5.91319e+08	7.30612e+08
TQETPSAQMEGFLNR	44.2805	2	854.901	1707.79	-0.000877149	-0.513617	136.91		Q01082	Spectrin beta chain, non-erythrocytic 1 OS=Homo sapiens GN=SPTBN1 PE=1 SV=2	TRUE	1.4348	0.314827	5.54488e+08	3.58557e+08	1.17275e+08	4.80022e+08	4.32019e+08	5.66261e+08
IVSSSDVGHDEYSTQSLVK	28.365	3	684.336	2049.98	-0.000667924	-0.325819	33.88		Q01082	Spectrin beta chain, non-erythrocytic 1 OS=Homo sapiens GN=SPTBN1 PE=1 SV=2	TRUE	3.9059	0.00286809	4.79897e+08	8.19672e+08	6.93178e+08	2.1836e+08	1.41232e+08	1.50597e+08
IVSSSDVGHDEYSTQSLVK	28.4099	2	1026	2049.98	-0.00222332	-1.08455	92.15		Q01082	Spectrin beta chain, non-erythrocytic 1 OS=Homo sapiens GN=SPTBN1 PE=1 SV=2	TRUE	3.86702	0.00606604	1.34068e+08	2.60199e+08	2.32166e+08	7.00903e+07	4.29102e+07	4.89934e+07
EGMQLISEKPETEAVVK	32.9883	3	629.996	1886.97	1.85948e-05	0.00985435	18.68		Q01082	Spectrin beta chain, non-erythrocytic 1 OS=Homo sapiens GN=SPTBN1 PE=1 SV=2	TRUE	2.52363	0.0332	2.99952e+08	5.84232e+08	5.75805e+08	2.69414e+08	1.56342e+08	1.52771e+08
EGMQLISEKPETEAVVK	32.9297	2	944.489	1886.96	-0.00294586	-1.56116	46.38		Q01082	Spectrin beta chain, non-erythrocytic 1 OS=Homo sapiens GN=SPTBN1 PE=1 SV=2	TRUE	2.18758	0.0452083	2.08505e+08	4.05519e+08	4.08108e+08	2.02196e+08	1.32458e+08	1.32589e+08
EVDDLEQWIAER	64.2634	2	751.86	1501.7	-8.03054e-05	-0.0534761	124.72		Q01082	Spectrin beta chain, non-erythrocytic 1 OS=Homo sapiens GN=SPTBN1 PE=1 SV=2	TRUE	1.15169	0.106146	5.75998e+08	6.55347e+08	5.3153e+08	7.21342e+08	6.49617e+08	6.59327e+08
LVSQDNFGFDLPAVEAATK	69.9565	2	1011.51	2021.01	-0.00237584	-1.17557	105.44		Q01082	Spectrin beta chain, non-erythrocytic 1 OS=Homo sapiens GN=SPTBN1 PE=1 SV=2	TRUE	1.20572	0.0971699	1.47658e+09	1.84191e+09	1.59659e+09	2.21169e+09	1.85202e+09	1.8625e+09
LVSQDNFGFDLPAVEAATK	69.9061	3	674.677	2021.01	-0.00250006	-1.23703	24.9		Q01082	Spectrin beta chain, non-erythrocytic 1 OS=Homo sapiens GN=SPTBN1 PE=1 SV=2	TRUE	1.08025	0.616027	2.47447e+08	2.02171e+08	1.70563e+08	2.68272e+08	1.95396e+08	2.06281e+08
DLTSVNILLK	54.8094	2	558.337	1114.66	0.0002497	0.224015	17.56		Q01082	Spectrin beta chain, non-erythrocytic 1 OS=Homo sapiens GN=SPTBN1 PE=1 SV=2	FALSE	1.03417	0.64397	2.86937e+08	3.01405e+08	2.51936e+08	3.12061e+08	2.68122e+08	2.88802e+08
EGEDMIAEEHFGSEK	28.7844	3	569.91	1706.71	-0.000221939	-0.130039	39.45		Q01082	Spectrin beta chain, non-erythrocytic 1 OS=Homo sapiens GN=SPTBN1 PE=1 SV=2	TRUE	1.04802	0.74581	1.82192e+08	2.50065e+08	2.3431e+08	2.4877e+08	2.0657e+08	1.80686e+08
EGEDMIAEEHFGSEK	28.8085	2	854.361	1706.71	-0.00155938	-0.913675	48.89		Q01082	Spectrin beta chain, non-erythrocytic 1 OS=Homo sapiens GN=SPTBN1 PE=1 SV=2	TRUE	1.25364	0.157278	3.16318e+08	4.25019e+08	3.83225e+08	3.60712e+08	2.72298e+08	2.6403e+08
MHTTFEHDIQALGTQVR	40.1924	3	661.995	1982.96	-0.00115911	-0.584532	17.41		Q01082	Spectrin beta chain, non-erythrocytic 1 OS=Homo sapiens GN=SPTBN1 PE=1 SV=2	TRUE	2.46614	0.000545238	7.50049e+08	6.11505e+08	5.66776e+08	2.53976e+08	2.51402e+08	2.76545e+08
MHTTFEHDIQALGTQVR	40.1529	2	992.488	1982.96	-0.00174112	-0.878041	110.1		Q01082	Spectrin beta chain, non-erythrocytic 1 OS=Homo sapiens GN=SPTBN1 PE=1 SV=2	TRUE	2.40076	0.000610245	3.84398e+08	3.09675e+08	3.11271e+08	1.53599e+08	1.27646e+08	1.37516e+08
DVAEEIANYRPTLDTLHEQASALPQEHAESPDVR	60.9822	4	951.213	3800.82	-0.00188104	-0.494904	57.13		Q01082	Spectrin beta chain, non-erythrocytic 1 OS=Homo sapiens GN=SPTBN1 PE=1 SV=2	TRUE	1.33333	0.0138244	8.37268e+08	9.50123e+08	9.20212e+08	7.55387e+08	6.24414e+08	6.50907e+08
TAASGIPYHSEVPVSLK	34.5579	3	585.981	1754.92	6.11175e-05	0.0348264	19.69		Q01082	Spectrin beta chain, non-erythrocytic 1 OS=Homo sapiens GN=SPTBN1 PE=1 SV=2	TRUE	6.35935	0.00746245	1.17245e+08	2.69203e+08	3.06959e+08	5.13191e+07	3.14523e+07	2.6266e+07
TAASGIPYHSEVPVSLK	34.6084	2	878.466	1754.92	-0.00213933	-1.21905	42.49		Q01082	Spectrin beta chain, non-erythrocytic 1 OS=Homo sapiens GN=SPTBN1 PE=1 SV=2	TRUE	5.23802	0.00131372	2.46004e+08	2.41722e+08	2.4492e+08	6.78354e+07	3.74039e+07	3.46314e+07
AQTLPTSVVTITSESSPGK	40.7767	2	952.004	1901.99	-0.00195549	-1.02812	123.17		Q01082	Spectrin beta chain, non-erythrocytic 1 OS=Homo sapiens GN=SPTBN1 PE=1 SV=2	TRUE	1.46338	0.0270268	5.3632e+08	4.09215e+08	3.84135e+08	3.21385e+08	3.04585e+08	2.82658e+08
MWEVLESTTQTK	41.6293	2	726.855	1451.7	-0.000892234	-0.614614	86.61		Q01082	Spectrin beta chain, non-erythrocytic 1 OS=Homo sapiens GN=SPTBN1 PE=1 SV=2	TRUE	1.90158	0.00664127	3.29497e+08	3.41677e+08	3.20881e+08	2.14237e+08	1.38568e+08	1.68895e+08
SNAHYNLQNAFNLAEQHLGLTK	69.4423	3	828.418	2482.23	-0.00184665	-0.743947	66.02		Q01082	Spectrin beta chain, non-erythrocytic 1 OS=Homo sapiens GN=SPTBN1 PE=1 SV=2	TRUE	5.57046	0.000199559	7.64657e+08	1.15046e+09	9.66108e+08	1.82633e+08	1.53722e+08	1.80878e+08
QLWGLLIEETEKR	64.6447	3	538.967	1613.88	0.000491278	0.304408	14.11		Q01082	Spectrin beta chain, non-erythrocytic 1 OS=Homo sapiens GN=SPTBN1 PE=1 SV=2	TRUE	12.9235	2.38501e-05	4.11815e+08	3.85681e+08	3.07726e+08	3.20073e+07	2.86443e+07	2.48686e+07
DLMLWMEDVIR	101.014	2	710.852	1419.69	-5.65823e-05	-0.0398554	61.19		Q01082	Spectrin beta chain, non-erythrocytic 1 OS=Homo sapiens GN=SPTBN1 PE=1 SV=2	TRUE	1.28487	0.176358	4.00535e+08	5.83169e+08	3.79842e+08	3.82419e+08	3.52958e+08	3.25852e+08
VIESTQDLGNDLAGVMALQR	72.1138	3	710.7	2129.08	-0.000328153	-0.154129	73.94		Q01082	Spectrin beta chain, non-erythrocytic 1 OS=Homo sapiens GN=SPTBN1 PE=1 SV=2	TRUE	9.36037	0.00802551	8.19604e+08	7.143e+08	7.21855e+08	1.6727e+08	4.11087e+07	3.26116e+07
QNLLSQSHAYQQFLR	45.4594	3	611.65	1831.93	-0.00394348	-2.15263	57.42		Q01082	Spectrin beta chain, non-erythrocytic 1 OS=Homo sapiens GN=SPTBN1 PE=1 SV=2	TRUE	3.32694	0.000140873	3.52756e+08	4.02005e+08	3.32673e+08	1.18663e+08	1.12146e+08	9.60487e+07
LLTQHENIKNEIDNYEEDYQK	39.7355	3	879.42	2635.24	-0.00131843	-0.500306	37.64		Q01082	Spectrin beta chain, non-erythrocytic 1 OS=Homo sapiens GN=SPTBN1 PE=1 SV=2	TRUE	1.42316	0.000889536	5.08041e+08	4.87056e+08	4.51543e+08	3.25827e+08	3.43653e+08	3.47021e+08
MLTAQDMSYDEAR	30.3083	2	765.83	1529.65	-0.00335899	-2.19592	102.35		Q01082	Spectrin beta chain, non-erythrocytic 1 OS=Homo sapiens GN=SPTBN1 PE=1 SV=2	FALSE	2.08196	0.124398	1.46691e+08	3.73124e+08	3.84209e+08	1.79701e+08	1.15253e+08	1.39264e+08
VQAVVAVAR	15.9283	2	456.785	911.555	-0.000180792	-0.198333	48.14		Q01082	Spectrin beta chain, non-erythrocytic 1 OS=Homo sapiens GN=SPTBN1 PE=1 SV=2	TRUE	1.01051	0.888419	1.21685e+08	1.48013e+08	1.20378e+08	1.44728e+08	1.23322e+08	1.26124e+08
MAETVDTSEMVNGATEQR	31.6413	2	984.935	1967.85	-0.00166413	-0.845659	165.1		Q01082	Spectrin beta chain, non-erythrocytic 1 OS=Homo sapiens GN=SPTBN1 PE=1 SV=2	TRUE	1.0269	0.798869	1.68922e+08	2.03732e+08	1.5837e+08	1.69718e+08	1.69784e+08	1.77608e+08
MAETVDTSEMVNGATEQR	30.8739	2	984.927	1967.84	-0.017859	-9.07538	85.28		Q01082	Spectrin beta chain, non-erythrocytic 1 OS=Homo sapiens GN=SPTBN1 PE=1 SV=2	TRUE	4.22902	0.0234244	9.28262e+07	2.13193e+08	2.08689e+08	5.23068e+07	4.89598e+07	2.04419e+07
ITDLYTDLR	35.4127	2	555.294	1108.57	-0.00298291	-2.69076	24.56		Q01082	Spectrin beta chain, non-erythrocytic 1 OS=Homo sapiens GN=SPTBN1 PE=1 SV=2	TRUE	1.9759	0.0214702	1.06403e+08	1.21584e+08	1.33379e+08	7.99886e+07	4.26223e+07	6.02757e+07
QQMLENQMEVR	26.4403	2	703.331	1404.65	-0.000558482	-0.397595	72.75		Q01082	Spectrin beta chain, non-erythrocytic 1 OS=Homo sapiens GN=SPTBN1 PE=1 SV=2	TRUE	1.13731	0.12821	8.47491e+07	1.04373e+08	8.62631e+07	1.08453e+08	1.02673e+08	1.02073e+08
FANSLVGVQQQLQAFNTYR	73.0871	3	728.712	2183.11	0.000932032	0.426928	61.65		Q01082	Spectrin beta chain, non-erythrocytic 1 OS=Homo sapiens GN=SPTBN1 PE=1 SV=2	TRUE	8.37081	3.84778e-05	5.36691e+08	4.66266e+08	4.11251e+08	5.88355e+07	4.83416e+07	6.17681e+07
EAEKLESEHPDQAQAILSR	26.1669	3	717.694	2150.06	-0.000976396	-0.454125	53.68		Q01082	Spectrin beta chain, non-erythrocytic 1 OS=Homo sapiens GN=SPTBN1 PE=1 SV=2	TRUE	45.4273	0.00103548	9.49666e+07	3.27999e+08	3.43724e+08	5.27483e+06	6.66498e+06	4.93749e+06
EAEKLESEHPDQAQAILSR	26.1859	2	1076.04	2150.06	-0.00163266	-0.759357	70.79		Q01082	Spectrin beta chain, non-erythrocytic 1 OS=Homo sapiens GN=SPTBN1 PE=1 SV=2	TRUE	50.2792	0.00304715	5.77937e+06	2.41311e+07	3.51158e+07	557502	434944	300858
DLDDFQSWLSR	72.8572	2	691.323	1380.63	0.0010257	0.742921	79.5		Q01082	Spectrin beta chain, non-erythrocytic 1 OS=Homo sapiens GN=SPTBN1 PE=1 SV=2	TRUE	3.18332	0.000321733	3.61538e+08	3.9936e+08	3.47304e+08	1.11016e+08	1.00178e+08	1.36934e+08
HTLVEADIGIQAER	31.1716	2	776.409	1550.8	-0.0022707	-1.4642	27.46		Q01082	Spectrin beta chain, non-erythrocytic 1 OS=Homo sapiens GN=SPTBN1 PE=1 SV=2	FALSE	1.32277	0.0234153	2.41388e+08	2.18675e+08	2.05401e+08	1.80951e+08	1.47396e+08	1.74737e+08
TQILAASYELHK	29.4893	3	458.586	1372.73	-0.000194132	-0.14142	27.89		Q01082	Spectrin beta chain, non-erythrocytic 1 OS=Homo sapiens GN=SPTBN1 PE=1 SV=2	TRUE	5.94756	4.07225e-05	8.90608e+07	1.00849e+08	1.18274e+08	1.83087e+07	1.60032e+07	1.75049e+07
KHEAIETDIAAYEER	29.5514	3	592.29	1773.85	-0.00480082	-2.70644	21.15		Q01082	Spectrin beta chain, non-erythrocytic 1 OS=Homo sapiens GN=SPTBN1 PE=1 SV=2	TRUE	3.86421	0.00200592	1.05426e+08	1.68154e+08	1.80723e+08	4.5044e+07	3.78837e+07	3.4639e+07
KHEAIETDIAAYEER	29.4893	2	887.931	1773.85	-0.0059384	-3.34774	126.25		Q01082	Spectrin beta chain, non-erythrocytic 1 OS=Homo sapiens GN=SPTBN1 PE=1 SV=2	TRUE	5.44147	0.00147186	6.5337e+07	1.15046e+08	1.19208e+08	2.09125e+07	1.54147e+07	1.87297e+07
QAEAFLNNQEYVLAHTEMPTTLEGAEAAIK	75.9321	3	1097.21	3288.59	-0.00241964	-0.735767	91.01		Q01082	Spectrin beta chain, non-erythrocytic 1 OS=Homo sapiens GN=SPTBN1 PE=1 SV=2	TRUE	2.88239	0.0021214	5.49311e+08	6.6426e+08	5.82156e+08	2.48089e+08	1.54854e+08	2.20057e+08
DGMAFNALIHK	38.492	3	406.21	1215.61	-0.000132312	-0.108845	33.26		Q01082	Spectrin beta chain, non-erythrocytic 1 OS=Homo sapiens GN=SPTBN1 PE=1 SV=2	TRUE	16.4161	3.7363e-05	5.1341e+07	6.26179e+07	5.61488e+07	2.82794e+06	3.18004e+06	4.35428e+06
LLEVLSGER	33.0483	2	508.293	1014.57	-4.49924e-05	-0.0443462	28.63		Q01082	Spectrin beta chain, non-erythrocytic 1 OS=Homo sapiens GN=SPTBN1 PE=1 SV=2	TRUE	1.74768	0.0118071	2.62456e+07	3.59369e+07	3.87831e+07	6.40558e+07	5.37436e+07	5.86566e+07
QLWGLLIEETEK	73.5639	2	729.895	1457.78	-0.000178956	-0.12276	38.12		Q01082	Spectrin beta chain, non-erythrocytic 1 OS=Homo sapiens GN=SPTBN1 PE=1 SV=2	TRUE	1.47573	0.346203	5.66617e+07	1.23093e+08	1.22793e+08	4.81741e+07	4.16911e+07	1.15151e+08
KQEDFMTTMDANEEK	28.0508	2	908.889	1815.76	-0.00148464	-0.817638	120.65		Q01082	Spectrin beta chain, non-erythrocytic 1 OS=Homo sapiens GN=SPTBN1 PE=1 SV=2	TRUE	1.9173	0.00362219	8.75276e+07	1.16058e+08	1.08641e+08	5.99354e+07	4.82321e+07	5.46798e+07
DDEEMNTWIQAISSAISSDKHEVSASTQSTPASSR	91.6684	4	942.183	3764.7	-0.00316972	-0.841956	16.44		Q01082	Spectrin beta chain, non-erythrocytic 1 OS=Homo sapiens GN=SPTBN1 PE=1 SV=2	TRUE	6.20843	0.00198657	4.03323e+08	4.65383e+08	3.7225e+08	7.11914e+07	3.85154e+07	9.01759e+07
TAGYPNVNIHNFTTSWR	51.3194	2	989.48	1976.94	-0.0045431	-2.29804	65.14		Q01082	Spectrin beta chain, non-erythrocytic 1 OS=Homo sapiens GN=SPTBN1 PE=1 SV=2	TRUE	5.81584	5.06439e-05	1.71465e+08	1.69449e+08	1.69784e+08	3.01899e+07	3.34447e+07	2.41769e+07
DASVAEAWLLGQEPYLSSR	80.7883	2	1046.52	2091.03	-0.00075406	-0.360617	70.85		Q01082	Spectrin beta chain, non-erythrocytic 1 OS=Homo sapiens GN=SPTBN1 PE=1 SV=2	TRUE	6.40535	0.380463	4.63397e+08	4.51353e+08	1.50331e+07	5.21763e+07	5.84537e+07	3.45272e+07
EIEELQSQAQALSQEGK	38.4324	3	629.981	1886.92	-0.00082173	-0.435487	19.26		Q01082	Spectrin beta chain, non-erythrocytic 1 OS=Homo sapiens GN=SPTBN1 PE=1 SV=2	TRUE	1.83975	0.172724	1.10408e+08	1.47244e+08	1.08862e+08	4.80853e+07	1.28221e+08	2.29134e+07
FATDGEGYKPCDPQVIR	28.9176	3	651.644	1951.91	-0.000666652	-0.341539	39.6		Q01082	Spectrin beta chain, non-erythrocytic 1 OS=Homo sapiens GN=SPTBN1 PE=1 SV=2	TRUE	7.56271	0.000651642	4.80171e+07	7.84796e+07	7.46854e+07	9.65228e+06	6.59618e+06	1.03534e+07
VSEEAESQQQWDTSKGEQVSQNGLPAEQGSPR	30.1433	3	1162.87	3485.59	-0.00302059	-0.866593	52.06		Q01082	Spectrin beta chain, non-erythrocytic 1 OS=Homo sapiens GN=SPTBN1 PE=1 SV=2	TRUE	1.2467	0.03868	1.78644e+08	1.62418e+08	1.42092e+08	1.24123e+08	1.2764e+08	1.35785e+08
FESLEPEMNNQASR	29.0145	2	826.372	1650.73	-0.000776894	-0.470637	24.97		Q01082	Spectrin beta chain, non-erythrocytic 1 OS=Homo sapiens GN=SPTBN1 PE=1 SV=2	TRUE	1.18492	0.59693	2.7435e+07	3.96107e+07	5.78623e+07	3.64393e+07	3.41035e+07	3.48725e+07
VSEEAESQQQWDTSK	18.2066	2	876.389	1750.76	-0.00101682	-0.580789	123		Q01082	Spectrin beta chain, non-erythrocytic 1 OS=Homo sapiens GN=SPTBN1 PE=1 SV=2	TRUE	2.1895	0.000322409	1.1681e+08	1.37497e+08	1.17354e+08	5.96693e+07	5.20632e+07	5.80151e+07
NEIDNYEEDYQK	27.5523	2	780.327	1558.64	-0.00263206	-1.68869	43.08		Q01082	Spectrin beta chain, non-erythrocytic 1 OS=Homo sapiens GN=SPTBN1 PE=1 SV=2	TRUE	3.80327	0.176347	1.98416e+07	2.55788e+07	1.2884e+08	1.67647e+07	1.785e+07	1.1204e+07
NEIDNYEEDYQK	27.1597	2	780.328	1558.64	-0.00111911	-0.718004	76.25		Q01082	Spectrin beta chain, non-erythrocytic 1 OS=Homo sapiens GN=SPTBN1 PE=1 SV=2	TRUE	6.19619	0.175232	2.11719e+07	1.25359e+08	1.15367e+07	1.30742e+07	1.33885e+06	1.10975e+07
AQTLPTSVVTITSESSPGKR	35.5133	2	1030.05	2058.09	-0.00265834	-1.29165	66.45		Q01082	Spectrin beta chain, non-erythrocytic 1 OS=Homo sapiens GN=SPTBN1 PE=1 SV=2	TRUE	2.14544	0.0319845	4.98336e+07	8.37073e+07	6.78794e+07	4.19407e+07	2.19316e+07	3.00108e+07
DMGEMVTQGQTDAQYMFLR	74.9212	2	1110.99	2219.96	-0.00196654	-0.885842	117.19		Q01082	Spectrin beta chain, non-erythrocytic 1 OS=Homo sapiens GN=SPTBN1 PE=1 SV=2	TRUE	16.0354	0.000108823	2.58067e+08	2.46322e+08	1.95861e+08	1.85433e+07	1.4551e+07	1.05747e+07
FQIQDISVETEDNKEK	35.8792	2	961.971	1921.93	0.000138979	0.0723124	17.27		Q01082	Spectrin beta chain, non-erythrocytic 1 OS=Homo sapiens GN=SPTBN1 PE=1 SV=2	FALSE	2.46728	0.00781951	6.90017e+07	4.94415e+07	5.19001e+07	3.05268e+07	1.94601e+07	1.90539e+07
INAVVETGR	12.6229	2	479.769	957.524	3.77245e-05	0.039398	20.74		Q01082	Spectrin beta chain, non-erythrocytic 1 OS=Homo sapiens GN=SPTBN1 PE=1 SV=2	TRUE	1.01022	0.964967	2.32077e+07	2.93672e+07	3.1155e+07	3.03734e+07	2.67333e+07	2.57761e+07
AELFTQSCADLDK	32.9883	2	749.348	1496.68	-0.000805324	-0.538073	19.38		Q01082	Spectrin beta chain, non-erythrocytic 1 OS=Homo sapiens GN=SPTBN1 PE=1 SV=2	TRUE	2.8821	0.0297883	5.60378e+07	5.04854e+07	3.32843e+07	2.65129e+07	1.22616e+07	9.73443e+06
VAVVNQIAR	19.9169	2	485.296	968.577	-2.39039e-05	-0.0246794	40.83		Q01082	Spectrin beta chain, non-erythrocytic 1 OS=Homo sapiens GN=SPTBN1 PE=1 SV=2	TRUE	1.0891	0.307031	1.31134e+07	1.23771e+07	1.47296e+07	1.35824e+07	1.14153e+07	1.19318e+07
YKEVAELTR	16.6977	2	554.803	1107.59	-0.000276417	-0.249565	13.79		Q01082	Spectrin beta chain, non-erythrocytic 1 OS=Homo sapiens GN=SPTBN1 PE=1 SV=2	TRUE	1.44999	0.564563	2.30082e+07	2.62704e+07	6.35065e+06	1.7077e+07	3.09039e+06	1.81978e+07
LVSDGNINSDR	11.722	2	595.294	1188.57	-0.000178236	-0.149958	64.89		Q01082	Spectrin beta chain, non-erythrocytic 1 OS=Homo sapiens GN=SPTBN1 PE=1 SV=2	TRUE	1.13743	0.34185	1.66686e+07	2.17256e+07	1.87355e+07	1.93526e+07	1.39354e+07	1.69389e+07
HYASEEIKEK	6.38563	3	411.875	1232.6	-0.000375052	-0.304276	19.23		Q01082	Spectrin beta chain, non-erythrocytic 1 OS=Homo sapiens GN=SPTBN1 PE=1 SV=2	TRUE	2.80157	0.460117	711178	955230	9800.83	2.50505e+06	105106	2.08586e+06
HYASEEIKEK	7.27198	3	411.875	1232.6	-0.000417058	-0.338355	36.61		Q01082	Spectrin beta chain, non-erythrocytic 1 OS=Homo sapiens GN=SPTBN1 PE=1 SV=2	TRUE	2.65078	0.290208	100306	161075	718717	398749	1.89076e+06	308509
HYASEEIK	7.16642	2	488.74	975.466	-0.000215733	-0.221159	16.67		Q01082	Spectrin beta chain, non-erythrocytic 1 OS=Homo sapiens GN=SPTBN1 PE=1 SV=2	TRUE	1.53848	0.673432	983003	1.18677e+06	8378.73	1.66865e+06	53519.6	1.62886e+06
HEVSASTQSTPASSR	5.57593	3	515.581	1543.72	-0.00039903	-0.258486	19.22		Q01082	Spectrin beta chain, non-erythrocytic 1 OS=Homo sapiens GN=SPTBN1 PE=1 SV=2	TRUE	1.40903	0.756036	1.00229e+06	1.24001e+06	529.523	855601	11.6556	736141
HEVSASTQSTPASSR	6.78958	3	515.581	1543.72	-0.000106661	-0.0690934	22.77		Q01082	Spectrin beta chain, non-erythrocytic 1 OS=Homo sapiens GN=SPTBN1 PE=1 SV=2	TRUE	2.30652	0.567131	50538.4	52264.5	1.28289e+06	25899.6	563047	11824.7
HEVSASTQSTPASSR	6.7584	2	772.868	1543.72	-0.000886346	-0.574161	18.9		Q01082	Spectrin beta chain, non-erythrocytic 1 OS=Homo sapiens GN=SPTBN1 PE=1 SV=2	TRUE	1.47522	0.982448	3029.07	37588.6	476128	16358.2	324960	8965.84
GEQVSQNGLPAEQGSPR	17.3207	2	877.427	1752.84	0.00030645	0.174831	30.27		Q01082	Spectrin beta chain, non-erythrocytic 1 OS=Homo sapiens GN=SPTBN1 PE=1 SV=2	TRUE	2.28351	0.0128509	605968	964411	871831	434398	358521	276578
ALINADELASDVAGAEALLDR	102.226	3	709.703	2126.09	0.00063372	0.298069	102.43		Q13813	Spectrin alpha chain, non-erythrocytic 1 OS=Homo sapiens GN=SPTAN1 PE=1 SV=3	TRUE	1.57668	0.00155067	1.6922e+09	1.67643e+09	1.45674e+09	2.51542e+09	2.6975e+09	2.39513e+09
IAALQAFADQLIAAGHYAK	86.9882	3	658.027	1971.06	-9.06078e-06	-0.00459691	59.56		Q13813	Spectrin alpha chain, non-erythrocytic 1 OS=Homo sapiens GN=SPTAN1 PE=1 SV=3	TRUE	1.01709	0.797662	2.08403e+09	2.28486e+09	1.78176e+09	2.14793e+09	1.9687e+09	2.13915e+09
IAALQAFADQLIAAGHYAK	87.1317	2	986.536	1971.06	-0.00089312	-0.453117	75.21		Q13813	Spectrin alpha chain, non-erythrocytic 1 OS=Homo sapiens GN=SPTAN1 PE=1 SV=3	TRUE	1.52369	0.322857	1.4586e+08	4.00254e+08	2.15824e+08	1.57372e+08	1.85019e+08	1.5767e+08
DVTGAEALLER	39.7915	2	587.31	1172.61	0.00198521	1.69299	57.51		Q13813	Spectrin alpha chain, non-erythrocytic 1 OS=Homo sapiens GN=SPTAN1 PE=1 SV=3	TRUE	1.25007	0.193547	1.13258e+09	8.17841e+08	7.35199e+08	7.26693e+08	7.39329e+08	6.82352e+08
LQIASDENYKDPTNLQGK	28.86	3	678.676	2033.01	-0.0011636	-0.572356	18.32		Q13813	Spectrin alpha chain, non-erythrocytic 1 OS=Homo sapiens GN=SPTAN1 PE=1 SV=3	FALSE	1.27061	0.194916	5.84164e+08	7.11948e+08	6.71103e+08	6.88656e+08	4.41631e+08	4.17961e+08
LQIASDENYKDPTNLQGK	28.7844	2	1017.51	2033	-0.00214449	-1.05484	93.34		Q13813	Spectrin alpha chain, non-erythrocytic 1 OS=Homo sapiens GN=SPTAN1 PE=1 SV=3	TRUE	1.50606	0.10095	2.02298e+08	2.61676e+08	2.29637e+08	2.17731e+08	1.24911e+08	1.17905e+08
SADESGQALLAAGHYASDEVR	42.1125	3	716.338	2145.99	-0.000824882	-0.384382	49.81		Q13813	Spectrin alpha chain, non-erythrocytic 1 OS=Homo sapiens GN=SPTAN1 PE=1 SV=3	TRUE	1.7204	0.00269553	7.95173e+08	9.32624e+08	8.28822e+08	5.49325e+08	4.36233e+08	5.005e+08
SADESGQALLAAGHYASDEVR	42.0535	2	1074	2145.99	-0.00222391	-1.03631	92.1		Q13813	Spectrin alpha chain, non-erythrocytic 1 OS=Homo sapiens GN=SPTAN1 PE=1 SV=3	TRUE	2.06112	0.000185772	1.83855e+08	2.03065e+08	2.00737e+08	9.56063e+07	8.74784e+07	1.02031e+08
EKEPIVGSTDYGKDEDSAEALLK	40.9738	3	832.077	2493.21	-0.00194294	-0.77929	32.91		Q13813	Spectrin alpha chain, non-erythrocytic 1 OS=Homo sapiens GN=SPTAN1 PE=1 SV=3	TRUE	1.0303	0.571475	1.0192e+09	9.12838e+08	9.00797e+08	1.02643e+09	9.67954e+08	9.24291e+08
EKEPIVGSTDYGKDEDSAEALLK	41.1346	4	624.31	2493.21	-0.00154119	-0.618154	17.24		Q13813	Spectrin alpha chain, non-erythrocytic 1 OS=Homo sapiens GN=SPTAN1 PE=1 SV=3	TRUE	1.17803	0.0415446	3.57534e+08	4.26371e+08	3.86432e+08	4.81271e+08	4.48415e+08	4.4901e+08
EKEPIVGSTDYGKDEDSAEALLK	41.0498	2	1247.61	2493.21	-0.00304385	-1.22085	22.9		Q13813	Spectrin alpha chain, non-erythrocytic 1 OS=Homo sapiens GN=SPTAN1 PE=1 SV=3	TRUE	1.03647	0.752643	1.24902e+08	1.12694e+08	1.26414e+08	1.41794e+08	1.28484e+08	1.07008e+08
EAFLNTEDKGDSLDSVEALIK	66.1825	3	765.385	2293.13	0.000225111	0.0981676	16.5		Q13813	Spectrin alpha chain, non-erythrocytic 1 OS=Homo sapiens GN=SPTAN1 PE=1 SV=3	TRUE	1.6125	0.00192802	7.4497e+08	9.02376e+08	7.49262e+08	1.33813e+09	1.28301e+09	1.24339e+09
EAFLNTEDKGDSLDSVEALIK	66.1641	2	1147.57	2293.13	-0.00134745	-0.587601	135.79		Q13813	Spectrin alpha chain, non-erythrocytic 1 OS=Homo sapiens GN=SPTAN1 PE=1 SV=3	TRUE	1.40379	0.121502	2.83636e+08	4.55213e+08	5.06005e+08	6.30791e+08	5.95139e+08	5.21582e+08
DLSSVQTLLTK	51.2739	2	602.843	1203.67	0.000727516	0.604415	60.89		Q13813	Spectrin alpha chain, non-erythrocytic 1 OS=Homo sapiens GN=SPTAN1 PE=1 SV=3	TRUE	1.10138	0.394235	6.71534e+08	5.21365e+08	5.22334e+08	7.06318e+08	6.11217e+08	5.71593e+08
DLIGVQNLLK	59.3806	2	556.837	1111.66	0.00027086	0.243654	40.24		Q13813	Spectrin alpha chain, non-erythrocytic 1 OS=Homo sapiens GN=SPTAN1 PE=1 SV=3	TRUE	1.07608	0.249414	3.96697e+08	4.35462e+08	3.71947e+08	4.58663e+08	4.22535e+08	4.14511e+08
AGTFQAFEQFGQQLLAHGHYASPEIK	84.4276	4	719.61	2874.41	0.000205768	0.0715862	30.99		Q13813	Spectrin alpha chain, non-erythrocytic 1 OS=Homo sapiens GN=SPTAN1 PE=1 SV=3	TRUE	11.1579	4.72764e-05	1.38175e+09	1.14371e+09	1.07781e+09	1.274e+08	1.06862e+08	8.86714e+07
AGTFQAFEQFGQQLLAHGHYASPEIK	84.3251	3	959.143	2874.41	-0.00168135	-0.584936	29.9		Q13813	Spectrin alpha chain, non-erythrocytic 1 OS=Homo sapiens GN=SPTAN1 PE=1 SV=3	TRUE	7.44076	0.00103819	3.52697e+08	4.66222e+08	4.95356e+08	8.08656e+07	5.73938e+07	3.83726e+07
DVEDEETWIR	37.0308	2	646.294	1290.57	6.70607e-05	0.051962	41.92		Q13813	Spectrin alpha chain, non-erythrocytic 1 OS=Homo sapiens GN=SPTAN1 PE=1 SV=3	TRUE	1.4601	0.00529423	2.89369e+08	2.66839e+08	2.2925e+08	3.80532e+08	3.74594e+08	3.91724e+08
HQLLEADISAHEDR	23.9267	3	545.269	1632.79	0.000362403	0.221954	88.87		Q13813	Spectrin alpha chain, non-erythrocytic 1 OS=Homo sapiens GN=SPTAN1 PE=1 SV=3	TRUE	1.33679	0.0280994	4.55679e+08	4.2831e+08	3.84195e+08	3.61991e+08	2.99711e+08	2.86978e+08
HQLLEADISAHEDR	23.8891	2	817.4	1632.79	-0.000554388	-0.339535	65.94		Q13813	Spectrin alpha chain, non-erythrocytic 1 OS=Homo sapiens GN=SPTAN1 PE=1 SV=3	TRUE	1.44417	0.071887	6.08441e+07	9.51823e+07	8.58602e+07	5.01596e+07	5.89609e+07	5.8371e+07
NQALNTDNYGHDLASVQALQR	41.7077	3	776.715	2327.12	-0.00155166	-0.666772	52.05		Q13813	Spectrin alpha chain, non-erythrocytic 1 OS=Homo sapiens GN=SPTAN1 PE=1 SV=3	TRUE	1.54927	0.00302049	6.58909e+08	6.01637e+08	5.38462e+08	4.12639e+08	3.66887e+08	3.81669e+08
NQALNTDNYGHDLASVQALQR	41.754	2	1164.57	2327.12	-0.00289901	-1.24575	171.87		Q13813	Spectrin alpha chain, non-erythrocytic 1 OS=Homo sapiens GN=SPTAN1 PE=1 SV=3	TRUE	1.60728	0.00455686	3.27937e+08	2.75712e+08	2.51039e+08	1.84758e+08	1.76494e+08	1.70508e+08
QWELLLEK	50.4869	2	529.798	1057.58	0.00036517	0.345288	16.31		Q13813	Spectrin alpha chain, non-erythrocytic 1 OS=Homo sapiens GN=SPTAN1 PE=1 SV=3	TRUE	1.00771	0.968525	2.95726e+08	2.82028e+08	2.7376e+08	3.53257e+08	2.52862e+08	2.51957e+08
MNEVISLWK	48.7987	2	560.297	1118.58	0.000525986	0.470227	56.14		Q13813	Spectrin alpha chain, non-erythrocytic 1 OS=Homo sapiens GN=SPTAN1 PE=1 SV=3	FALSE	1.26005	0.131648	1.91047e+08	1.92968e+08	1.88376e+08	2.87638e+08	2.40436e+08	1.93164e+08
MNEVISLWK	49.7529	2	560.297	1118.58	0.000157384	0.1407	22.21		Q13813	Spectrin alpha chain, non-erythrocytic 1 OS=Homo sapiens GN=SPTAN1 PE=1 SV=3	FALSE	2.49481	0.00890769	6.57049e+07	9.39257e+07	1.25486e+08	2.68915e+08	2.17587e+08	2.24811e+08
ADVVESWIGEK	42.4579	2	616.811	1231.61	-0.000740738	-0.601439	33.14		Q13813	Spectrin alpha chain, non-erythrocytic 1 OS=Homo sapiens GN=SPTAN1 PE=1 SV=3	TRUE	1.27594	0.105848	3.07513e+08	3.42189e+08	2.94287e+08	4.87688e+08	3.50821e+08	3.65967e+08
AALLELWELR	77.2635	2	607.351	1212.69	3.03496e-05	0.0250267	56.67		Q13813	Spectrin alpha chain, non-erythrocytic 1 OS=Homo sapiens GN=SPTAN1 PE=1 SV=3	TRUE	1.78976	0.000732569	4.34538e+08	5.00791e+08	4.69995e+08	2.84809e+08	2.4233e+08	2.58061e+08
DLTSWVTEMK	63.5816	2	605.295	1208.57	0.000132619	0.109731	32.03		Q13813	Spectrin alpha chain, non-erythrocytic 1 OS=Homo sapiens GN=SPTAN1 PE=1 SV=3	TRUE	1.22452	0.0778889	2.84862e+08	3.11337e+08	2.32966e+08	3.50269e+08	3.24034e+08	3.41028e+08
QETFDAGLQAFQQEGIANITALKDQLLAAK	108.376	3	1078.23	3231.68	9.9137e-05	0.0306766	92.52		Q13813	Spectrin alpha chain, non-erythrocytic 1 OS=Homo sapiens GN=SPTAN1 PE=1 SV=3	TRUE	1.1898	0.768717	1.15959e+08	7.81263e+07	3.02117e+08	1.01869e+08	3.6259e+08	1.25921e+08
KVEDLFLTFAK	56.0321	2	655.871	1309.73	-0.000271518	-0.207308	42.68		Q13813	Spectrin alpha chain, non-erythrocytic 1 OS=Homo sapiens GN=SPTAN1 PE=1 SV=3	TRUE	3.62986	0.000641446	4.4825e+08	4.50694e+08	3.0945e+08	1.02598e+08	1.10703e+08	1.19604e+08
KVEDLFLTFAK	56.0019	3	437.583	1309.73	0.000347607	0.265404	27.86		Q13813	Spectrin alpha chain, non-erythrocytic 1 OS=Homo sapiens GN=SPTAN1 PE=1 SV=3	TRUE	11.8723	9.45949e-05	9.93282e+07	9.48313e+07	8.01191e+07	6.63175e+06	6.42606e+06	1.00447e+07
SSLSSAQADFNQLAELDR	63.5447	2	976.471	1950.93	-0.00141724	-0.726446	144		Q13813	Spectrin alpha chain, non-erythrocytic 1 OS=Homo sapiens GN=SPTAN1 PE=1 SV=3	TRUE	1.55696	0.00692544	6.2176e+08	7.50527e+08	5.81403e+08	1.08365e+09	9.36332e+08	1.02182e+09
SSLSSAQADFNQLAELDR	63.4296	3	651.317	1950.93	0.00120147	0.615843	35.26		Q13813	Spectrin alpha chain, non-erythrocytic 1 OS=Homo sapiens GN=SPTAN1 PE=1 SV=3	TRUE	1.45976	0.167709	9.64198e+07	7.56249e+07	4.09136e+07	1.06609e+08	9.42349e+07	1.10023e+08
LEAELAAHEPAIQGVLDTGKK	41.5713	3	730.73	2189.17	-0.00154747	-0.706874	88.27		Q13813	Spectrin alpha chain, non-erythrocytic 1 OS=Homo sapiens GN=SPTAN1 PE=1 SV=3	TRUE	1.59885	0.0451625	2.9437e+08	1.94611e+08	1.64086e+08	3.5238e+08	3.40481e+08	3.51294e+08
GNAMVEEGHFAAEDVK	28.0707	2	852.388	1702.76	-0.0013674	-0.80305	101.45		Q13813	Spectrin alpha chain, non-erythrocytic 1 OS=Homo sapiens GN=SPTAN1 PE=1 SV=3	TRUE	1.24462	0.0804479	1.74203e+08	2.34247e+08	2.17308e+08	1.71827e+08	1.61506e+08	1.69435e+08
GNAMVEEGHFAAEDVK	28.0707	3	568.595	1702.76	2.07887e-05	0.0122088	33.49		Q13813	Spectrin alpha chain, non-erythrocytic 1 OS=Homo sapiens GN=SPTAN1 PE=1 SV=3	TRUE	1.0858	0.294525	1.17315e+08	1.44482e+08	1.29747e+08	1.26737e+08	1.17457e+08	1.1641e+08
HQAFEAELSANQSR	22.6075	3	529.922	1586.74	0.000118818	0.0748815	44.03		Q13813	Spectrin alpha chain, non-erythrocytic 1 OS=Homo sapiens GN=SPTAN1 PE=1 SV=3	TRUE	1.04305	0.717004	2.15974e+08	2.30809e+08	1.68421e+08	2.41689e+08	1.89926e+08	2.10073e+08
HQAFEAELSANQSR	22.6075	2	794.379	1586.74	-0.000387425	-0.244164	122.18		Q13813	Spectrin alpha chain, non-erythrocytic 1 OS=Homo sapiens GN=SPTAN1 PE=1 SV=3	TRUE	1.02913	0.75661	1.49927e+08	2.2962e+08	1.77983e+08	1.84848e+08	1.83488e+08	2.05436e+08
MTLVASEDYGDTLAAIQGLLK	99.5832	3	737.052	2208.13	-0.000503854	-0.228181	90.89		Q13813	Spectrin alpha chain, non-erythrocytic 1 OS=Homo sapiens GN=SPTAN1 PE=1 SV=3	TRUE	1.10132	0.266173	5.30014e+08	5.54054e+08	4.44394e+08	5.72159e+08	5.90219e+08	5.20945e+08
MTLVASEDYGDTLAAIQGLLK	99.5629	2	1105.07	2208.13	-0.00135247	-0.612494	152.1		Q13813	Spectrin alpha chain, non-erythrocytic 1 OS=Homo sapiens GN=SPTAN1 PE=1 SV=3	TRUE	1.39025	0.118692	4.56588e+08	7.84302e+08	4.54573e+08	7.95279e+08	8.18575e+08	7.4327e+08
VLETAEDIQER	21.2161	2	651.83	1301.65	-0.000708563	-0.544359	121.42		Q13813	Spectrin alpha chain, non-erythrocytic 1 OS=Homo sapiens GN=SPTAN1 PE=1 SV=3	FALSE	1.39562	0.00692827	1.70867e+08	1.90377e+08	1.64068e+08	2.59232e+08	2.21954e+08	2.51953e+08
EAALTSEEVGADLEQVEVLQK	67.1264	2	1129.57	2257.13	-0.00109004	-0.482931	143.01		Q13813	Spectrin alpha chain, non-erythrocytic 1 OS=Homo sapiens GN=SPTAN1 PE=1 SV=3	TRUE	1.54108	0.0100237	3.30648e+08	4.36104e+08	3.7334e+08	6.40815e+08	5.37983e+08	5.78176e+08
LFGAAEVQR	25.1273	2	495.772	989.529	-0.000885662	-0.895034	44.62		Q13813	Spectrin alpha chain, non-erythrocytic 1 OS=Homo sapiens GN=SPTAN1 PE=1 SV=3	TRUE	1.37233	0.00373497	7.00853e+07	6.99249e+07	6.24772e+07	9.7076e+07	8.62388e+07	9.45656e+07
DVDETISWIK	49.4113	2	603.307	1204.6	0.000847274	0.703367	42.21		Q13813	Spectrin alpha chain, non-erythrocytic 1 OS=Homo sapiens GN=SPTAN1 PE=1 SV=3	TRUE	1.22946	0.0978481	1.78031e+08	1.77278e+08	1.65658e+08	1.68058e+08	1.20526e+08	1.35152e+08
LKDLNSQADSLMTSSAFDTSQVK	48.0177	3	829.408	2485.2	0.00115017	0.462808	31.76		Q13813	Spectrin alpha chain, non-erythrocytic 1 OS=Homo sapiens GN=SPTAN1 PE=1 SV=3	TRUE	1.03207	0.62277	2.53361e+08	2.39844e+08	2.2512e+08	2.68859e+08	2.29573e+08	2.42928e+08
LMVHTVATFNSIK	34.0754	3	487.602	1459.79	-0.00017115	-0.117243	28.16		Q13813	Spectrin alpha chain, non-erythrocytic 1 OS=Homo sapiens GN=SPTAN1 PE=1 SV=3	TRUE	4.92383	3.14196e-06	1.56711e+08	1.59345e+08	1.66375e+08	3.02143e+07	3.4381e+07	3.33835e+07
LMVHTVATFNSIK	34.0217	2	730.898	1459.78	-0.00398829	-2.7321	23.2		Q13813	Spectrin alpha chain, non-erythrocytic 1 OS=Homo sapiens GN=SPTAN1 PE=1 SV=3	TRUE	1.35762	0.0809949	1.2498e+08	1.0434e+08	1.30702e+08	7.16958e+07	8.61027e+07	1.07388e+08
QVEELYHSLLELGEK	64.4212	3	596.312	1785.92	0.00054069	0.302752	28.99		Q13813	Spectrin alpha chain, non-erythrocytic 1 OS=Homo sapiens GN=SPTAN1 PE=1 SV=3	TRUE	1.65977	0.0313908	2.69987e+08	2.66867e+08	1.87979e+08	1.69293e+08	1.20282e+08	1.47131e+08
QVEELYHSLLELGEK	64.5054	2	893.965	1785.92	0.000340938	0.190904	38.01		Q13813	Spectrin alpha chain, non-erythrocytic 1 OS=Homo sapiens GN=SPTAN1 PE=1 SV=3	TRUE	1.93085	0.0428082	1.45465e+08	1.81706e+08	1.16857e+08	6.82925e+07	5.51168e+07	1.06556e+08
KFEEFQTDMAAHEER	26.9654	3	623.281	1866.82	-0.000872464	-0.467353	30.55		Q13813	Spectrin alpha chain, non-erythrocytic 1 OS=Homo sapiens GN=SPTAN1 PE=1 SV=3	TRUE	1.89435	0.00367337	1.64856e+08	1.9957e+08	2.20024e+08	1.14011e+08	9.23608e+07	1.02151e+08
KFEEFQTDMAAHEER	27.0093	4	467.712	1866.82	-0.000139095	-0.0745091	16.53		Q13813	Spectrin alpha chain, non-erythrocytic 1 OS=Homo sapiens GN=SPTAN1 PE=1 SV=3	TRUE	1.86282	0.00971305	3.78873e+07	4.49397e+07	4.53081e+07	2.87915e+07	2.07391e+07	1.9255e+07
KFEEFQTDMAAHEER	26.9051	2	934.417	1866.82	-0.00207147	-1.10963	65.47		Q13813	Spectrin alpha chain, non-erythrocytic 1 OS=Homo sapiens GN=SPTAN1 PE=1 SV=3	TRUE	2.11556	0.00310059	3.77942e+07	4.45771e+07	4.03981e+07	2.35042e+07	1.62433e+07	1.82839e+07
HALLEADVAAHQDR	19.289	3	515.93	1544.77	-9.25024e-05	-0.059881	90.4		Q13813	Spectrin alpha chain, non-erythrocytic 1 OS=Homo sapiens GN=SPTAN1 PE=1 SV=3	TRUE	1.10663	0.455443	2.8262e+08	2.56653e+08	2.0444e+08	3.19232e+08	2.44508e+08	2.59271e+08
HALLEADVAAHQDR	19.4573	4	387.2	1544.77	-0.000451145	-0.292047	20.26		Q13813	Spectrin alpha chain, non-erythrocytic 1 OS=Homo sapiens GN=SPTAN1 PE=1 SV=3	TRUE	1.367	0.443067	5.76544e+06	5.49681e+06	972649	7.70867e+06	3.66698e+06	5.34945e+06
HQAFEAEVQANSGAIVK	30.3083	3	600.307	1797.9	-0.00176741	-0.983039	58.69		Q13813	Spectrin alpha chain, non-erythrocytic 1 OS=Homo sapiens GN=SPTAN1 PE=1 SV=3	TRUE	1.32953	0.0436167	1.61792e+08	1.43509e+08	1.19857e+08	1.14924e+08	1.04197e+08	1.0066e+08
HQAFEAEVQANSGAIVK	30.36	2	899.957	1797.9	-0.00152809	-0.849928	97.15		Q13813	Spectrin alpha chain, non-erythrocytic 1 OS=Homo sapiens GN=SPTAN1 PE=1 SV=3	TRUE	1.26628	0.0100013	1.9908e+08	1.95979e+08	1.77767e+08	1.60674e+08	1.41286e+08	1.50408e+08
QETFDAGLQAFQQEGIANITALK	84.8687	3	831.759	2492.25	-0.000727005	-0.291706	99.99		Q13813	Spectrin alpha chain, non-erythrocytic 1 OS=Homo sapiens GN=SPTAN1 PE=1 SV=3	TRUE	1.08283	0.369134	3.81462e+08	3.75647e+08	3.55015e+08	4.44752e+08	3.49327e+08	4.1016e+08
QETFDAGLQAFQQEGIANITALK	84.9624	2	1247.13	2492.25	-0.00211868	-0.850106	83.88		Q13813	Spectrin alpha chain, non-erythrocytic 1 OS=Homo sapiens GN=SPTAN1 PE=1 SV=3	TRUE	1.38597	0.00500119	2.00163e+08	2.3658e+08	2.13569e+08	3.19704e+08	2.86858e+08	2.94755e+08
DLASVNNLLK	44.099	2	543.812	1085.61	0.00161047	1.48347	31.01		Q13813	Spectrin alpha chain, non-erythrocytic 1 OS=Homo sapiens GN=SPTAN1 PE=1 SV=3	TRUE	1.57711	0.076202	1.14717e+08	1.03356e+08	9.11395e+07	9.15663e+07	4.75657e+07	5.69307e+07
DMDDEESWIK	37.6296	2	634.261	1266.51	0.00013727	0.108384	30.19		Q13813	Spectrin alpha chain, non-erythrocytic 1 OS=Homo sapiens GN=SPTAN1 PE=1 SV=3	TRUE	1.55729	0.0122675	1.1186e+08	1.28832e+08	1.03588e+08	2.07363e+08	1.68702e+08	1.60079e+08
QEAFLLNEDLGDSLDSVEALLK	108.307	3	807.08	2418.22	0.000500762	0.207079	88.98		Q13813	Spectrin alpha chain, non-erythrocytic 1 OS=Homo sapiens GN=SPTAN1 PE=1 SV=3	TRUE	1.4049	0.291758	2.34226e+08	2.02327e+08	3.79283e+08	3.06167e+07	5.07095e+08	4.29977e+07
QEAFLLNEDLGDSLDSVEALLK	108.307	2	1210.11	2418.22	-0.00121501	-0.50244	96.56		Q13813	Spectrin alpha chain, non-erythrocytic 1 OS=Homo sapiens GN=SPTAN1 PE=1 SV=3	TRUE	1.23894	0.35348	2.9895e+08	3.07459e+08	4.48295e+08	6.49896e+07	7.10605e+08	7.57042e+07
REELITNWEQIR	41.6942	3	529.614	1585.82	-0.000286667	-0.180769	17.39		Q13813	Spectrin alpha chain, non-erythrocytic 1 OS=Homo sapiens GN=SPTAN1 PE=1 SV=3	TRUE	3.25014	0.000313454	1.17599e+08	1.23918e+08	1.09209e+08	4.28495e+07	3.1156e+07	3.39053e+07
EQLMASDDFGR	29.1815	2	634.782	1267.55	-0.000483668	-0.381577	44.02		Q13813	Spectrin alpha chain, non-erythrocytic 1 OS=Homo sapiens GN=SPTAN1 PE=1 SV=3	TRUE	1.13227	0.416805	6.27362e+07	8.6656e+07	9.20765e+07	6.99671e+07	6.77281e+07	7.55661e+07
LAALADQWQFLVQK	71.6118	2	815.951	1629.89	-0.000713644	-0.437849	69.82		Q13813	Spectrin alpha chain, non-erythrocytic 1 OS=Homo sapiens GN=SPTAN1 PE=1 SV=3	TRUE	17.4049	1.7564e-05	3.83092e+08	4.05344e+08	4.13968e+08	2.80314e+07	2.23273e+07	1.87256e+07
ASAFNSWFENAEEDLTDPVR	91.4147	2	1149.52	2297.02	-0.00150777	-0.656402	131.36		Q13813	Spectrin alpha chain, non-erythrocytic 1 OS=Homo sapiens GN=SPTAN1 PE=1 SV=3	TRUE	1.5575	0.0222808	2.77711e+08	4.09557e+08	2.94584e+08	5.33109e+08	4.74377e+08	5.21746e+08
ASAFNSWFENAEEDLTDPVR	91.3838	3	766.682	2297.02	0.000263587	0.114752	50.28		Q13813	Spectrin alpha chain, non-erythrocytic 1 OS=Homo sapiens GN=SPTAN1 PE=1 SV=3	TRUE	1.37206	0.00575693	1.07302e+08	1.2631e+08	1.1274e+08	1.63288e+08	1.47866e+08	1.64062e+08
SLGYDLPMVEEGEPDPEFEAILDTVDPNR	104.083	3	1083.17	3246.49	-0.00122095	-0.376082	67.46		Q13813	Spectrin alpha chain, non-erythrocytic 1 OS=Homo sapiens GN=SPTAN1 PE=1 SV=3	TRUE	1.42196	0.200836	3.7712e+08	5.921e+08	2.40413e+08	5.15781e+08	6.5683e+08	5.47439e+08
SLGYDLPMVEEGEPDPEFEAILDTVDPNR	104.158	2	1624.25	3246.49	-0.00499229	-1.53775	55.61		Q13813	Spectrin alpha chain, non-erythrocytic 1 OS=Homo sapiens GN=SPTAN1 PE=1 SV=3	TRUE	1.81517	0.0814857	2.22295e+08	4.43629e+08	1.69511e+08	4.58054e+08	5.63271e+08	4.95128e+08
AQLADSFHLQQFFR	65.5267	3	569.958	1706.85	0.000491908	0.288196	15.05		Q13813	Spectrin alpha chain, non-erythrocytic 1 OS=Homo sapiens GN=SPTAN1 PE=1 SV=3	TRUE	6.62898	7.85387e-05	2.91735e+08	2.76375e+08	2.13607e+08	4.40691e+07	3.80209e+07	3.58342e+07
AQLADSFHLQQFFR	65.6192	2	854.432	1706.85	-0.0033568	-1.96666	59.36		Q13813	Spectrin alpha chain, non-erythrocytic 1 OS=Homo sapiens GN=SPTAN1 PE=1 SV=3	TRUE	1.98915	0.00254232	2.01392e+08	2.46495e+08	2.57429e+08	1.30231e+08	1.21095e+08	1.03256e+08
DLNSQADSLMTSSAFDTSQVK	58.662	2	1123.02	2244.02	-0.00243696	-1.08598	155.11		Q13813	Spectrin alpha chain, non-erythrocytic 1 OS=Homo sapiens GN=SPTAN1 PE=1 SV=3	TRUE	1.1629	0.0791287	1.74206e+08	1.78798e+08	1.63531e+08	2.21563e+08	1.81724e+08	1.97392e+08
EKEQLMASDDFGR	25.4821	3	509.237	1524.69	0.00144146	0.945411	17.31		Q13813	Spectrin alpha chain, non-erythrocytic 1 OS=Homo sapiens GN=SPTAN1 PE=1 SV=3	TRUE	1.3424	0.00500229	5.56744e+07	6.13451e+07	5.25003e+07	4.35183e+07	4.28013e+07	3.99619e+07
EKEQLMASDDFGR	25.5228	2	763.35	1524.69	-0.00136364	-0.894375	29.96		Q13813	Spectrin alpha chain, non-erythrocytic 1 OS=Homo sapiens GN=SPTAN1 PE=1 SV=3	TRUE	1.33322	0.0376279	4.06197e+07	5.352e+07	5.23941e+07	3.6112e+07	3.54681e+07	3.833e+07
LEESLEYQQFVANVEEEEAWINEK	93.5913	3	976.126	2925.35	-0.000630727	-0.215607	39.02		Q13813	Spectrin alpha chain, non-erythrocytic 1 OS=Homo sapiens GN=SPTAN1 PE=1 SV=3	TRUE	1.37135	0.0315685	2.14658e+08	2.41785e+08	1.77318e+08	3.10132e+08	2.6882e+08	2.90154e+08
NVEDIELWLYEVEGHLASDDYGK	107.993	3	898.757	2693.25	0.000178289	0.0661984	49.82		Q13813	Spectrin alpha chain, non-erythrocytic 1 OS=Homo sapiens GN=SPTAN1 PE=1 SV=3	TRUE	16.2336	0.000699077	2.79576e+08	2.35702e+08	3.27258e+08	1.64814e+07	2.58465e+07	9.57285e+06
SSEEIESAFR	28.0508	2	577.771	1153.53	0.00169534	1.4697	21.38		Q13813	Spectrin alpha chain, non-erythrocytic 1 OS=Homo sapiens GN=SPTAN1 PE=1 SV=3	TRUE	1.08096	0.438346	3.85021e+07	4.24434e+07	3.84323e+07	3.16871e+07	4.36235e+07	3.51266e+07
LIQNNHYAMEDVATR	26.1186	3	592.289	1773.85	-0.00110824	-0.624766	38.66		Q13813	Spectrin alpha chain, non-erythrocytic 1 OS=Homo sapiens GN=SPTAN1 PE=1 SV=3	TRUE	1.71249	0.00567601	4.60134e+07	6.30365e+07	5.19306e+07	3.35724e+07	3.00883e+07	3.03431e+07
DLMSWINGIR	84.7315	2	602.811	1203.61	0.000699672	0.581313	64.96		Q13813	Spectrin alpha chain, non-erythrocytic 1 OS=Homo sapiens GN=SPTAN1 PE=1 SV=3	FALSE	5.85156	0.000310576	7.38565e+07	1.14458e+08	7.68291e+07	1.63365e+07	1.53991e+07	1.35761e+07
KHEAFETDFTVHK	23.1742	4	397.949	1587.77	-0.000536496	-0.337893	14.71		Q13813	Spectrin alpha chain, non-erythrocytic 1 OS=Homo sapiens GN=SPTAN1 PE=1 SV=3	TRUE	8.72748	0.209735	5.33936e+07	6.84914e+07	2.74738e+06	6.79305e+06	1.33826e+06	6.14914e+06
LQTASDESYKDPTNIQSK	19.0072	3	675.664	2023.97	-0.00097484	-0.481648	24.5		Q13813	Spectrin alpha chain, non-erythrocytic 1 OS=Homo sapiens GN=SPTAN1 PE=1 SV=3	TRUE	1.28616	0.0259838	4.41929e+07	5.01843e+07	4.64456e+07	6.77192e+07	5.84451e+07	5.49567e+07
LQTASDESYKDPTNIQSK	19.0072	2	1012.99	2023.97	-0.00186062	-0.919293	36.67		Q13813	Spectrin alpha chain, non-erythrocytic 1 OS=Homo sapiens GN=SPTAN1 PE=1 SV=3	TRUE	1.01084	0.875582	5.61909e+06	8.80586e+06	8.77112e+06	6.79633e+06	8.28287e+06	8.36827e+06
KHQLLEADISAHEDR	20.9312	4	441.227	1760.88	-0.00133289	-0.756947	27.54		Q13813	Spectrin alpha chain, non-erythrocytic 1 OS=Homo sapiens GN=SPTAN1 PE=1 SV=3	TRUE	2.73873	0.712406	6.65621e+07	6.90273e+07	3.04074e+06	2.21042e+07	9.15696e+06	1.93573e+07
KHQLLEADISAHEDR	20.9697	3	587.967	1760.88	-0.000544544	-0.309246	27.11		Q13813	Spectrin alpha chain, non-erythrocytic 1 OS=Homo sapiens GN=SPTAN1 PE=1 SV=3	TRUE	3.1342	0.469436	2.33998e+07	3.17861e+07	1.88843e+06	8.39363e+06	1.7487e+06	8.06784e+06
LIQEQHPEEELIK	27.227	2	803.428	1604.84	0.00136276	0.849155	22.67		Q13813	Spectrin alpha chain, non-erythrocytic 1 OS=Homo sapiens GN=SPTAN1 PE=1 SV=3	TRUE	1.16743	0.649349	4.24609e+07	3.59495e+07	7.33851e+07	5.28125e+07	3.6946e+07	4.02672e+07
RQDLEDSLQAQQYFADANEAESWMR	74.8212	3	1001.12	3000.33	-0.00300775	-1.00247	43.76		Q13813	Spectrin alpha chain, non-erythrocytic 1 OS=Homo sapiens GN=SPTAN1 PE=1 SV=3	TRUE	6.05101	0.000699861	2.52251e+08	2.12508e+08	1.8599e+08	3.53543e+07	4.64977e+07	2.56919e+07
HQAFEAELHANADR	20.5031	2	804.879	1607.74	-0.000513528	-0.319409	86.52		Q13813	Spectrin alpha chain, non-erythrocytic 1 OS=Homo sapiens GN=SPTAN1 PE=1 SV=3	TRUE	1.43388	0.106995	7.14536e+07	1.19651e+08	8.74503e+07	5.67556e+07	6.5443e+07	7.20686e+07
HQAFEAELHANADR	20.4496	4	402.943	1607.74	0.000173044	0.107632	18.01		Q13813	Spectrin alpha chain, non-erythrocytic 1 OS=Homo sapiens GN=SPTAN1 PE=1 SV=3	TRUE	1.0294	0.808264	2.38696e+07	2.72225e+07	7.42885e+06	2.18094e+07	1.80161e+07	1.70239e+07
DLAALGDKVNSLGETAER	44.7039	2	929.978	1857.94	-0.00228	-1.22717	35.69		Q13813	Spectrin alpha chain, non-erythrocytic 1 OS=Homo sapiens GN=SPTAN1 PE=1 SV=3	TRUE	3.01724	0.0147641	2.83352e+07	1.49869e+07	1.10344e+07	6.06923e+07	4.74741e+07	5.58405e+07
MQHNLEQQIQAR	20.4496	3	499.253	1494.74	0.000716054	0.47905	23.14		Q13813	Spectrin alpha chain, non-erythrocytic 1 OS=Homo sapiens GN=SPTAN1 PE=1 SV=3	TRUE	1.89521	0.209143	1.89714e+07	2.19262e+07	3.15426e+06	2.7015e+07	2.82005e+07	2.82724e+07
MQHNLEQQIQAR	20.5031	2	748.375	1494.74	-0.000766459	-0.512772	41.39		Q13813	Spectrin alpha chain, non-erythrocytic 1 OS=Homo sapiens GN=SPTAN1 PE=1 SV=3	TRUE	1.28145	0.150326	1.59959e+07	2.02695e+07	1.44395e+07	1.76476e+07	2.376e+07	2.35679e+07
LLEAQSHFR	18.2861	3	367.533	1099.58	-0.000159852	-0.145376	14.64		Q13813	Spectrin alpha chain, non-erythrocytic 1 OS=Homo sapiens GN=SPTAN1 PE=1 SV=3	TRUE	1.76894	0.456221	7.47525e+06	9.04264e+06	1.15983e+06	1.4631e+07	3.0681e+06	1.35718e+07
HQALQAEIAGHEPR	20.3761	3	519.598	1555.77	-0.0134756	-8.66162	13.01		Q13813	Spectrin alpha chain, non-erythrocytic 1 OS=Homo sapiens GN=SPTAN1 PE=1 SV=3	TRUE	1.36246	0.114087	1.67232e+07	1.91944e+07	2.66225e+07	2.78876e+07	3.264e+07	2.46811e+07
HQALQAEIAGHEPR	21.5219	3	519.603	1555.79	0.00029485	0.189519	41.63		Q13813	Spectrin alpha chain, non-erythrocytic 1 OS=Homo sapiens GN=SPTAN1 PE=1 SV=3	TRUE	1.1119	0.736702	2.83852e+07	3.33747e+07	1.05003e+07	3.25723e+07	1.50983e+07	3.26754e+07
LSDDNTIGKEEIQQR	19.3077	3	582.627	1744.86	-0.000343676	-0.196965	17.48		Q13813	Spectrin alpha chain, non-erythrocytic 1 OS=Homo sapiens GN=SPTAN1 PE=1 SV=3	TRUE	1.38014	0.0502783	1.22087e+07	1.61177e+07	1.25219e+07	2.16932e+07	1.78132e+07	1.68699e+07
LIQSHPESAEDLQEK	16.6572	3	575.29	1722.85	0.00483723	2.8077	15.94		Q13813	Spectrin alpha chain, non-erythrocytic 1 OS=Homo sapiens GN=SPTAN1 PE=1 SV=3	TRUE	1.26723	0.117199	1.24777e+07	1.34768e+07	1.08484e+07	1.86706e+07	1.37023e+07	1.42651e+07
LIQSHPESAEDLQEK	16.577	2	862.427	1722.84	-0.00305286	-1.77199	53.08		Q13813	Spectrin alpha chain, non-erythrocytic 1 OS=Homo sapiens GN=SPTAN1 PE=1 SV=3	TRUE	1.38182	0.0238927	5.72767e+06	7.03915e+06	6.83037e+06	9.91897e+06	7.95795e+06	9.20288e+06
LQQSHPLSATQIQVK	24.4513	2	839.467	1676.92	-0.00068552	-0.408797	42.42		Q13813	Spectrin alpha chain, non-erythrocytic 1 OS=Homo sapiens GN=SPTAN1 PE=1 SV=3	TRUE	1.75745	0.0099208	6.78092e+06	9.48763e+06	6.78933e+06	4.0586e+06	4.71237e+06	4.34912e+06
SQLLGSAHEVQR	15.7549	2	662.852	1323.69	-0.000429641	-0.324578	23.04		Q13813	Spectrin alpha chain, non-erythrocytic 1 OS=Homo sapiens GN=SPTAN1 PE=1 SV=3	TRUE	1.50401	0.166942	1.68817e+06	2.29128e+06	874983	2.29673e+06	2.56263e+06	2.44176e+06
SQLLGSAHEVQR	15.3503	2	662.852	1323.69	-0.000662734	-0.500672	52.12		Q13813	Spectrin alpha chain, non-erythrocytic 1 OS=Homo sapiens GN=SPTAN1 PE=1 SV=3	TRUE	1.14819	0.666473	502223	553856	3.63301e+06	818462	3.5161e+06	1.04942e+06
HQEHKGEIDAHEDSFK	9.87582	3	636.293	1905.86	-0.00288487	-1.51368	50.85		Q13813	Spectrin alpha chain, non-erythrocytic 1 OS=Homo sapiens GN=SPTAN1 PE=1 SV=3	TRUE	3.81152	0.0350396	3.03704e+06	5.15224e+06	3.3727e+06	1.3983e+06	356968	1.27816e+06
ITALDEFATK	35.5276	2	554.798	1107.58	-0.000216183	-0.195185	16.44		Q13813	Spectrin alpha chain, non-erythrocytic 1 OS=Homo sapiens GN=SPTAN1 PE=1 SV=3	TRUE	2.56535	0.0161962	1.76336e+07	2.09564e+07	1.09071e+07	4.3165e+07	5.17499e+07	3.20625e+07
VVVQVLAEEPEAVLK	56.0321	2	811.972	1621.93	-0.000492263	-0.303505	125.05		P49327	Fatty acid synthase OS=Homo sapiens GN=FASN PE=1 SV=3	TRUE	3.44015	5.42674e-05	2.17221e+09	2.11384e+09	1.8815e+09	7.82393e+09	6.68803e+09	6.70535e+09
VVVQVLAEEPEAVLK	56.1176	3	541.65	1621.93	-0.000812719	-0.501081	49.87		P49327	Fatty acid synthase OS=Homo sapiens GN=FASN PE=1 SV=3	TRUE	2.9196	0.000254054	2.53793e+08	2.31202e+08	1.94127e+08	7.11926e+08	6.45869e+08	6.24966e+08
LPEDPLLSGLLDSPALK	86.5125	2	889.501	1776.99	-0.000721175	-0.405842	166.67		P49327	Fatty acid synthase OS=Homo sapiens GN=FASN PE=1 SV=3	TRUE	5.45815	0.00012201	2.00642e+09	2.74027e+09	1.91556e+09	1.26092e+10	1.15011e+10	1.22532e+10
LPEDPLLSGLLDSPALK	86.5837	3	593.336	1776.99	0.00033778	0.190086	67.16		P49327	Fatty acid synthase OS=Homo sapiens GN=FASN PE=1 SV=3	FALSE	4.37809	4.7258e-05	4.37282e+08	3.82321e+08	3.33202e+08	1.70598e+09	1.68378e+09	1.65733e+09
LHLSGIDANPNALFPPVEFPAPR	75.5163	3	824.772	2471.3	-0.000821143	-0.332272	50.66		P49327	Fatty acid synthase OS=Homo sapiens GN=FASN PE=1 SV=3	TRUE	3.81609	0.000451098	1.71927e+09	2.6505e+09	2.2331e+09	8.79131e+09	8.18243e+09	8.22342e+09
LHLSGIDANPNALFPPVEFPAPR	75.5619	4	618.831	2471.3	-0.000102528	-0.0414876	66.01		P49327	Fatty acid synthase OS=Homo sapiens GN=FASN PE=1 SV=3	TRUE	3.34321	0.00166751	3.36831e+08	3.14567e+08	2.10642e+08	1.08472e+09	8.51048e+08	9.46213e+08
LHLSGIDANPNALFPPVEFPAPR	75.5619	2	1236.65	2471.29	-0.0018543	-0.750334	99.75		P49327	Fatty acid synthase OS=Homo sapiens GN=FASN PE=1 SV=3	TRUE	2.66454	0.0183408	2.36834e+08	5.52345e+08	5.17001e+08	1.16912e+09	1.14957e+09	1.16168e+09
LHLSGIDANPNALFPPVEFPAPR	75.4965	5	495.266	2471.3	-0.00058933	-0.23847	38.01		P49327	Fatty acid synthase OS=Homo sapiens GN=FASN PE=1 SV=3	TRUE	8.18337	0.0210709	8.63761e+06	6.87901e+06	5.25613e+06	8.55315e+07	1.71625e+07	6.72972e+07
MVVPGLDGAQIPR	47.3209	2	676.871	1351.73	3.09619e-05	0.0229054	79.38		P49327	Fatty acid synthase OS=Homo sapiens GN=FASN PE=1 SV=3	TRUE	2.80099	0.000358912	1.59372e+09	1.51727e+09	1.25506e+09	4.54596e+09	3.84727e+09	3.83601e+09
MVVPGLDGAQIPR	47.2315	3	451.583	1351.73	0.000334578	0.247518	66.54		P49327	Fatty acid synthase OS=Homo sapiens GN=FASN PE=1 SV=3	TRUE	3.00009	0.000275195	7.18112e+07	6.33574e+07	5.42178e+07	2.03943e+08	1.88338e+08	1.75895e+08
RPTPQDSPIFLPVDDTSFR	55.1393	3	730.039	2187.1	-5.49933e-05	-0.0251444	45.36		P49327	Fatty acid synthase OS=Homo sapiens GN=FASN PE=1 SV=3	TRUE	3.11659	3.74306e-05	1.16446e+09	1.27267e+09	1.23292e+09	4.18405e+09	3.52082e+09	3.73314e+09
RPTPQDSPIFLPVDDTSFR	55.1643	2	1094.55	2187.09	-0.00120299	-0.550042	46.44		P49327	Fatty acid synthase OS=Homo sapiens GN=FASN PE=1 SV=3	TRUE	2.94897	5.44022e-05	5.02066e+08	5.2559e+08	5.56865e+08	1.72174e+09	1.47684e+09	1.47413e+09
LFDHPESPTPNPTEPLFLAQAEVYK	68.8898	3	947.476	2839.4	-0.00196417	-0.691753	75.71		P49327	Fatty acid synthase OS=Homo sapiens GN=FASN PE=1 SV=3	TRUE	3.34593	2.98425e-05	2.08579e+09	2.22596e+09	1.95048e+09	7.56535e+09	6.55183e+09	6.83578e+09
LFDHPESPTPNPTEPLFLAQAEVYK	68.8778	2	1420.71	2839.4	-0.00248265	-0.874354	50.89		P49327	Fatty acid synthase OS=Homo sapiens GN=FASN PE=1 SV=3	TRUE	2.703	0.00266197	3.25088e+08	4.97096e+08	5.14608e+08	1.28032e+09	1.2107e+09	1.12234e+09
SLLVNPEGPTLMR	44.8248	2	713.89	1425.76	-0.000313155	-0.21964	51.65		P49327	Fatty acid synthase OS=Homo sapiens GN=FASN PE=1 SV=3	TRUE	2.28668	0.00426134	9.09197e+08	9.32894e+08	8.18132e+08	2.56875e+09	1.64352e+09	1.87082e+09
GILADEDSSRPVWLK	42.8004	3	562.634	1684.88	0.000365637	0.217011	20.21		P49327	Fatty acid synthase OS=Homo sapiens GN=FASN PE=1 SV=3	TRUE	2.61544	2.07219e-05	7.01015e+08	7.16595e+08	6.68217e+08	1.92714e+09	1.82664e+09	1.70158e+09
GILADEDSSRPVWLK	42.8004	2	843.445	1684.88	-0.00305945	-1.81583	51.71		P49327	Fatty acid synthase OS=Homo sapiens GN=FASN PE=1 SV=3	FALSE	2.78472	3.21208e-05	8.42739e+08	8.34156e+08	7.51861e+08	2.40708e+09	2.1889e+09	2.16742e+09
VLEALLPLK	50.7825	2	498.329	994.643	0.000407328	0.409522	97.39		P49327	Fatty acid synthase OS=Homo sapiens GN=FASN PE=1 SV=3	TRUE	2.85138	0.00572356	6.00455e+08	4.77673e+08	4.64996e+08	2.00446e+09	1.19239e+09	1.20318e+09
SLYQSAGVAPESFEYIEAHGTGTK	51.8613	3	848.074	2541.2	-0.00174196	-0.685485	60.47		P49327	Fatty acid synthase OS=Homo sapiens GN=FASN PE=1 SV=3	TRUE	3.11382	0.000216612	1.58426e+09	1.6646e+09	1.3224e+09	5.27703e+09	4.42457e+09	4.53249e+09
SLYQSAGVAPESFEYIEAHGTGTK	51.9037	2	1271.61	2541.2	-0.00251525	-0.989786	105.31		P49327	Fatty acid synthase OS=Homo sapiens GN=FASN PE=1 SV=3	TRUE	2.55644	0.00056812	2.89295e+08	2.95234e+08	3.65703e+08	8.9344e+08	8.03102e+08	7.32671e+08
EQGVTFPSGDIQEQLIR	55.3562	2	958.988	1915.96	-0.00354953	-1.85261	67.67		P49327	Fatty acid synthase OS=Homo sapiens GN=FASN PE=1 SV=3	TRUE	1.98409	0.00449225	1.52867e+09	2.0062e+09	1.45417e+09	3.72278e+09	2.97371e+09	3.20218e+09
EQGVTFPSGDIQEQLIR	55.296	3	639.662	1915.96	-0.000259949	-0.135675	33.4		P49327	Fatty acid synthase OS=Homo sapiens GN=FASN PE=1 SV=3	TRUE	2.57093	0.00076905	9.90082e+07	1.29238e+08	1.16664e+08	3.36441e+08	2.75991e+08	2.74306e+08
VTVAGGVHISGLHTESAPR	28.2959	3	630.006	1887	-0.000878418	-0.465511	108.56		P49327	Fatty acid synthase OS=Homo sapiens GN=FASN PE=1 SV=3	TRUE	2.547	0.000402683	4.78221e+08	5.7457e+08	6.36553e+08	1.45593e+09	1.47298e+09	1.37386e+09
VTVAGGVHISGLHTESAPR	28.2959	2	944.505	1886.99	-0.00184564	-0.978084	164.2		P49327	Fatty acid synthase OS=Homo sapiens GN=FASN PE=1 SV=3	TRUE	2.26067	0.000646652	1.02908e+08	1.18185e+08	1.33066e+08	2.8771e+08	2.63161e+08	2.49765e+08
DTVTISGPQAPVFEFVEQLR	97.7794	2	1117.08	2232.14	-0.00100268	-0.449199	124.45		P49327	Fatty acid synthase OS=Homo sapiens GN=FASN PE=1 SV=3	TRUE	3.29598	0.00181818	1.17177e+09	1.7108e+09	9.87388e+08	4.53408e+09	4.10936e+09	4.11184e+09
ALGLGVEQLPVVFEDVVLHQATILPK	108.422	3	929.201	2784.58	0.000812903	0.29193	55.11		P49327	Fatty acid synthase OS=Homo sapiens GN=FASN PE=1 SV=3	TRUE	9.47256	0.0322004	2.36629e+07	2.48613e+07	2.23545e+06	1.03203e+08	2.00154e+08	1.77468e+08
ALGLGVEQLPVVFEDVVLHQATILPK	108.422	2	1393.3	2784.58	-0.000355666	-0.127727	28.22		P49327	Fatty acid synthase OS=Homo sapiens GN=FASN PE=1 SV=3	TRUE	7.15146	0.025716	8.49475e+06	7.18787e+06	1.40263e+06	2.3709e+07	5.34817e+07	4.49938e+07
LQVVDQPLPVR	34.5579	2	632.374	1262.73	-0.00110989	-0.878955	79.66		P49327	Fatty acid synthase OS=Homo sapiens GN=FASN PE=1 SV=3	TRUE	1.09565	0.596442	1.05692e+08	3.45906e+08	4.60436e+08	3.53724e+08	3.04318e+08	3.41228e+08
TGTVSLEVR	21.1906	2	481.269	960.524	5.84305e-05	0.0608319	111.7		P49327	Fatty acid synthase OS=Homo sapiens GN=FASN PE=1 SV=3	TRUE	2.99236	0.00184877	1.98246e+08	1.9691e+08	1.44619e+08	6.55534e+08	4.58949e+08	5.00718e+08
HFLLEEDKPEEPTAHAFVSTLTR	48.2713	4	667.591	2666.33	0.000580966	0.217889	39.54		P49327	Fatty acid synthase OS=Homo sapiens GN=FASN PE=1 SV=3	TRUE	6.73145	2.96452e-05	9.16725e+08	8.34378e+08	8.2719e+08	1.43103e+08	1.07804e+08	1.32114e+08
HFLLEEDKPEEPTAHAFVSTLTR	48.2713	3	889.785	2666.33	-0.000903653	-0.338912	27.58		P49327	Fatty acid synthase OS=Homo sapiens GN=FASN PE=1 SV=3	TRUE	10.9894	2.60897e-05	4.62635e+08	4.04359e+08	4.79229e+08	4.68837e+07	3.36744e+07	4.19439e+07
EDGLAQQQTQLNLR	29.4893	2	807.415	1612.82	-0.00113112	-0.701329	112.36		P49327	Fatty acid synthase OS=Homo sapiens GN=FASN PE=1 SV=3	TRUE	5.09143	7.87833e-05	3.64132e+08	4.66162e+08	4.90638e+08	9.23726e+07	8.27176e+07	8.43521e+07
DTVTISGPQAPVFEFVEQLRK	87.9785	3	787.753	2360.24	-0.000152522	-0.0646215	16.63		P49327	Fatty acid synthase OS=Homo sapiens GN=FASN PE=1 SV=3	TRUE	5.60077	2.68492e-05	2.9723e+08	3.10097e+08	2.44706e+08	1.67253e+09	1.49727e+09	1.60224e+09
DTVTISGPQAPVFEFVEQLRK	87.8353	2	1181.13	2360.24	-0.000239867	-0.101628	103.43		P49327	Fatty acid synthase OS=Homo sapiens GN=FASN PE=1 SV=3	TRUE	6.73132	0.000895097	3.32545e+07	6.683e+07	3.67568e+07	2.99331e+08	3.28416e+08	2.93375e+08
TLLEGSGLESIISIIHSSLAEPR	108.422	3	808.112	2421.31	0.00212758	0.878691	83.27		P49327	Fatty acid synthase OS=Homo sapiens GN=FASN PE=1 SV=3	TRUE	2.9586	0.00965371	2.61695e+07	3.9306e+07	5.84485e+07	1.06511e+08	1.22618e+08	1.37512e+08
TLLEGSGLESIISIIHSSLAEPR	108.422	2	1211.66	2421.31	0.000621335	0.256611	72.58		P49327	Fatty acid synthase OS=Homo sapiens GN=FASN PE=1 SV=3	TRUE	2.5804	0.726301	1.17714e+07	1.55534e+07	1.11151e+07	3.27591e+07	87276.5	6.63439e+07
TLLEGSGLESIISIIHSSLAEPR	109.911	3	808.112	2421.31	0.00207292	0.856113	62.76		P49327	Fatty acid synthase OS=Homo sapiens GN=FASN PE=1 SV=3	TRUE	43.5497	0.309363	0	0	2.4692e+07	288119	137046	141820
WLSTSIPEAQWHSSLAR	48.5447	3	657.003	1967.99	0.000563435	0.2863	26		P49327	Fatty acid synthase OS=Homo sapiens GN=FASN PE=1 SV=3	TRUE	1.05468	0.2873	3.30835e+08	3.32627e+08	2.98536e+08	3.55818e+08	3.3208e+08	3.26699e+08
WLSTSIPEAQWHSSLAR	48.5447	2	985	1967.99	-0.000161831	-0.082232	35.11		P49327	Fatty acid synthase OS=Homo sapiens GN=FASN PE=1 SV=3	TRUE	1.06045	0.523655	9.92766e+07	8.89133e+07	1.10255e+08	1.03179e+08	9.29228e+07	8.53311e+07
QGVQVQVSTSNISSLEGAR	41.0958	2	980.507	1959	-0.00229367	-1.17084	100.25		P49327	Fatty acid synthase OS=Homo sapiens GN=FASN PE=1 SV=3	TRUE	2.57478	1.23885e-05	3.83392e+08	3.63075e+08	3.92019e+08	1.02844e+09	9.35267e+08	9.67644e+08
DNLEFFLAGIGR	82.1815	2	676.354	1350.69	0.00029139	0.215734	108.65		P49327	Fatty acid synthase OS=Homo sapiens GN=FASN PE=1 SV=3	TRUE	1.56533	0.000937592	6.11364e+08	7.1945e+08	6.49133e+08	4.36022e+08	4.09403e+08	4.19452e+08
IPGLLSPHPLLQLSYTATDR	66.0728	3	731.407	2191.2	-0.000497707	-0.227139	61.37		P49327	Fatty acid synthase OS=Homo sapiens GN=FASN PE=1 SV=3	TRUE	23.4525	4.46786e-06	9.90522e+08	1.07253e+09	8.03729e+08	4.2731e+07	4.14183e+07	3.80886e+07
EGGFLLLHTLLR	70.942	2	684.904	1367.79	0.000280815	0.205306	47.38		P49327	Fatty acid synthase OS=Homo sapiens GN=FASN PE=1 SV=3	TRUE	1.00248	0.982495	4.39154e+08	5.65663e+08	5.99513e+08	5.76789e+08	5.89228e+08	4.42295e+08
EGGFLLLHTLLR	70.9062	3	456.938	1367.79	-0.000141067	-0.103135	34.82		P49327	Fatty acid synthase OS=Homo sapiens GN=FASN PE=1 SV=3	TRUE	1.31855	0.0331836	2.25216e+08	2.59996e+08	2.04487e+08	1.73919e+08	1.89697e+08	1.59458e+08
AQVADVVVSR	19.4717	2	522.296	1042.58	0.000400855	0.384484	64.75		P49327	Fatty acid synthase OS=Homo sapiens GN=FASN PE=1 SV=3	TRUE	3.09876	0.00020448	5.7108e+07	5.77175e+07	4.74196e+07	1.86053e+08	1.51485e+08	1.65222e+08
LQLNGNLQLELAQVLAQERPK	81.4425	3	792.452	2374.33	-0.000501642	-0.211277	45.25		P49327	Fatty acid synthase OS=Homo sapiens GN=FASN PE=1 SV=3	TRUE	13.0091	6.94181e-06	5.29494e+08	5.96013e+08	5.90656e+08	4.2519e+07	3.89955e+07	5.04052e+07
WTSQDSLLGMEFSGR	60.1244	2	857.397	1712.78	-0.00290312	-1.69498	101.19		P49327	Fatty acid synthase OS=Homo sapiens GN=FASN PE=1 SV=3	TRUE	4.18921	0.000115138	3.84422e+08	3.67337e+08	3.42215e+08	7.27849e+07	9.86437e+07	8.97121e+07
FDASFFGVHPK	42.092	3	417.877	1250.61	-0.000646902	-0.51727	28.06		P49327	Fatty acid synthase OS=Homo sapiens GN=FASN PE=1 SV=3	TRUE	44.2664	0.00127126	5.35304e+07	1.40881e+08	1.2319e+08	3.92311e+06	1.1067e+06	2.14498e+06
FDASFFGVHPK	42.1658	2	626.311	1250.61	-0.000976995	-0.781216	13.13		P49327	Fatty acid synthase OS=Homo sapiens GN=FASN PE=1 SV=3	TRUE	7.53138	0.0026642	1.18574e+08	2.43617e+08	2.19794e+08	3.69091e+07	1.91524e+07	2.12132e+07
LNSVQSSERPLFLVHPIEGSTTVFHSLASR	60.4505	4	827.94	3307.73	-0.00230189	-0.695911	39.43		P49327	Fatty acid synthase OS=Homo sapiens GN=FASN PE=1 SV=3	TRUE	23.8176	0.0391631	7.743e+08	8.03424e+08	5.72078e+07	1.97113e+07	3.19201e+07	1.70125e+07
LNSVQSSERPLFLVHPIEGSTTVFHSLASR	59.9827	4	827.94	3307.73	-0.00209333	-0.632858	25.98		P49327	Fatty acid synthase OS=Homo sapiens GN=FASN PE=1 SV=3	TRUE	45.6124	0.180857	4.00107e+07	6.78349e+06	8.19113e+08	5.06388e+06	6.28763e+06	7.63253e+06
YSGTLNLDR	23.2741	2	519.764	1037.51	-8.23033e-05	-0.0793274	54.44		P49327	Fatty acid synthase OS=Homo sapiens GN=FASN PE=1 SV=3	TRUE	2.24921	0.000889642	5.79581e+07	6.79727e+07	5.13651e+07	1.43454e+08	1.23646e+08	1.31676e+08
VLLSLEHGLWAPNLHFHSPNPEIPALLDGR	80.9518	5	669.361	3341.77	-0.000165351	-0.04948	29.78		P49327	Fatty acid synthase OS=Homo sapiens GN=FASN PE=1 SV=3	TRUE	3.43939	0.287781	7.57371e+08	6.37416e+08	8.27942e+07	1.57826e+08	1.43102e+08	1.28677e+08
VLLSLEHGLWAPNLHFHSPNPEIPALLDGR	79.8681	5	669.36	3341.77	-0.00172086	-0.514956	29.18		P49327	Fatty acid synthase OS=Homo sapiens GN=FASN PE=1 SV=3	TRUE	27.1969	0.239701	1.02623e+07	1.10601e+07	5.12889e+08	7.7806e+06	5.77768e+06	6.08411e+06
VYQWDDPDPR	29.4353	2	645.791	1289.57	-0.000221442	-0.171718	56.11		P49327	Fatty acid synthase OS=Homo sapiens GN=FASN PE=1 SV=3	TRUE	1.25355	0.359638	3.46357e+07	7.19179e+07	8.64873e+07	8.78951e+07	7.31802e+07	8.09103e+07
GTHTGVWVGVSGSETSEALSR	34.537	3	706.346	2116.02	-0.00259254	-1.2252	17.69		P49327	Fatty acid synthase OS=Homo sapiens GN=FASN PE=1 SV=3	TRUE	1.46844	0.000579093	1.39708e+08	1.26519e+08	1.3497e+08	9.57835e+07	8.87406e+07	8.86895e+07
VAAAVDLIIK	42.1458	2	506.824	1011.63	-4.45079e-05	-0.0439961	36.17		P49327	Fatty acid synthase OS=Homo sapiens GN=FASN PE=1 SV=3	TRUE	1.70101	0.00542057	8.25192e+07	7.37612e+07	6.3682e+07	1.40243e+08	1.19638e+08	1.14277e+08
VAAAVDLIIK	46.8132	2	506.824	1011.63	0.000296318	0.29291	43.44		P49327	Fatty acid synthase OS=Homo sapiens GN=FASN PE=1 SV=3	TRUE	3.93283	0.000540466	1.25995e+08	9.01991e+07	8.19431e+07	4.24643e+08	3.75142e+08	3.7274e+08
VAAAVDLIIK	51.621	2	506.824	1011.63	0.000221687	0.219137	35.64		P49327	Fatty acid synthase OS=Homo sapiens GN=FASN PE=1 SV=3	TRUE	10.0169	1.32067e-05	4.93565e+06	5.55112e+06	6.38882e+06	5.11526e+07	5.77034e+07	6.01854e+07
ACLDTAVENMPSLK	42.6357	2	774.873	1547.73	-0.00173491	-1.12094	48.94		P49327	Fatty acid synthase OS=Homo sapiens GN=FASN PE=1 SV=3	TRUE	1.01706	0.820613	1.31768e+08	1.32433e+08	1.14769e+08	1.21642e+08	1.38173e+08	1.12796e+08
QELSFAAR	23.5182	2	461.243	920.471	-0.000786546	-0.854504	24.86		P49327	Fatty acid synthase OS=Homo sapiens GN=FASN PE=1 SV=3	TRUE	1.83247	0.0125431	4.68876e+07	6.54119e+07	4.15076e+07	9.55467e+07	8.5472e+07	1.00828e+08
WDHSLAWDVPAAEDFPNGSGSPSAAIYNIDTSSESPDHYLVDHTLDGR	79.6968	5	1043.27	5211.33	-0.00791855	-1.51949	33.78		P49327	Fatty acid synthase OS=Homo sapiens GN=FASN PE=1 SV=3	TRUE	72.6782	5.63843e-06	6.60393e+08	4.97232e+08	5.15184e+08	8.75845e+06	7.986e+06	6.2722e+06
VSVHVIEGDHR	13.3035	4	312.668	1246.64	-0.000165124	-0.132455	14.19		P49327	Fatty acid synthase OS=Homo sapiens GN=FASN PE=1 SV=3	TRUE	3.42301	0.000167714	1.83608e+07	2.2017e+07	2.12347e+07	8.04583e+07	6.65279e+07	6.39137e+07
VSVHVIEGDHR	13.3035	2	624.328	1246.64	-0.00105547	-0.846648	33.32		P49327	Fatty acid synthase OS=Homo sapiens GN=FASN PE=1 SV=3	TRUE	3.0995	0.000922335	1.72696e+07	2.20243e+07	1.93059e+07	4.83889e+07	6.55866e+07	6.76547e+07
LSFFFDFR	80.0242	2	539.772	1077.53	0.000467002	0.433401	42.83		P49327	Fatty acid synthase OS=Homo sapiens GN=FASN PE=1 SV=3	TRUE	2.03927	0.110578	5.21228e+07	4.60263e+07	4.40084e+07	3.48063e+07	2.60792e+07	8.82463e+06
ELNLVLSVR	46.2648	2	521.816	1041.62	0.000154306	0.148141	33.09		P49327	Fatty acid synthase OS=Homo sapiens GN=FASN PE=1 SV=3	TRUE	1.29556	0.373435	7.75073e+07	6.21765e+07	4.13598e+07	5.87417e+07	3.20822e+07	4.89177e+07
ELNLVLSVR	45.6345	2	521.817	1041.62	0.000528608	0.507487	30.24		P49327	Fatty acid synthase OS=Homo sapiens GN=FASN PE=1 SV=3	TRUE	1.52563	0.30479	3.73364e+07	1.7872e+07	1.71955e+07	1.39395e+07	2.35774e+07	9.9415e+06
LPESENLQEFWDNLIGGVDMVTDDDRR	108.422	3	1055.16	3162.46	0.000323655	0.102343	90.81		P49327	Fatty acid synthase OS=Homo sapiens GN=FASN PE=1 SV=3	TRUE	6.96481	0.00223987	4.22366e+06	5.21893e+06	4.91997e+06	1.93965e+07	4.79821e+07	3.26539e+07
VGDPQELNGITR	25.4985	2	649.838	1297.66	-0.000372099	-0.286745	47.79		P49327	Fatty acid synthase OS=Homo sapiens GN=FASN PE=1 SV=3	TRUE	3.11278	0.000329765	1.83027e+07	2.16985e+07	2.45405e+07	7.24428e+07	6.77467e+07	6.07145e+07
HSQDLAFLSMLNDIAAVPATAMPFR	108.834	3	906.124	2715.35	0.000233869	0.0861285	31.45		P49327	Fatty acid synthase OS=Homo sapiens GN=FASN PE=1 SV=3	TRUE	38.5205	0.728204	1.7053e+06	1.52031e+06	6.60757e+08	6.53358e+06	4.37462e+06	6.32892e+06
HSQDLAFLSMLNDIAAVPATAMPFR	108.865	2	1358.68	2715.35	-0.00443064	-1.6317	87.48		P49327	Fatty acid synthase OS=Homo sapiens GN=FASN PE=1 SV=3	TRUE	2.05338	0.986977	9.64645e+06	1.19368e+07	1.27625e+08	2.70102e+07	2.29282e+07	2.27261e+07
GTPLISPLIK	40.9026	2	519.832	1037.65	0.000192957	0.185956	31.58		P49327	Fatty acid synthase OS=Homo sapiens GN=FASN PE=1 SV=3	TRUE	9.19691	0.00550598	6.30786e+06	6.66397e+06	1.79299e+06	4.46825e+07	5.09723e+07	4.0136e+07
VVEVLAGHGHLYSR	25.7367	3	512.948	1535.82	-0.000129009	-0.0839998	31.35		P49327	Fatty acid synthase OS=Homo sapiens GN=FASN PE=1 SV=3	TRUE	11.3352	2.08685e-05	9.95814e+07	8.65692e+07	8.17335e+07	7.29051e+06	9.30071e+06	7.04181e+06
VVEVLAGHGHLYSR	25.6797	2	768.917	1535.82	-0.00126069	-0.82086	88.82		P49327	Fatty acid synthase OS=Homo sapiens GN=FASN PE=1 SV=3	TRUE	31.0327	1.02311e-05	2.64207e+07	2.9791e+07	2.49996e+07	696872	892448	1.02764e+06
GLVQALQTK	27.4922	2	479.29	956.565	-0.000715253	-0.747731	19.55		P49327	Fatty acid synthase OS=Homo sapiens GN=FASN PE=1 SV=3	TRUE	1.33951	0.213017	1.177e+07	1.24445e+07	9.06553e+06	1.98667e+07	1.24471e+07	1.2265e+07
IANLQTDLSDGLR	42.3873	2	708.378	1414.74	-0.000531316	-0.375557	95.19		P21333	Filamin-A OS=Homo sapiens GN=FLNA PE=1 SV=4	TRUE	2.45786	0.00273671	1.60575e+09	1.336e+09	1.18165e+09	6.80566e+08	4.95832e+08	5.01235e+08
LIALLEVLSQK	81.1784	2	613.89	1225.77	0.000586557	0.478523	105.91		P21333	Filamin-A OS=Homo sapiens GN=FLNA PE=1 SV=4	FALSE	4.1332	7.94576e-05	2.3167e+09	3.00031e+09	2.7993e+09	7.03978e+08	6.24443e+08	6.35269e+08
LIALLEVLSQK	81.3547	3	409.596	1225.76	0.000264336	0.21565	31.17		P21333	Filamin-A OS=Homo sapiens GN=FLNA PE=1 SV=4	FALSE	14.343	0.00572993	3.45737e+07	2.41481e+07	2.96852e+07	1.67643e+06	619027	3.86831e+06
SPFSVAVSPSLDLSK	53.7456	2	767.411	1532.81	-0.00041073	-0.267959	36.18		P21333	Filamin-A OS=Homo sapiens GN=FLNA PE=1 SV=4	FALSE	3.58594	3.9095e-06	1.63706e+09	1.60065e+09	1.51807e+09	4.61553e+08	4.18581e+08	4.46097e+08
EAGAGGLAIAVEGPSK	32.1983	2	713.88	1425.75	-0.000672874	-0.471945	112.43		P21333	Filamin-A OS=Homo sapiens GN=FLNA PE=1 SV=4	TRUE	1.42626	0.283544	1.0523e+09	1.07431e+09	1.05138e+09	1.69796e+09	2.68635e+08	2.61592e+08
LVSNHSLHETSSVFVDSLTK	38.6728	3	734.046	2199.12	-0.00198976	-0.904798	93.16		P21333	Filamin-A OS=Homo sapiens GN=FLNA PE=1 SV=4	TRUE	6.48087	9.56602e-05	9.54526e+08	7.33611e+08	7.7699e+08	1.12897e+08	1.49788e+08	1.17684e+08
LVSNHSLHETSSVFVDSLTK	38.6728	4	550.786	2199.12	-0.000373289	-0.169745	23.54		P21333	Filamin-A OS=Homo sapiens GN=FLNA PE=1 SV=4	TRUE	7.789	0.000104855	2.66924e+08	2.35742e+08	2.62632e+08	3.04864e+07	4.11609e+07	2.66065e+07
LVSNHSLHETSSVFVDSLTK	38.699	2	1100.56	2199.11	-0.00249734	-1.13561	86.27		P21333	Filamin-A OS=Homo sapiens GN=FLNA PE=1 SV=4	TRUE	12.5631	1.12021e-05	2.62394e+08	2.08929e+08	2.30666e+08	1.63915e+07	2.06037e+07	1.8882e+07
GAGTGGLGLAVEGPSEAK	31.2649	2	785.907	1569.8	-0.00106234	-0.676735	89.45		P21333	Filamin-A OS=Homo sapiens GN=FLNA PE=1 SV=4	TRUE	5.22534	0.000253445	5.41993e+08	7.81132e+08	8.10645e+08	1.39096e+08	1.26513e+08	1.42741e+08
VANPSGNLTETYVQDR	29.7672	2	882.431	1762.85	-0.00049877	-0.282934	93.93		P21333	Filamin-A OS=Homo sapiens GN=FLNA PE=1 SV=4	TRUE	8.96181	0.00106067	4.04585e+08	8.33912e+08	8.59582e+08	8.69634e+07	7.34262e+07	7.37238e+07
VANPSGNLTETYVQDR	29.7672	3	588.624	1762.85	0.000418578	0.237444	29.09		P21333	Filamin-A OS=Homo sapiens GN=FLNA PE=1 SV=4	TRUE	5.19376	0.002084	2.25876e+07	3.83083e+07	3.7521e+07	8.32062e+06	4.97913e+06	5.64933e+06
LDVQFSGLTK	39.0654	2	554.306	1106.6	-0.000137696	-0.124432	27.68		P21333	Filamin-A OS=Homo sapiens GN=FLNA PE=1 SV=4	TRUE	2.35565	0.00072401	2.37772e+08	2.03329e+08	2.11237e+08	9.68819e+07	1.01506e+08	7.85369e+07
SAGQGEVLVYVEDPAGHQEEAK	36.7923	3	771.704	2312.09	-0.00230201	-0.99564	51.5		P21333	Filamin-A OS=Homo sapiens GN=FLNA PE=1 SV=4	TRUE	3.18471	2.23392e-05	5.31457e+08	5.44214e+08	4.73898e+08	1.58173e+08	1.57068e+08	1.71325e+08
SAGQGEVLVYVEDPAGHQEEAK	36.7074	2	1157.05	2312.09	-0.00301135	-1.30244	84.98		P21333	Filamin-A OS=Homo sapiens GN=FLNA PE=1 SV=4	TRUE	4.53688	2.26479e-05	2.19459e+08	1.97642e+08	1.96607e+08	4.81463e+07	4.69467e+07	4.01781e+07
YGGDEIPFSPYR	43.2625	2	700.827	1399.64	-0.000808774	-0.577844	22.03		P21333	Filamin-A OS=Homo sapiens GN=FLNA PE=1 SV=4	TRUE	4.05646	5.67978e-05	4.68732e+08	5.93232e+08	4.74095e+08	1.24522e+08	1.29465e+08	1.24684e+08
DAGEGLLAVQITDPEGKPK	44.2288	2	969.512	1937.01	-0.00141969	-0.732928	140.8		P21333	Filamin-A OS=Homo sapiens GN=FLNA PE=1 SV=4	TRUE	2.42283	0.00086728	9.88126e+08	8.0165e+08	7.09018e+08	3.38573e+08	3.38874e+08	3.53909e+08
DAGEGLLAVQITDPEGKPK	44.2288	3	646.677	1937.01	-0.000431201	-0.222611	16.22		P21333	Filamin-A OS=Homo sapiens GN=FLNA PE=1 SV=4	TRUE	2.15006	0.000217903	5.20387e+08	5.0231e+08	4.42623e+08	2.21935e+08	2.16875e+08	2.42715e+08
GKLDVQFSGLTK	32.7833	2	646.864	1291.71	-0.000623356	-0.48258	16.17		P21333	Filamin-A OS=Homo sapiens GN=FLNA PE=1 SV=4	TRUE	1.48148	0.102244	5.55125e+08	5.32621e+08	4.96047e+08	2.68768e+08	2.8878e+08	5.11517e+08
FNEEHIPDSPFVVPVASPSGDAR	55.0984	3	823.068	2466.18	-0.000412181	-0.167133	29.73		P21333	Filamin-A OS=Homo sapiens GN=FLNA PE=1 SV=4	TRUE	6.63197	2.86456e-05	8.46023e+08	9.50496e+08	8.44328e+08	1.54028e+08	1.2608e+08	1.18091e+08
FNEEHIPDSPFVVPVASPSGDAR	55.0581	2	1234.1	2466.18	-0.000420725	-0.170598	44.33		P21333	Filamin-A OS=Homo sapiens GN=FLNA PE=1 SV=4	TRUE	7.42173	3.85867e-05	2.15212e+08	2.45482e+08	2.65109e+08	3.74304e+07	3.21033e+07	2.82608e+07
VTYTPMAPGSYLISIK	62.0343	2	870.966	1739.92	0.00044934	0.258254	59.36		P21333	Filamin-A OS=Homo sapiens GN=FLNA PE=1 SV=4	TRUE	8.08479	3.86149e-06	8.52884e+08	8.44963e+08	7.88838e+08	1.08143e+08	9.17704e+07	1.07662e+08
YTPVQQGPVGVNVTYGGDPIPK	45.9284	2	1143.59	2285.17	-0.002252	-0.985486	87.62		P21333	Filamin-A OS=Homo sapiens GN=FLNA PE=1 SV=4	TRUE	3.08253	0.000106276	1.01677e+09	9.46894e+08	8.33376e+08	3.29456e+08	2.93879e+08	2.8405e+08
YTPVQQGPVGVNVTYGGDPIPK	46.0139	3	762.73	2285.17	-0.00205305	-0.898423	34.67		P21333	Filamin-A OS=Homo sapiens GN=FLNA PE=1 SV=4	TRUE	3.04547	7.06586e-05	2.1708e+08	2.3338e+08	2.13188e+08	8.15262e+07	6.7684e+07	6.87025e+07
GLVEPVDVVDNADGTQTVNYVPSR	53.8211	3	848.757	2543.25	-0.000182674	-0.0718271	38.69		P21333	Filamin-A OS=Homo sapiens GN=FLNA PE=1 SV=4	TRUE	2.32218	1.97114e-05	7.52284e+08	7.77836e+08	7.25361e+08	3.40996e+08	3.22724e+08	3.07556e+08
GLVEPVDVVDNADGTQTVNYVPSR	53.835	2	1272.63	2543.25	-0.00268732	-1.05665	139.18		P21333	Filamin-A OS=Homo sapiens GN=FLNA PE=1 SV=4	TRUE	3.05991	6.70789e-06	5.26685e+08	5.26672e+08	5.18741e+08	1.83608e+08	1.63142e+08	1.67023e+08
ASGPGLNTTGVPASLPVEFTIDAK	69.2664	2	1171.61	2341.21	-0.00178276	-0.761469	104.8		P21333	Filamin-A OS=Homo sapiens GN=FLNA PE=1 SV=4	TRUE	3.35961	0.000272005	8.6813e+08	1.19458e+09	9.99089e+08	3.2732e+08	2.94097e+08	2.89937e+08
ASGPGLNTTGVPASLPVEFTIDAK	69.3761	3	781.413	2341.22	-0.00031533	-0.134687	18.52		P21333	Filamin-A OS=Homo sapiens GN=FLNA PE=1 SV=4	TRUE	2.47137	0.0010067	2.89477e+08	3.75423e+08	2.91935e+08	1.35423e+08	1.13883e+08	1.37862e+08
EEGPYEVEVTYDGVPVPGSPFPLEAVAPTKPSK	74.9455	3	1162.58	3484.73	-0.00264351	-0.7586	115.3		P21333	Filamin-A OS=Homo sapiens GN=FLNA PE=1 SV=4	TRUE	4.01414	1.86092e-05	1.24244e+09	1.36641e+09	1.24326e+09	3.50145e+08	3.13499e+08	2.95991e+08
EEGPYEVEVTYDGVPVPGSPFPLEAVAPTKPSK	75.0225	4	872.189	3484.73	-0.00229565	-0.658775	24.13		P21333	Filamin-A OS=Homo sapiens GN=FLNA PE=1 SV=4	TRUE	3.44638	0.000423233	6.08167e+08	4.99156e+08	4.46297e+08	1.68821e+08	1.49742e+08	1.32234e+08
EATTEFSVDAR	23.6123	2	613.289	1224.56	0.000362593	0.2961	113.93		P21333	Filamin-A OS=Homo sapiens GN=FLNA PE=1 SV=4	TRUE	4.76769	3.88278e-05	4.61487e+08	5.05992e+08	4.041e+08	1.03319e+08	8.8557e+07	9.58063e+07
EATTEFSVDAR	26.0886	2	613.288	1224.56	0.000121691	0.0993747	20.62		P21333	Filamin-A OS=Homo sapiens GN=FLNA PE=1 SV=4	TRUE	3.22789	2.94261e-06	9.12057e+06	9.37435e+06	8.79038e+06	2.68815e+06	2.9265e+06	2.83834e+06
YAPSEAGLHEMDIR	30.7589	2	794.875	1587.74	0.00037997	0.239316	35.12		P21333	Filamin-A OS=Homo sapiens GN=FLNA PE=1 SV=4	TRUE	4.1956	0.0319724	1.03604e+08	3.37214e+08	3.05655e+08	7.98891e+07	5.35033e+07	4.45257e+07
DAGEGGLSLAIEGPSK	40.1924	2	750.88	1499.75	-0.000875604	-0.583835	63.05		P21333	Filamin-A OS=Homo sapiens GN=FLNA PE=1 SV=4	TRUE	1.5011	0.00504446	5.70887e+08	4.76796e+08	4.71258e+08	3.51012e+08	3.48035e+08	3.1284e+08
AWGPGLEGGVVGK	35.0104	2	613.83	1225.65	-0.000104884	-0.0855745	32.25		P21333	Filamin-A OS=Homo sapiens GN=FLNA PE=1 SV=4	TRUE	1.06743	0.464383	1.81896e+08	2.14946e+08	2.11562e+08	2.08099e+08	1.68194e+08	1.93676e+08
VGSAADIPINISETDLSLLTATVVPPSGR	100.406	3	965.189	2892.54	-0.000466853	-0.161399	54.24		P21333	Filamin-A OS=Homo sapiens GN=FLNA PE=1 SV=4	TRUE	4.35444	0.000216444	1.17541e+09	1.48048e+09	1.06072e+09	3.12936e+08	2.55534e+08	2.85051e+08
VGSAADIPINISETDLSLLTATVVPPSGR	100.297	2	1447.28	2892.54	-0.00353195	-1.22105	62.69		P21333	Filamin-A OS=Homo sapiens GN=FLNA PE=1 SV=4	TRUE	6.32945	0.00235267	2.26614e+08	4.66111e+08	2.06435e+08	4.53084e+07	4.75043e+07	4.92469e+07
TGVAVNKPAEFTVDAK	27.4922	3	549.63	1645.87	-0.00030111	-0.182949	44.74		P21333	Filamin-A OS=Homo sapiens GN=FLNA PE=1 SV=4	TRUE	4.25585	0.00143683	6.59051e+07	1.05905e+08	9.58927e+07	2.59721e+07	1.813e+07	1.88001e+07
TGVAVNKPAEFTVDAK	27.4922	2	823.94	1645.87	-0.00121229	-0.736567	53.61		P21333	Filamin-A OS=Homo sapiens GN=FLNA PE=1 SV=4	TRUE	5.00938	0.000583539	1.11385e+08	1.74553e+08	1.50608e+08	3.4639e+07	2.56463e+07	2.68603e+07
THIQDNHDGTYTVAYVPDVTGR	33.619	3	820.391	2458.15	-0.00156482	-0.636584	45.46		P21333	Filamin-A OS=Homo sapiens GN=FLNA PE=1 SV=4	TRUE	6.90531	4.64588e-06	2.75153e+08	2.39799e+08	2.318e+08	3.50927e+07	3.53132e+07	3.77358e+07
THIQDNHDGTYTVAYVPDVTGR	33.619	2	1230.08	2458.15	-0.00309081	-1.25737	100.65		P21333	Filamin-A OS=Homo sapiens GN=FLNA PE=1 SV=4	TRUE	17.9834	1.43066e-06	8.7885e+07	8.14011e+07	7.30673e+07	4.37291e+06	4.29715e+06	4.80643e+06
DLAEDAPWK	34.7151	2	522.754	1043.49	0.000236875	0.227003	22.4		P21333	Filamin-A OS=Homo sapiens GN=FLNA PE=1 SV=4	FALSE	8.66073	0.00296175	5.90591e+07	1.44575e+08	1.58089e+08	1.58631e+07	1.2961e+07	1.2942e+07
QMQLENVSVALEFLDR	89.3988	2	946.483	1890.95	-0.000247571	-0.130924	116.19		P21333	Filamin-A OS=Homo sapiens GN=FLNA PE=1 SV=4	FALSE	4.14785	0.00200939	5.48118e+08	8.23722e+08	4.32441e+08	1.57814e+08	1.34584e+08	1.42594e+08
QMQLENVSVALEFLDR	89.383	3	631.324	1890.95	0.000181745	0.0961128	72.35		P21333	Filamin-A OS=Homo sapiens GN=FLNA PE=1 SV=4	FALSE	6.54244	0.000123201	1.87721e+08	1.81271e+08	1.45966e+08	3.14412e+07	2.4909e+07	2.23602e+07
ANLPQSFQVDTSK	30.8396	2	717.865	1433.72	0.000237014	0.165314	32.08		P21333	Filamin-A OS=Homo sapiens GN=FLNA PE=1 SV=4	TRUE	2.37543	0.0412325	1.50875e+08	2.82143e+08	2.74771e+08	1.44224e+08	8.05443e+07	7.31947e+07
VSGQGLHEGHTFEPAEFIIDTR	48.3921	3	814.068	2439.18	0.000358601	0.147017	36.09		P21333	Filamin-A OS=Homo sapiens GN=FLNA PE=1 SV=4	TRUE	3.42543	0.000118179	2.34794e+08	2.12738e+08	2.29713e+08	7.64369e+07	6.1231e+07	6.00428e+07
EGPYSISVLYGDEEVPR	56.3407	2	955.462	1908.91	-0.000641668	-0.336144	79.32		P21333	Filamin-A OS=Homo sapiens GN=FLNA PE=1 SV=4	TRUE	6.38624	2.04902e-06	6.35714e+08	6.4035e+08	5.81073e+08	1.02995e+08	9.23985e+07	9.5409e+07
TFSVWYVPEVTGTHK	53.9187	3	584.298	1749.87	0.000333389	0.190522	30.25		P21333	Filamin-A OS=Homo sapiens GN=FLNA PE=1 SV=4	TRUE	9.18508	0.000344687	1.7716e+08	1.71263e+08	1.41673e+08	2.10718e+07	2.03896e+07	1.18964e+07
WGDEHIPGSPYR	29.4129	3	471.889	1412.65	-0.0010093	-0.714475	24.46		P21333	Filamin-A OS=Homo sapiens GN=FLNA PE=1 SV=4	TRUE	3.56539	0.104258	1.70925e+07	6.1218e+07	7.89802e+07	2.48885e+07	9.46529e+06	9.76226e+06
DVDIIDHHDNTYTVK	27.7983	3	595.622	1783.84	0.00500024	2.80308	16.37		P21333	Filamin-A OS=Homo sapiens GN=FLNA PE=1 SV=4	FALSE	7.4945	0.00108399	6.67351e+07	1.21039e+08	1.1791e+08	1.73593e+07	1.104e+07	1.23884e+07
DVDIIDHHDNTYTVK	27.7406	2	892.929	1783.84	0.005012	2.80967	19.32		P21333	Filamin-A OS=Homo sapiens GN=FLNA PE=1 SV=4	FALSE	6.05741	0.00394879	7.00528e+07	1.6544e+08	1.4844e+08	2.48908e+07	1.69318e+07	2.15598e+07
HTAMVSWGGVSIPNSPFR	60.1043	2	971.983	1941.95	-0.000114471	-0.0589466	75.37		P21333	Filamin-A OS=Homo sapiens GN=FLNA PE=1 SV=4	TRUE	4.43243	0.00125414	1.73756e+08	1.60509e+08	1.53639e+08	2.46493e+07	4.16484e+07	4.37784e+07
AGNNMLLVGVHGPR	31.1716	3	478.926	1433.76	-0.000177585	-0.12386	34.57		P21333	Filamin-A OS=Homo sapiens GN=FLNA PE=1 SV=4	TRUE	2.43692	0.0480218	5.78642e+07	6.24586e+07	2.63227e+07	2.41435e+07	1.93098e+07	1.67234e+07
AGNNMLLVGVHGPR	30.5843	3	478.926	1433.76	0.000201115	0.140272	37.25		P21333	Filamin-A OS=Homo sapiens GN=FLNA PE=1 SV=4	TRUE	28.0365	0.142894	1.06515e+06	2.61172e+06	4.98024e+07	544057	967897	395532
AEISFEDR	23.6301	2	483.73	965.446	0.000256236	0.265407	37.93		P21333	Filamin-A OS=Homo sapiens GN=FLNA PE=1 SV=4	TRUE	2.94493	0.00123732	3.70993e+07	5.35187e+07	4.76634e+07	1.81e+07	1.43749e+07	1.44809e+07
KTHIQDNHDGTYTVAYVPDVTGR	30.2906	3	863.088	2586.24	-0.00285402	-1.10354	56.17		P21333	Filamin-A OS=Homo sapiens GN=FLNA PE=1 SV=4	TRUE	1.95757	2.55616e-05	1.17371e+08	1.0937e+08	1.06338e+08	5.71467e+07	5.57509e+07	5.72516e+07
AEFTVETR	19.289	2	476.74	951.466	-0.000404993	-0.425651	31.13		P21333	Filamin-A OS=Homo sapiens GN=FLNA PE=1 SV=4	TRUE	3.4176	0.000185389	2.10524e+07	2.67825e+07	2.61259e+07	7.92825e+06	6.64773e+06	7.06519e+06
NGHVGISFVPK	27.3433	3	385.549	1153.62	-0.000150567	-0.130516	36.83		P21333	Filamin-A OS=Homo sapiens GN=FLNA PE=1 SV=4	TRUE	1.84636	0.387763	1.46716e+07	1.68075e+07	4.01702e+06	5.7809e+06	7.04936e+06	6.39469e+06
NGHVGISFVPK	26.791	3	385.549	1153.62	-0.000325587	-0.28223	29.09		P21333	Filamin-A OS=Homo sapiens GN=FLNA PE=1 SV=4	TRUE	13.5095	0.304704	187883	584947	1.31439e+07	196960	833182	0
VTAQGPGLEPSGNIANK	22.8472	2	826.933	1651.85	-0.00104561	-0.632991	49.09		P21333	Filamin-A OS=Homo sapiens GN=FLNA PE=1 SV=4	TRUE	3.33092	0.00100997	3.59577e+07	3.87409e+07	2.569e+07	1.12226e+07	9.53599e+06	9.37979e+06
AFGPGLQGGSAGSPAR	23.2944	2	715.363	1428.71	-0.000493697	-0.345554	51.78		P21333	Filamin-A OS=Homo sapiens GN=FLNA PE=1 SV=4	TRUE	2.39561	0.000244003	2.50905e+07	2.8692e+07	2.54202e+07	1.11948e+07	1.19804e+07	9.88638e+06
RAEFTVETR	15.5997	2	554.791	1107.57	-0.000113204	-0.10221	17.63		P21333	Filamin-A OS=Homo sapiens GN=FLNA PE=1 SV=4	TRUE	1.73766	0.0200653	1.70248e+07	1.93755e+07	2.40238e+07	1.00403e+07	1.42132e+07	1.05199e+07
VAQPTITDNKDGTVTVR	24.7239	2	907.983	1813.95	-0.00161611	-0.890935	33.81		P21333	Filamin-A OS=Homo sapiens GN=FLNA PE=1 SV=4	TRUE	4.05923	0.00182297	8.76849e+06	1.52938e+07	1.30919e+07	2.55812e+06	3.45957e+06	3.1353e+06
KGEITGEVR	7.42918	2	494.775	987.535	0.000269392	0.272792	38.69		P21333	Filamin-A OS=Homo sapiens GN=FLNA PE=1 SV=4	TRUE	2.03028	0.899619	1.84621e+06	2.29683e+06	15303.5	942485	28273.2	1.0774e+06
KGEITGEVR	8.33002	2	494.775	987.535	0.000278928	0.282449	54.87		P21333	Filamin-A OS=Homo sapiens GN=FLNA PE=1 SV=4	TRUE	2.00841	0.774997	178590	311052	2.10765e+06	317844	742357	233006
VHGPGIQSGTTNKPNK	6.11378	3	545.625	1633.85	-0.00127261	-0.778901	27.81		P21333	Filamin-A OS=Homo sapiens GN=FLNA PE=1 SV=4	TRUE	3.55237	0.869946	635588	595315	0	170689	100.754	175713
VHGPGIQSGTTNKPNK	7.11565	3	545.625	1633.85	-0.00142916	-0.874716	33.82		P21333	Filamin-A OS=Homo sapiens GN=FLNA PE=1 SV=4	TRUE	2.68316	0.349214	132261	57731.7	505174	48076.8	173415	37592.7
AGQSAAGAAPGGGVDTR	8.3189	2	721.853	1441.69	-1.06833e-07	-7.41023e-05	37.18		P21333	Filamin-A OS=Homo sapiens GN=FLNA PE=1 SV=4	TRUE	16.8089	0.505269	742590	699398	1095.22	18584.1	2738.71	64529.5
AGGPGLER	7.15127	2	378.703	755.392	-0.000779568	-1.032	27.48		P21333	Filamin-A OS=Homo sapiens GN=FLNA PE=1 SV=4	FALSE	9.09879	0.767204	87264.9	18243.4	0	1890.47	2075.98	7629.41
LIALLEVLSQK	81.1784	2	613.89	1225.77	0.000586557	0.478523	105.91		O75369	Filamin-B OS=Homo sapiens GN=FLNB PE=1 SV=2	FALSE	4.1332	7.94576e-05	2.3167e+09	3.00031e+09	2.7993e+09	7.03978e+08	6.24443e+08	6.35269e+08
LIALLEVLSQK	81.3547	3	409.596	1225.76	0.000264336	0.21565	31.17		O75369	Filamin-B OS=Homo sapiens GN=FLNB PE=1 SV=2	FALSE	14.343	0.00572993	3.45737e+07	2.41481e+07	2.96852e+07	1.67643e+06	619027	3.86831e+06
IGNLQTDLSDGLR	41.0958	2	701.37	1400.73	-0.000445049	-0.317728	147.22		O75369	Filamin-B OS=Homo sapiens GN=FLNB PE=1 SV=2	TRUE	2.30338	0.00130916	1.07337e+09	1.0645e+09	9.02021e+08	5.18831e+08	3.89362e+08	4.1156e+08
SPFTVGVAAPLDLSK	56.0511	2	751.415	1500.82	-0.00245635	-1.63668	45.68		O75369	Filamin-B OS=Homo sapiens GN=FLNB PE=1 SV=2	TRUE	3.03912	2.40651e-05	1.81193e+09	1.8173e+09	1.65881e+09	6.26814e+08	5.51459e+08	5.61714e+08
IPEINSSDMSAHVTSPSGR	31	3	662.318	1983.93	0.000103997	0.0524196	52.33		O75369	Filamin-B OS=Homo sapiens GN=FLNB PE=1 SV=2	TRUE	5.34871	0.000886968	8.392e+08	8.31542e+08	7.70359e+08	2.14518e+08	1.20233e+08	1.21639e+08
IPEINSSDMSAHVTSPSGR	31.0462	2	992.972	1983.93	-0.00198214	-0.999098	125.11		O75369	Filamin-B OS=Homo sapiens GN=FLNB PE=1 SV=2	TRUE	7.05658	0.000629994	1.52024e+08	1.61131e+08	1.38116e+08	3.01875e+07	1.55168e+07	1.82461e+07
GAGIGGLGITVEGPSESK	42.7862	2	814.928	1627.84	-0.000890737	-0.547189	48.19		O75369	Filamin-B OS=Homo sapiens GN=FLNB PE=1 SV=2	TRUE	2.06847	0.00427939	1.04669e+09	9.28394e+08	8.53646e+08	5.011e+08	5.05666e+08	3.60782e+08
VLFASQEIPASPFR	57.9798	2	781.421	1560.83	-0.00325272	-2.08397	31.61		O75369	Filamin-B OS=Homo sapiens GN=FLNB PE=1 SV=2	TRUE	2.92239	8.51349e-05	8.70961e+08	8.69265e+08	7.40873e+08	2.99869e+08	2.86408e+08	2.62718e+08
AHGPGLEGGLVGKPAEFTIDTK	39.3038	3	732.055	2193.14	-0.001103	-0.502931	43.79		O75369	Filamin-B OS=Homo sapiens GN=FLNB PE=1 SV=2	TRUE	5.51627	0.00102142	7.89386e+08	5.92768e+08	6.05367e+08	1.32988e+08	1.4566e+08	8.16537e+07
AHGPGLEGGLVGKPAEFTIDTK	39.2873	4	549.293	2193.14	0.000645841	0.294482	37.25		O75369	Filamin-B OS=Homo sapiens GN=FLNB PE=1 SV=2	TRUE	6.0518	0.000207333	3.55039e+08	3.19546e+08	3.14864e+08	6.35949e+07	5.89127e+07	4.0989e+07
AHGPGLEGGLVGKPAEFTIDTK	39.3038	2	1097.58	2193.14	-0.00187922	-0.85686	59.98		O75369	Filamin-B OS=Homo sapiens GN=FLNB PE=1 SV=2	TRUE	12.5279	5.90277e-05	1.8033e+08	1.57658e+08	1.51192e+08	1.25071e+07	1.62624e+07	1.02776e+07
NTVELLVEDK	34.0754	2	580.314	1158.61	-0.000187835	-0.162121	35.48		O75369	Filamin-B OS=Homo sapiens GN=FLNB PE=1 SV=2	TRUE	1.40733	0.00905417	4.93796e+08	4.55781e+08	4.6538e+08	3.82077e+08	3.0532e+08	3.18026e+08
AGPGTLSVTIEGPSK	32.1983	2	707.383	1412.75	-0.000210753	-0.149179	48.42		O75369	Filamin-B OS=Homo sapiens GN=FLNB PE=1 SV=2	TRUE	3.84043	5.34279e-05	4.00501e+08	3.21846e+08	3.33364e+08	9.04289e+07	8.77377e+07	9.67277e+07
EAGAGGLSIAVEGPSK	31.076	2	721.878	1441.74	-0.000764159	-0.530025	99.71		O75369	Filamin-B OS=Homo sapiens GN=FLNB PE=1 SV=2	TRUE	3.1703	4.50078e-05	7.67129e+08	6.73641e+08	6.39332e+08	2.1534e+08	2.10473e+08	2.3031e+08
APLNVQFNSPLPGDAVK	50.8167	2	883.975	1765.93	-0.00145125	-0.821804	66.29		O75369	Filamin-B OS=Homo sapiens GN=FLNB PE=1 SV=2	TRUE	5.62392	4.33512e-05	1.31554e+09	1.14706e+09	1.11951e+09	2.44684e+08	2.00275e+08	1.91982e+08
LVSPGSANETSSILVESVTR	52.2781	2	1023.54	2045.06	-0.00214489	-1.04881	89.31		O75369	Filamin-B OS=Homo sapiens GN=FLNB PE=1 SV=2	TRUE	3.45316	0.000124989	8.96084e+08	8.87116e+08	7.72026e+08	2.80321e+08	2.21626e+08	2.3802e+08
LVSPGSANETSSILVESVTR	52.2312	3	682.695	2045.06	0.000215597	0.105423	24.04		O75369	Filamin-B OS=Homo sapiens GN=FLNB PE=1 SV=2	TRUE	1.76822	0.00134209	5.65134e+08	5.55932e+08	4.65391e+08	3.19852e+08	2.85869e+08	2.91482e+08
EATTDFTVDSRPLTQVGGDHIK	36.3044	3	796.399	2386.18	-0.000828083	-0.347033	45.26		O75369	Filamin-B OS=Homo sapiens GN=FLNB PE=1 SV=2	TRUE	6.07374	8.90415e-05	3.61121e+08	3.07432e+08	2.92041e+08	5.83124e+07	5.64044e+07	4.34385e+07
SPFEVQVGPEAGMQK	37.1996	2	802.391	1602.77	-0.0041738	-2.60411	65.59		O75369	Filamin-B OS=Homo sapiens GN=FLNB PE=1 SV=2	TRUE	3.87751	0.000675342	4.8642e+08	6.25281e+08	5.54132e+08	1.63781e+08	1.10483e+08	1.5535e+08
DAGEGLLAVQITDQEGKPK	40.8526	2	985.014	1968.01	-0.00270641	-1.3752	83.46		O75369	Filamin-B OS=Homo sapiens GN=FLNB PE=1 SV=2	TRUE	2.69212	0.00200691	9.0299e+08	6.2426e+08	5.96281e+08	2.71436e+08	2.72322e+08	2.45036e+08
DAGEGLLAVQITDQEGKPK	40.9247	3	657.012	1968.02	-0.00114353	-0.581057	20.78		O75369	Filamin-B OS=Homo sapiens GN=FLNB PE=1 SV=2	TRUE	1.61926	0.0128186	4.81699e+08	4.61684e+08	3.88967e+08	3.27305e+08	2.4571e+08	2.49797e+08
FNDEHIPESPYLVPVIAPSDDAR	58.2438	3	861.09	2580.25	-0.000681011	-0.263932	18.71		O75369	Filamin-B OS=Homo sapiens GN=FLNB PE=1 SV=2	FALSE	5.25803	9.36657e-05	5.91399e+08	7.88753e+08	7.51374e+08	1.49106e+08	1.23327e+08	1.32953e+08
FNDEHIPESPYLVPVIAPSDDAR	58.3672	2	1291.13	2580.25	-0.00185584	-0.719249	54.54		O75369	Filamin-B OS=Homo sapiens GN=FLNB PE=1 SV=2	TRUE	11.3708	3.49922e-05	1.89415e+08	2.07523e+08	2.22209e+08	2.07679e+07	1.44201e+07	1.92628e+07
FADEHVPGSPFTVK	33.9065	3	510.925	1529.75	0.000224961	0.147057	19.08		O75369	Filamin-B OS=Homo sapiens GN=FLNB PE=1 SV=2	TRUE	42.8001	0.000120531	1.00656e+08	2.24253e+08	1.91644e+08	4.21663e+06	4.20977e+06	3.64255e+06
VSYFPTVPGVYIVSTK	67.5664	2	878.981	1755.95	0.00355638	2.02534	32.49		O75369	Filamin-B OS=Homo sapiens GN=FLNB PE=1 SV=2	TRUE	5.56938	0.000237477	6.68586e+08	7.39222e+08	6.24359e+08	1.49749e+08	1.19633e+08	9.5499e+07
IFFAGDTIPK	41.5713	2	554.805	1107.6	-0.000535099	-0.483118	35.14		O75369	Filamin-B OS=Homo sapiens GN=FLNB PE=1 SV=2	TRUE	5.06569	0.0142783	1.13346e+08	3.10482e+08	3.02427e+08	6.03838e+07	3.32785e+07	4.97053e+07
AAGSGELGVTMK	21.4308	2	560.787	1119.56	-0.000741397	-0.662222	92.22		O75369	Filamin-B OS=Homo sapiens GN=FLNB PE=1 SV=2	TRUE	4.15215	2.04675e-06	2.64374e+08	2.63592e+08	2.63279e+08	6.61938e+07	5.92623e+07	6.51067e+07
DLDIIDNYDYSHTVK	45.8185	2	905.928	1809.84	-0.000676087	-0.373561	78.26		O75369	Filamin-B OS=Homo sapiens GN=FLNB PE=1 SV=2	TRUE	3.735	5.38911e-05	7.47172e+08	6.67892e+08	6.24892e+08	1.97677e+08	1.82431e+08	1.66066e+08
DLDIIDNYDYSHTVK	45.8008	3	604.288	1809.84	0.00108643	0.600288	14.32		O75369	Filamin-B OS=Homo sapiens GN=FLNB PE=1 SV=2	TRUE	4.00649	6.53423e-06	2.11718e+08	2.10712e+08	1.94541e+08	5.50072e+07	4.99208e+07	4.90649e+07
LDVTILSPSR	38.2714	2	550.819	1099.62	-0.000389366	-0.35409	49.24		O75369	Filamin-B OS=Homo sapiens GN=FLNB PE=1 SV=2	TRUE	4.40615	0.00301535	1.27745e+08	1.74597e+08	2.01582e+08	5.36779e+07	3.14154e+07	2.92748e+07
EAMQQADDWLGVPQVITPEEIIHPDVDEHSVMTYLSQFPK	106.513	4	1149.05	4592.18	-0.00398212	-0.86715	56.28		O75369	Filamin-B OS=Homo sapiens GN=FLNB PE=1 SV=2	TRUE	20.9006	2.39472e-05	1.19371e+09	1.46726e+09	1.13279e+09	4.83037e+07	7.03622e+07	6.28484e+07
GLVEPVNVVDNGDGTHTVTYTPSQEGPYMVSVK	56.6134	3	1163.9	3488.68	-0.00111529	-0.319689	50.7		O75369	Filamin-B OS=Homo sapiens GN=FLNB PE=1 SV=2	TRUE	33.5829	3.12177e-06	6.97926e+08	7.5467e+08	5.81881e+08	2.23304e+07	1.96974e+07	1.85529e+07
VEVGKDQEFTVDTR	24.9608	3	541.606	1621.79	0.000172191	0.106173	38.05		O75369	Filamin-B OS=Homo sapiens GN=FLNB PE=1 SV=2	TRUE	4.58334	1.87916e-05	1.2188e+08	1.3558e+08	1.26419e+08	3.08702e+07	2.74389e+07	2.54462e+07
VEVGKDQEFTVDTR	24.9817	2	811.904	1621.79	-0.00134721	-0.830689	71.43		O75369	Filamin-B OS=Homo sapiens GN=FLNB PE=1 SV=2	TRUE	4.4088	0.000256459	8.6152e+07	1.29307e+08	1.1247e+08	2.48558e+07	2.54403e+07	2.40844e+07
DLAEDAPWK	34.7151	2	522.754	1043.49	0.000236875	0.227003	22.4		O75369	Filamin-B OS=Homo sapiens GN=FLNB PE=1 SV=2	FALSE	8.66073	0.00296175	5.90591e+07	1.44575e+08	1.58089e+08	1.58631e+07	1.2961e+07	1.2942e+07
GLHVVEVTYDDVPIPNSPFK	62.6272	3	742.72	2225.14	0.000501912	0.225564	26.69		O75369	Filamin-B OS=Homo sapiens GN=FLNB PE=1 SV=2	TRUE	1.64529	0.000185247	2.99842e+08	2.92132e+08	2.74901e+08	1.79748e+08	1.80919e+08	1.66215e+08
QMQLENVSVALEFLDR	89.3988	2	946.483	1890.95	-0.000247571	-0.130924	116.19		O75369	Filamin-B OS=Homo sapiens GN=FLNB PE=1 SV=2	FALSE	4.14785	0.00200939	5.48118e+08	8.23722e+08	4.32441e+08	1.57814e+08	1.34584e+08	1.42594e+08
QMQLENVSVALEFLDR	89.383	3	631.324	1890.95	0.000181745	0.0961128	72.35		O75369	Filamin-B OS=Homo sapiens GN=FLNB PE=1 SV=2	FALSE	6.54244	0.000123201	1.87721e+08	1.81271e+08	1.45966e+08	3.14412e+07	2.4909e+07	2.23602e+07
DGTYAVTYIPDK	33.1668	2	671.829	1341.64	-0.0010757	-0.801775	59.78		O75369	Filamin-B OS=Homo sapiens GN=FLNB PE=1 SV=2	TRUE	2.49197	0.00895989	1.89766e+08	3.05085e+08	2.57849e+08	1.28598e+08	8.92286e+07	8.42235e+07
VTASGPGLSSYGVPASLPVDFAIDAR	79.4636	3	849.774	2546.3	-0.000306449	-0.120351	38.86		O75369	Filamin-B OS=Homo sapiens GN=FLNB PE=1 SV=2	TRUE	5.3794	0.000318378	6.24442e+08	4.96205e+08	4.96143e+08	1.21938e+08	7.92386e+07	9.93761e+07
VTASGPGLSSYGVPASLPVDFAIDAR	79.4636	2	1274.16	2546.3	-0.00216507	-0.85028	51.46		O75369	Filamin-B OS=Homo sapiens GN=FLNB PE=1 SV=2	TRUE	19.9257	5.07799e-05	5.80285e+08	7.5972e+08	7.15151e+08	4.08595e+07	2.5628e+07	3.66537e+07
VMYTPMAPGNYLISVK	60.8065	2	892.465	1782.92	0.0102554	5.7521	31.98		O75369	Filamin-B OS=Homo sapiens GN=FLNB PE=1 SV=2	TRUE	1.68746	0.0630732	2.45283e+08	2.56434e+08	1.73111e+08	9.32225e+07	1.44025e+08	1.62659e+08
TFEMSDFIVDTR	63.0527	2	730.84	1459.67	-2.82813e-05	-0.0193752	40.34		O75369	Filamin-B OS=Homo sapiens GN=FLNB PE=1 SV=2	TRUE	4.51072	2.09238e-06	3.07972e+08	3.05243e+08	2.80281e+08	6.71781e+07	6.76072e+07	6.32972e+07
IPYLPITNFNQNWQDGK	71.2972	3	683.346	2047.02	-0.00014169	-0.0692176	22.91		O75369	Filamin-B OS=Homo sapiens GN=FLNB PE=1 SV=2	TRUE	4.07291	0.00052832	2.77706e+08	2.0199e+08	2.04177e+08	5.40799e+07	6.56382e+07	4.81893e+07
TGEEVGFVVDAK	31.4552	2	625.817	1249.62	0.000465917	0.372848	44.63		O75369	Filamin-B OS=Homo sapiens GN=FLNB PE=1 SV=2	TRUE	1.64246	0.00736326	2.31419e+08	2.09689e+08	1.72735e+08	1.13566e+08	1.32656e+08	1.27512e+08
DAGYGGISLAVEGPSK	42.492	2	760.883	1519.75	-0.000275769	-0.181456	57.61		O75369	Filamin-B OS=Homo sapiens GN=FLNB PE=1 SV=2	TRUE	2.65666	1.82074e-05	2.7323e+08	2.77903e+08	2.59059e+08	1.0703e+08	9.50143e+07	1.02922e+08
VLQSFTVDSSK	25.7705	2	605.82	1209.62	0.000742895	0.614154	83.78		O75369	Filamin-B OS=Homo sapiens GN=FLNB PE=1 SV=2	TRUE	4.61511	7.19699e-05	7.71139e+07	8.43168e+07	8.75735e+07	2.02507e+07	1.52845e+07	1.84189e+07
YMIGVTYGGDDIPLSPYR	63.8218	2	1008.99	2015.97	0.00384273	1.90615	70.7		O75369	Filamin-B OS=Homo sapiens GN=FLNB PE=1 SV=2	TRUE	3.1824	0.000762097	3.72114e+08	3.65973e+08	2.83089e+08	1.19651e+08	8.92716e+07	1.1196e+08
VTVLFAGQHISK	30.166	3	433.919	1298.73	2.43153e-05	0.0187223	21.76		O75369	Filamin-B OS=Homo sapiens GN=FLNB PE=1 SV=2	TRUE	15.8172	0.00014298	6.63805e+07	7.23277e+07	6.9957e+07	2.88857e+06	4.84156e+06	5.46213e+06
VHSPSGAVEECHVSELEPDK	23.9572	3	736.011	2205.01	0.00956917	4.33976	21.19		O75369	Filamin-B OS=Homo sapiens GN=FLNB PE=1 SV=2	FALSE	2.76752	0.000842959	1.22318e+08	1.6474e+08	1.30604e+08	5.71646e+07	4.58875e+07	4.78633e+07
VLSEDEEDVDFDIIHNANDTFTVK	66.2858	3	922.433	2764.28	0.00639075	2.31191	30.97		O75369	Filamin-B OS=Homo sapiens GN=FLNB PE=1 SV=2	TRUE	6.66972	0.000103321	3.90535e+08	4.28743e+08	3.08206e+08	4.83775e+07	6.07521e+07	5.99155e+07
DGTYAVTYVPLTAGMYTLTMK	84.5846	2	1148.56	2295.11	-0.0030425	-1.32564	40.18		O75369	Filamin-B OS=Homo sapiens GN=FLNB PE=1 SV=2	TRUE	6.10334	0.000127199	3.25618e+08	3.48879e+08	3.24854e+08	6.12169e+07	6.03974e+07	4.21242e+07
VAVTEGCQPSR	14.3805	2	602.291	1202.57	-0.00370036	-3.07704	16.24		O75369	Filamin-B OS=Homo sapiens GN=FLNB PE=1 SV=2	FALSE	4.02718	2.73757e-05	2.31444e+07	2.73848e+07	2.45583e+07	6.72723e+06	5.85293e+06	6.06502e+06
HVGNQQYNVTYVVK	26.0341	3	550.286	1647.84	0.000159406	0.0967362	28.52		O75369	Filamin-B OS=Homo sapiens GN=FLNB PE=1 SV=2	TRUE	11.4526	4.68497e-06	3.57918e+07	3.8757e+07	3.35793e+07	3.25072e+06	2.79144e+06	3.39924e+06
VDIQTEDLEDGTCK	27.2966	2	811.863	1621.71	-0.00248796	-1.53416	59.18		O75369	Filamin-B OS=Homo sapiens GN=FLNB PE=1 SV=2	TRUE	6.56986	0.000269231	2.03011e+07	3.30134e+07	2.96373e+07	3.86829e+06	4.52518e+06	4.23264e+06
ERGDYVLAVK	21.8685	2	575.316	1148.62	-0.00170496	-1.48435	14.06		O75369	Filamin-B OS=Homo sapiens GN=FLNB PE=1 SV=2	TRUE	3.51862	0.000152027	3.30487e+07	3.13455e+07	3.17278e+07	1.03196e+07	7.62788e+06	9.37052e+06
DQEFTVDTR	20.7811	2	555.757	1109.5	0.00022245	0.200496	18.59		O75369	Filamin-B OS=Homo sapiens GN=FLNB PE=1 SV=2	TRUE	3.26276	0.00828124	8.36581e+06	1.40668e+07	7.18958e+06	3.80492e+06	2.56637e+06	2.70759e+06
AGGPGLER	7.15127	2	378.703	755.392	-0.000779568	-1.032	27.48		O75369	Filamin-B OS=Homo sapiens GN=FLNB PE=1 SV=2	FALSE	9.09879	0.767204	87264.9	18243.4	0	1890.47	2075.98	7629.41
LQQELDDLLVDLDHQR	73.3194	3	650.669	1948.99	-0.000208411	-0.106933	100.69		P35579	Myosin-9 OS=Homo sapiens GN=MYH9 PE=1 SV=4	TRUE	1.78417	0.00278851	2.52593e+09	3.30255e+09	2.76744e+09	5.53514e+09	4.9683e+09	4.83317e+09
LQQELDDLLVDLDHQR	73.479	2	975.499	1948.98	-0.00141894	-0.728039	139.66		P35579	Myosin-9 OS=Homo sapiens GN=MYH9 PE=1 SV=4	TRUE	1.17813	0.857475	1.223e+08	6.98449e+08	6.66711e+08	3.28545e+08	1.4141e+08	7.92602e+08
LQQELDDLLVDLDHQR	73.1642	2	975.499	1948.98	-0.00163661	-0.839726	117.53		P35579	Myosin-9 OS=Homo sapiens GN=MYH9 PE=1 SV=4	TRUE	2.80103	0.177264	3.12902e+08	1.90376e+08	1.36588e+08	7.57143e+08	8.50412e+08	1.8473e+08
LDPHLVLDQLR	50.6501	3	440.254	1317.74	3.63253e-05	0.0275663	56.24		P35579	Myosin-9 OS=Homo sapiens GN=MYH9 PE=1 SV=4	FALSE	1.35805	0.00799268	1.00777e+09	8.96513e+08	9.11728e+08	1.40464e+09	1.22366e+09	1.19597e+09
LDPHLVLDQLR	50.6031	2	659.878	1317.74	5.35493e-05	0.0406372	16.45		P35579	Myosin-9 OS=Homo sapiens GN=MYH9 PE=1 SV=4	FALSE	1.67106	0.0302997	1.78134e+09	1.32228e+09	1.68587e+09	3.30439e+09	2.53814e+09	2.161e+09
QLLQANPILEAFGNAK	75.5163	2	863.977	1725.94	-0.00100925	-0.584751	117.98		P35579	Myosin-9 OS=Homo sapiens GN=MYH9 PE=1 SV=4	FALSE	1.77244	0.00689473	1.36825e+09	1.96343e+09	1.62283e+09	3.18909e+09	2.84226e+09	2.75024e+09
QLLQANPILEAFGNAK	75.401	3	576.321	1725.94	8.92518e-05	0.0517119	50.68		P35579	Myosin-9 OS=Homo sapiens GN=MYH9 PE=1 SV=4	FALSE	1.70426	0.0141068	1.5187e+08	1.29711e+08	1.00857e+08	2.4084e+08	2.02533e+08	2.08398e+08
IMGIPEEEQMGLLR	58.6094	2	808.412	1614.81	-0.000715497	-0.443084	55.82		P35579	Myosin-9 OS=Homo sapiens GN=MYH9 PE=1 SV=4	TRUE	1.29122	0.101159	2.88188e+09	2.19296e+09	1.99893e+09	3.40646e+09	2.80951e+09	2.91785e+09
IAEFTTNLTEEEEK	35.1231	2	827.396	1652.78	-0.000142671	-0.086322	140.3		P35579	Myosin-9 OS=Homo sapiens GN=MYH9 PE=1 SV=4	TRUE	1.45635	0.00359164	1.06028e+09	9.16442e+08	9.1671e+08	1.49894e+09	1.31527e+09	1.39964e+09
LEVNLQAMK	34.1276	2	523.289	1044.56	7.94806e-05	0.0760898	29.55		P35579	Myosin-9 OS=Homo sapiens GN=MYH9 PE=1 SV=4	TRUE	1.62242	0.0352391	3.04578e+08	3.32853e+08	4.476e+08	6.66824e+08	4.74149e+08	6.194e+08
IAQLEEQLDNETK	31.0161	2	765.886	1529.76	-0.000620603	-0.405687	118.05		P35579	Myosin-9 OS=Homo sapiens GN=MYH9 PE=1 SV=4	TRUE	1.15351	0.381582	9.21388e+08	9.61101e+08	8.49191e+08	1.05893e+09	5.93525e+08	7.1569e+08
IAQLEEQLDNETK	31.0462	3	510.927	1529.76	0.000832527	0.544222	47.7		P35579	Myosin-9 OS=Homo sapiens GN=MYH9 PE=1 SV=4	TRUE	1.04406	0.997459	4.95974e+07	4.42345e+07	3.61343e+07	6.69601e+07	3.44661e+07	3.42665e+07
VSHLLGINVTDFTR	52.4824	3	524.623	1570.85	0.000236169	0.150345	35.84		P35579	Myosin-9 OS=Homo sapiens GN=MYH9 PE=1 SV=4	TRUE	1.2965	0.066769	8.60572e+08	8.50367e+08	6.31031e+08	1.07987e+09	9.58567e+08	9.97938e+08
ANLQIDQINTDLNLER	55.2	2	935.486	1868.96	-0.00105842	-0.566317	128.61		P35579	Myosin-9 OS=Homo sapiens GN=MYH9 PE=1 SV=4	TRUE	1.49864	0.000209074	8.25306e+08	8.69157e+08	8.12565e+08	1.31014e+09	1.23838e+09	1.20862e+09
VISGVLQLGNIVFK	79.5605	2	743.953	1485.89	0.000344024	0.231527	94.59		P35579	Myosin-9 OS=Homo sapiens GN=MYH9 PE=1 SV=4	TRUE	1.14786	0.273502	7.62024e+08	1.06423e+09	1.02405e+09	1.18922e+09	1.01423e+09	1.06831e+09
VISGVLQLGNIVFK	79.6296	3	496.305	1485.89	0.000355691	0.239379	96.29		P35579	Myosin-9 OS=Homo sapiens GN=MYH9 PE=1 SV=4	TRUE	1.2767	0.17519	6.54443e+07	5.53272e+07	4.48757e+07	8.53047e+07	6.15353e+07	6.46416e+07
IIGLDQVAGMSETALPGAFK	78.7274	2	1009.53	2017.05	-0.000803098	-0.398154	128.53		P35579	Myosin-9 OS=Homo sapiens GN=MYH9 PE=1 SV=4	TRUE	1.61749	0.0131988	1.33811e+09	1.86132e+09	1.81234e+09	2.95388e+09	2.59048e+09	2.56211e+09
IIGLDQVAGMSETALPGAFK	78.7001	3	673.359	2017.06	0.0010746	0.532756	83.53		P35579	Myosin-9 OS=Homo sapiens GN=MYH9 PE=1 SV=4	TRUE	1.60807	0.00197851	8.93772e+08	7.35402e+08	7.58303e+08	1.3287e+09	1.29777e+09	1.21275e+09
HSQAVEELAEQLEQTKR	40.4162	3	666.008	1995	2.34797e-05	0.0117693	45.86		P35579	Myosin-9 OS=Homo sapiens GN=MYH9 PE=1 SV=4	TRUE	1.10946	0.372371	9.16247e+08	7.17233e+08	7.18005e+08	9.61531e+08	7.63194e+08	8.84163e+08
DFSALESQLQDTQELLQEENR	86.5454	3	831.729	2492.17	-0.000127841	-0.0512972	74.59		P35579	Myosin-9 OS=Homo sapiens GN=MYH9 PE=1 SV=4	FALSE	1.84439	0.00520815	1.50177e+09	1.32158e+09	1.04142e+09	2.44899e+09	2.2188e+09	2.46037e+09
DFSALESQLQDTQELLQEENR	86.5125	2	1247.09	2492.16	-0.00190557	-0.764624	146.73		P35579	Myosin-9 OS=Homo sapiens GN=MYH9 PE=1 SV=4	TRUE	2.32205	0.0260443	7.05726e+08	8.37474e+08	3.58127e+08	1.5564e+09	1.38231e+09	1.47626e+09
SMEAEMIQLQEELAAAER	86.3592	3	683.659	2047.96	0.000378446	0.184792	83.78		P35579	Myosin-9 OS=Homo sapiens GN=MYH9 PE=1 SV=4	TRUE	1.91123	0.000354999	7.28333e+08	6.49223e+08	6.0088e+08	1.27712e+09	1.22343e+09	1.2807e+09
SMEAEMIQLQEELAAAER	86.3172	2	1024.98	2047.95	-0.000820455	-0.400622	144.2		P35579	Myosin-9 OS=Homo sapiens GN=MYH9 PE=1 SV=4	TRUE	2.16343	0.00129201	6.85869e+08	8.83842e+08	6.93552e+08	1.77431e+09	1.49473e+09	1.62737e+09
TQLEELEDELQATEDAK	67.8907	2	981.462	1960.91	-0.00171542	-0.874809	180.23		P35579	Myosin-9 OS=Homo sapiens GN=MYH9 PE=1 SV=4	FALSE	1.58963	0.0164261	9.2571e+08	1.21261e+09	1.09504e+09	2.01663e+09	1.57686e+09	1.54635e+09
TQLEELEDELQATEDAK	67.8726	3	654.644	1960.91	-6.10326e-05	-0.0311246	67.62		P35579	Myosin-9 OS=Homo sapiens GN=MYH9 PE=1 SV=4	FALSE	1.36632	0.0223359	2.96201e+08	3.11406e+08	2.45982e+08	4.27341e+08	3.74072e+08	3.64862e+08
IAQLEEELEEEQGNTELINDR	57.642	3	824.731	2471.17	0.0040427	1.63595	69.8		P35579	Myosin-9 OS=Homo sapiens GN=MYH9 PE=1 SV=4	TRUE	1.44514	0.0015741	6.75285e+08	6.99293e+08	6.52381e+08	1.0614e+09	9.1972e+08	9.48105e+08
IAQLEEELEEEQGNTELINDR	57.6086	2	1236.59	2471.17	-0.00115676	-0.468104	124.93		P35579	Myosin-9 OS=Homo sapiens GN=MYH9 PE=1 SV=4	TRUE	1.82352	0.00158455	4.41638e+08	4.30263e+08	3.69404e+08	8.40298e+08	7.05495e+08	7.1775e+08
NFINNPLAQADWAAK	59.0444	2	836.926	1671.84	-0.000370246	-0.22146	118.09		P35579	Myosin-9 OS=Homo sapiens GN=MYH9 PE=1 SV=4	TRUE	1.41496	0.00874239	7.61505e+08	8.16947e+08	6.79927e+08	5.8453e+08	4.99059e+08	5.12479e+08
NLPIYSEEIVEMYK	67.2055	2	864.431	1726.85	-0.000619229	-0.358589	107.89		P35579	Myosin-9 OS=Homo sapiens GN=MYH9 PE=1 SV=4	TRUE	1.24717	0.12403	7.34964e+08	7.21847e+08	5.7114e+08	9.6986e+08	7.37642e+08	8.21692e+08
QAQQERDELADEIANSSGK	29.3373	3	696.997	2087.97	-0.00209475	-1.00325	32.89		P35579	Myosin-9 OS=Homo sapiens GN=MYH9 PE=1 SV=4	TRUE	1.55929	0.0579928	4.57449e+08	6.38317e+08	6.81742e+08	4.71169e+08	3.35041e+08	3.33739e+08
LQVELDNVTGLLSQSDSK	66.9426	2	973.507	1945	-0.00109462	-0.562787	124.08		P35579	Myosin-9 OS=Homo sapiens GN=MYH9 PE=1 SV=4	FALSE	1.52324	0.0149137	6.5362e+08	8.93656e+08	8.20389e+08	1.31307e+09	1.12452e+09	1.16893e+09
AGVLAHLEEER	28.86	3	408.551	1222.63	-0.000542524	-0.443735	21.97		P35579	Myosin-9 OS=Homo sapiens GN=MYH9 PE=1 SV=4	FALSE	1.67185	0.00137191	9.91356e+07	1.165e+08	1.09406e+08	1.95639e+08	1.80214e+08	1.67567e+08
AGVLAHLEEER	28.86	2	612.322	1222.63	-0.000882608	-0.721893	35.88		P35579	Myosin-9 OS=Homo sapiens GN=MYH9 PE=1 SV=4	FALSE	1.10444	0.238681	1.92043e+08	2.42895e+08	2.14413e+08	2.51922e+08	2.26554e+08	2.38697e+08
HSQAVEELAEQLEQTK	46.5129	2	920.457	1838.9	-0.00228695	-1.24365	112.72		P35579	Myosin-9 OS=Homo sapiens GN=MYH9 PE=1 SV=4	TRUE	1.42322	0.0888406	5.61477e+08	4.14488e+08	3.63489e+08	7.49545e+08	5.36571e+08	6.20217e+08
HSQAVEELAEQLEQTK	46.7347	3	613.974	1838.9	-0.000105045	-0.0571237	53.23		P35579	Myosin-9 OS=Homo sapiens GN=MYH9 PE=1 SV=4	TRUE	1.29726	0.0347866	4.01627e+08	3.79581e+08	3.06601e+08	4.74584e+08	4.51878e+08	4.84714e+08
LTEMETLQSQLMAEK	56.4415	2	876.431	1750.85	-0.000123242	-0.0703898	89.02		P35579	Myosin-9 OS=Homo sapiens GN=MYH9 PE=1 SV=4	TRUE	1.05966	0.471805	9.32647e+08	1.01171e+09	8.65842e+08	9.79244e+08	7.95464e+08	8.77282e+08
IRELESQISELQEDLESER	67.2055	3	768.384	2302.13	0.00195769	0.850383	40.83		P35579	Myosin-9 OS=Homo sapiens GN=MYH9 PE=1 SV=4	TRUE	1.29872	0.00884244	3.60307e+08	4.02707e+08	3.43377e+08	4.9995e+08	4.53697e+08	4.83245e+08
IRELESQISELQEDLESER	67.1797	2	1152.07	2302.13	-0.00112864	-0.49026	57.68		P35579	Myosin-9 OS=Homo sapiens GN=MYH9 PE=1 SV=4	TRUE	1.31233	0.156817	8.64013e+07	1.52559e+08	1.34179e+08	1.64472e+08	1.64391e+08	1.60821e+08
MQQNIQELEEQLEEEESAR	63.685	2	1167.03	2332.05	-0.00197306	-0.846062	160.6		P35579	Myosin-9 OS=Homo sapiens GN=MYH9 PE=1 SV=4	TRUE	2.00161	0.00156333	4.57489e+08	6.08183e+08	4.68119e+08	1.03164e+09	1.03285e+09	1.00557e+09
MQQNIQELEEQLEEEESAR	63.6235	3	778.357	2332.05	2.34314e-07	0.000100476	109.4		P35579	Myosin-9 OS=Homo sapiens GN=MYH9 PE=1 SV=4	TRUE	1.79703	0.00847325	3.28821e+08	3.69511e+08	2.43995e+08	5.74815e+08	5.48464e+08	5.70107e+08
QIATLHAQVADMK	25.9174	3	475.922	1424.74	2.84004e-05	0.0199337	32.71		P35579	Myosin-9 OS=Homo sapiens GN=MYH9 PE=1 SV=4	TRUE	1.26938	0.0649874	1.65801e+08	1.61568e+08	1.32389e+08	2.19468e+08	1.79738e+08	1.844e+08
QIATLHAQVADMK	25.9174	2	713.379	1424.74	-0.000421527	-0.295862	37.7		P35579	Myosin-9 OS=Homo sapiens GN=MYH9 PE=1 SV=4	TRUE	1.17975	0.059898	1.34586e+08	1.39107e+08	1.15279e+08	1.60571e+08	1.45558e+08	1.5276e+08
ELEDATETADAMNR	24.1721	2	783.341	1564.67	-0.000280505	-0.179274	151.2		P35579	Myosin-9 OS=Homo sapiens GN=MYH9 PE=1 SV=4	TRUE	2.19291	0.117917	1.73414e+08	5.07481e+08	4.44507e+08	2.0167e+08	1.56281e+08	1.5525e+08
ELEDATETADAMNR	24.1721	3	522.563	1564.67	0.000424615	0.271377	41.75		P35579	Myosin-9 OS=Homo sapiens GN=MYH9 PE=1 SV=4	TRUE	2.32737	0.254283	7.17571e+06	3.36131e+07	2.81221e+07	1.15285e+07	8.57391e+06	9.50648e+06
ELESQISELQEDLESER	68.685	2	1017.48	2032.94	-0.00169142	-0.832006	99.79		P35579	Myosin-9 OS=Homo sapiens GN=MYH9 PE=1 SV=4	TRUE	1.49189	0.0278447	3.60878e+08	5.43488e+08	4.58799e+08	7.16323e+08	6.6771e+08	6.49655e+08
ELESQISELQEDLESER	68.685	3	678.655	2032.94	-0.000382493	-0.188147	39.69		P35579	Myosin-9 OS=Homo sapiens GN=MYH9 PE=1 SV=4	TRUE	1.38645	0.0661442	1.51388e+08	1.72698e+08	1.09896e+08	1.92768e+08	2.11055e+08	1.97869e+08
KLEGDSTDLSDQIAELQAQIAELK	89.9073	3	872.448	2614.32	-0.0109532	-4.18966	39.16		P35579	Myosin-9 OS=Homo sapiens GN=MYH9 PE=1 SV=4	TRUE	1.62435	0.0149892	3.4521e+09	3.68715e+09	2.95235e+09	5.84547e+09	6.0831e+09	4.46375e+09
DVLLQVDDER	32.0534	2	601.307	1200.6	4.53092e-05	0.0377389	43.52		P35579	Myosin-9 OS=Homo sapiens GN=MYH9 PE=1 SV=4	TRUE	1.38264	0.034419	2.0626e+08	1.6623e+08	1.43661e+08	2.33335e+08	2.35001e+08	2.45314e+08
DMFQETMEAMR	60.1043	2	694.786	1387.56	0.000207266	0.149375	34.5		P35579	Myosin-9 OS=Homo sapiens GN=MYH9 PE=1 SV=4	TRUE	1.26639	0.094211	1.55388e+08	1.44082e+08	1.33363e+08	2.18752e+08	1.66951e+08	1.62433e+08
EQADFAIEALAK	47.4776	2	653.338	1304.66	0.000280144	0.214725	18.45		P35579	Myosin-9 OS=Homo sapiens GN=MYH9 PE=1 SV=4	FALSE	1.05051	0.738319	1.34891e+08	1.45686e+08	1.19437e+08	1.34955e+08	1.67401e+08	1.17862e+08
SGFEPASLKEEVGEEAIVELVENGKK	72.5293	3	930.145	2787.41	-0.00385986	-1.38474	52.97		P35579	Myosin-9 OS=Homo sapiens GN=MYH9 PE=1 SV=4	TRUE	4.11733	0.0029104	4.8626e+08	5.85016e+08	5.56534e+08	2.73685e+09	1.4284e+09	2.53698e+09
LEGDSTDLSDQIAELQAQIAELK	97.5638	3	829.753	2486.24	-0.00115537	-0.464706	99.77		P35579	Myosin-9 OS=Homo sapiens GN=MYH9 PE=1 SV=4	TRUE	1.43416	0.0250775	1.27455e+08	1.67884e+08	1.19787e+08	1.91865e+08	2.0734e+08	1.96153e+08
LEGDSTDLSDQIAELQAQIAELK	97.5638	2	1244.13	2486.24	-0.00201419	-0.810136	116.7		P35579	Myosin-9 OS=Homo sapiens GN=MYH9 PE=1 SV=4	TRUE	1.85936	0.141211	9.47795e+07	2.08004e+08	5.44181e+07	2.32453e+08	2.64038e+08	1.67675e+08
TELEDTLDSTAAQQELR	43.6485	2	960.463	1918.91	-0.000134716	-0.0702045	118.47		P35579	Myosin-9 OS=Homo sapiens GN=MYH9 PE=1 SV=4	TRUE	1.40029	0.125847	1.7721e+08	1.26807e+08	9.34381e+07	1.9642e+08	1.68359e+08	1.91772e+08
LQQLFNHTMFILEQEEYQR	70.1964	3	823.074	2466.2	-0.000968832	-0.392844	61.35		P35579	Myosin-9 OS=Homo sapiens GN=MYH9 PE=1 SV=4	FALSE	7.68226	9.92906e-05	3.4228e+08	3.69475e+08	3.28722e+08	5.64024e+07	3.65127e+07	4.2524e+07
DELADEIANSSGK	30.0651	2	674.814	1347.61	-0.00146011	-1.08347	77.8		P35579	Myosin-9 OS=Homo sapiens GN=MYH9 PE=1 SV=4	TRUE	1.92209	0.129921	6.98178e+07	1.46656e+08	1.74482e+08	8.65647e+07	6.49788e+07	5.18579e+07
ASITALEAK	21.248	2	452.261	902.507	0.000128364	0.14223	29.98		P35579	Myosin-9 OS=Homo sapiens GN=MYH9 PE=1 SV=4	FALSE	1.38824	0.0798585	4.4709e+07	4.16434e+07	3.68715e+07	7.15277e+07	4.79644e+07	5.15724e+07
NMDPLNDNIATLLHQSSDK	61.4021	2	1063.51	2125.01	0.00170553	0.802597	102.84		P35579	Myosin-9 OS=Homo sapiens GN=MYH9 PE=1 SV=4	TRUE	1.19662	0.414577	1.76111e+08	2.25769e+08	2.71724e+08	2.5763e+08	1.56791e+08	1.48503e+08
GDLPFVVPR	43.3803	2	500.285	998.555	-0.000269335	-0.269725	26.11		P35579	Myosin-9 OS=Homo sapiens GN=MYH9 PE=1 SV=4	TRUE	20.6885	0.00264799	1.60996e+07	4.50798e+07	3.2036e+07	2.53464e+06	770267	1.20075e+06
KEEELQAALAR	22.8856	2	629.344	1256.67	0.000237743	0.189185	34.25		P35579	Myosin-9 OS=Homo sapiens GN=MYH9 PE=1 SV=4	FALSE	1.47441	0.0439513	3.73394e+07	4.87866e+07	3.19505e+07	2.71316e+07	2.48612e+07	2.80913e+07
HEAMITDLEER	27.5749	2	672.316	1342.62	-0.000539626	-0.401921	44.52		P35579	Myosin-9 OS=Homo sapiens GN=MYH9 PE=1 SV=4	TRUE	1.00907	0.866446	3.14957e+07	3.37687e+07	2.96543e+07	3.28271e+07	2.97883e+07	3.145e+07
DLEAHIDSANK	15.5466	2	606.796	1211.58	-1.25405e-05	-0.0103505	62.08		P35579	Myosin-9 OS=Homo sapiens GN=MYH9 PE=1 SV=4	TRUE	14.2536	8.7092e-05	4.26741e+07	5.17297e+07	4.4085e+07	2.67117e+06	4.30784e+06	2.73704e+06
THEAQIQEMR	11.1617	2	621.798	1241.58	-0.000768639	-0.61908	49.97		P35579	Myosin-9 OS=Homo sapiens GN=MYH9 PE=1 SV=4	TRUE	1.98496	0.00339209	4.19835e+06	5.69911e+06	5.80859e+06	9.63341e+06	1.08396e+07	1.07028e+07
EMEAELEDERK	16.1109	2	689.811	1377.61	-0.00056532	-0.410363	15.97		P35579	Myosin-9 OS=Homo sapiens GN=MYH9 PE=1 SV=4	TRUE	1.1884	0.16446	1.23624e+07	1.57439e+07	1.24152e+07	1.08518e+07	1.04992e+07	1.27465e+07
AALSALESFLK	72.6433	2	575.329	1148.64	0.000237367	0.206649	99.09		P78527	DNA-dependent protein kinase catalytic subunit OS=Homo sapiens GN=PRKDC PE=1 SV=3	TRUE	1.85856	0.000987867	4.45814e+08	5.31679e+08	5.23214e+08	1.01348e+09	8.99328e+08	8.76348e+08
YNFPVEVEVPMER	59.3488	2	804.89	1607.77	0.000290447	0.180653	26.43		P78527	DNA-dependent protein kinase catalytic subunit OS=Homo sapiens GN=PRKDC PE=1 SV=3	TRUE	1.6983	0.00150139	4.56484e+08	5.41554e+08	4.5841e+08	8.67525e+08	7.62233e+08	8.43729e+08
VVQMLGSLGGQINK	40.5502	2	722.403	1442.79	-0.00030849	-0.213814	85.41		P78527	DNA-dependent protein kinase catalytic subunit OS=Homo sapiens GN=PRKDC PE=1 SV=3	TRUE	1.6226	0.00427826	4.26181e+08	3.48513e+08	3.27417e+08	6.27509e+08	5.75627e+08	5.85152e+08
VTELALTASDR	26.1186	2	588.316	1174.62	-0.000970279	-0.826037	153.81		P78527	DNA-dependent protein kinase catalytic subunit OS=Homo sapiens GN=PRKDC PE=1 SV=3	FALSE	1.49146	0.00966496	2.67722e+08	2.83883e+08	2.70846e+08	4.78987e+08	3.73756e+08	3.73912e+08
VLEQLIVAHFPMQSR	59.101	3	589.991	1766.95	0.000614778	0.347932	53.16		P78527	DNA-dependent protein kinase catalytic subunit OS=Homo sapiens GN=PRKDC PE=1 SV=3	TRUE	1.06793	0.333071	5.27774e+08	5.37704e+08	4.54826e+08	5.75179e+08	5.22389e+08	5.26014e+08
VLEQLIVAHFPMQSR	59.1737	2	884.482	1766.95	-0.000749563	-0.424213	43.56		P78527	DNA-dependent protein kinase catalytic subunit OS=Homo sapiens GN=PRKDC PE=1 SV=3	TRUE	1.00608	0.863262	3.92993e+08	3.87169e+08	3.55871e+08	3.93149e+08	3.6825e+08	3.81541e+08
DLLLNTMSQEEK	41.3608	2	710.853	1419.69	-0.000535359	-0.377095	48		P78527	DNA-dependent protein kinase catalytic subunit OS=Homo sapiens GN=PRKDC PE=1 SV=3	TRUE	1.21585	0.244784	2.93172e+08	2.80074e+08	2.5178e+08	4.22397e+08	2.86955e+08	2.93756e+08
LSDFNDITNMLLLK	87.2481	2	818.935	1635.85	0.000307107	0.187735	129.32		P78527	DNA-dependent protein kinase catalytic subunit OS=Homo sapiens GN=PRKDC PE=1 SV=3	TRUE	1.98895	0.00760008	4.45863e+08	5.98225e+08	3.67392e+08	9.56121e+08	9.24453e+08	9.26797e+08
TVGALQVLGTEAQSSLLK	68.685	2	908.014	1814.01	-0.00114925	-0.633542	108.64		P78527	DNA-dependent protein kinase catalytic subunit OS=Homo sapiens GN=PRKDC PE=1 SV=3	TRUE	1.69553	0.00672223	4.59253e+08	6.192e+08	5.988e+08	1.02892e+09	9.20832e+08	8.94071e+08
NLSSNEAISLEEIR	42.7136	2	787.905	1573.79	-1.96596e-05	-0.0124918	73.02		P78527	DNA-dependent protein kinase catalytic subunit OS=Homo sapiens GN=PRKDC PE=1 SV=3	TRUE	1.02786	0.451347	6.80397e+08	6.17786e+08	6.29146e+08	6.40485e+08	6.18677e+08	6.1592e+08
LLQIIER	31.0586	2	442.782	883.549	-9.10187e-05	-0.103015	35.77		P78527	DNA-dependent protein kinase catalytic subunit OS=Homo sapiens GN=PRKDC PE=1 SV=3	FALSE	1.65728	0.00170517	1.69878e+08	1.93246e+08	1.81284e+08	3.03889e+08	2.70431e+08	3.27919e+08
NLLTVTSSDEMMK	40.676	2	734.854	1467.69	-0.000653277	-0.445104	69.77		P78527	DNA-dependent protein kinase catalytic subunit OS=Homo sapiens GN=PRKDC PE=1 SV=3	TRUE	1.46684	0.0153966	4.14405e+08	4.65156e+08	5.01765e+08	3.31832e+08	3.42148e+08	2.67722e+08
SDPGLLTNTMDVFVK	69.9745	2	818.916	1635.82	-0.000417756	-0.255381	87.31		P78527	DNA-dependent protein kinase catalytic subunit OS=Homo sapiens GN=PRKDC PE=1 SV=3	TRUE	1.70043	0.00237924	5.74574e+08	7.0424e+08	6.0164e+08	1.16475e+09	1.03998e+09	9.92848e+08
FYGELALK	34.9919	2	470.761	939.507	0.00013527	0.14398	14.44		P78527	DNA-dependent protein kinase catalytic subunit OS=Homo sapiens GN=PRKDC PE=1 SV=3	TRUE	1.79783	0.0014579	1.35766e+08	1.287e+08	1.15987e+08	2.49036e+08	2.03453e+08	2.31499e+08
MDPMNIWDDIITNR	94.7314	2	867.402	1732.79	-0.00087749	-0.506403	81.13		P78527	DNA-dependent protein kinase catalytic subunit OS=Homo sapiens GN=PRKDC PE=1 SV=3	TRUE	2.1076	0.00214127	4.37142e+08	5.48648e+08	3.95321e+08	9.97766e+08	1.02686e+09	8.86195e+08
MDPMNIWDDIITNR	94.6865	3	578.604	1732.79	0.000277724	0.160276	61.96		P78527	DNA-dependent protein kinase catalytic subunit OS=Homo sapiens GN=PRKDC PE=1 SV=3	TRUE	1.89953	0.00124585	6.45285e+07	5.87978e+07	4.98658e+07	1.06466e+08	1.15287e+08	1.0723e+08
GGSWIQEINVAEK	48.2713	2	715.869	1429.72	0.00285383	1.99608	15.98		P78527	DNA-dependent protein kinase catalytic subunit OS=Homo sapiens GN=PRKDC PE=1 SV=3	FALSE	1.06678	0.435727	2.5882e+08	2.55173e+08	2.66339e+08	2.85002e+08	2.23414e+08	2.23071e+08
NLLIFENLIDLK	96.0108	2	722.924	1443.83	-0.000366238	-0.253657	46.04		P78527	DNA-dependent protein kinase catalytic subunit OS=Homo sapiens GN=PRKDC PE=1 SV=3	TRUE	1.60272	0.01674	4.42247e+08	6.10559e+08	4.33048e+08	7.52039e+08	8.74808e+08	7.54554e+08
ILELSGSSSEDSEK	22.6412	2	740.854	1479.69	-0.000564829	-0.38172	160.23		P78527	DNA-dependent protein kinase catalytic subunit OS=Homo sapiens GN=PRKDC PE=1 SV=3	TRUE	1.3902	0.183673	3.35942e+08	3.05046e+08	2.42591e+08	5.52923e+08	3.21936e+08	3.53488e+08
EIFNFVLK	57.2957	2	505.29	1008.56	0.000335924	0.333071	21.41		P78527	DNA-dependent protein kinase catalytic subunit OS=Homo sapiens GN=PRKDC PE=1 SV=3	TRUE	1.59964	0.00196306	1.7968e+08	1.84486e+08	1.68903e+08	1.24088e+08	1.01211e+08	1.07944e+08
LSFAVPFR	51.1942	2	468.769	935.523	0.00021468	0.229476	53.94		P78527	DNA-dependent protein kinase catalytic subunit OS=Homo sapiens GN=PRKDC PE=1 SV=3	TRUE	1.02057	0.838452	1.26572e+08	1.11263e+08	1.0005e+08	1.30156e+08	1.04724e+08	1.09956e+08
QFINLMLPMK	65.804	2	617.838	1233.66	-0.000530313	-0.429869	16.56		P78527	DNA-dependent protein kinase catalytic subunit OS=Homo sapiens GN=PRKDC PE=1 SV=3	TRUE	1.08383	0.515698	1.96075e+08	2.59337e+08	2.02758e+08	2.23816e+08	1.81421e+08	2.02027e+08
SSFDWLTGSSTDPLVDHTSPSSDSLLFAHK	73.8531	4	809.386	3233.51	-0.000384437	-0.118891	25.05		P78527	DNA-dependent protein kinase catalytic subunit OS=Homo sapiens GN=PRKDC PE=1 SV=3	TRUE	16.5462	0.000126152	6.93806e+08	7.79624e+08	6.424e+08	4.22929e+07	2.95468e+07	5.60345e+07
SSFDWLTGSSTDPLVDHTSPSSDSLLFAHK	73.8848	3	1078.85	3233.52	0.000538711	0.166602	46.9		P78527	DNA-dependent protein kinase catalytic subunit OS=Homo sapiens GN=PRKDC PE=1 SV=3	TRUE	15.4559	0.000747017	1.93007e+08	3.62223e+08	3.36827e+08	2.3114e+07	1.18934e+07	2.27091e+07
VYELLGLLGEVHPSEMINNAENLFR	108.396	3	953.157	2856.45	0.00155025	0.542718	66.91		P78527	DNA-dependent protein kinase catalytic subunit OS=Homo sapiens GN=PRKDC PE=1 SV=3	TRUE	3.05215	0.0812677	3.54621e+07	2.49778e+07	5.48404e+06	6.49011e+07	8.28483e+07	5.34603e+07
DYVDLFR	47.9466	2	464.232	926.45	0.000529148	0.571156	27.43		P78527	DNA-dependent protein kinase catalytic subunit OS=Homo sapiens GN=PRKDC PE=1 SV=3	TRUE	1.20991	0.111596	6.99492e+07	6.75651e+07	6.53421e+07	9.66703e+07	7.33265e+07	7.54422e+07
IPALDLLIK	62.4418	2	498.329	994.643	0.000191107	0.192137	37.79		P78527	DNA-dependent protein kinase catalytic subunit OS=Homo sapiens GN=PRKDC PE=1 SV=3	TRUE	1.52325	0.000403937	7.49021e+07	8.06982e+07	7.24043e+07	1.20796e+08	1.1388e+08	1.12632e+08
MEVQEQEEDISSLIR	55.1764	2	903.432	1804.85	-0.00134528	-0.745369	88.92		P78527	DNA-dependent protein kinase catalytic subunit OS=Homo sapiens GN=PRKDC PE=1 SV=3	TRUE	1.27888	0.0194505	1.89004e+08	2.03628e+08	2.00067e+08	2.79947e+08	2.50769e+08	2.27276e+08
LTPLPEDNSMNVDQDGDPSDR	34.4759	2	1158.01	2314	-0.00271689	-1.17411	92.72		P78527	DNA-dependent protein kinase catalytic subunit OS=Homo sapiens GN=PRKDC PE=1 SV=3	TRUE	2.02821	3.94257e-05	2.6864e+08	2.45105e+08	2.47115e+08	5.35324e+08	5.08694e+08	4.99168e+08
LTPLPEDNSMNVDQDGDPSDR	34.3985	3	772.341	2314	-0.00130719	-0.564903	36.22		P78527	DNA-dependent protein kinase catalytic subunit OS=Homo sapiens GN=PRKDC PE=1 SV=3	TRUE	2.44085	8.11811e-05	1.16804e+08	1.26055e+08	1.12794e+08	2.71142e+08	3.13853e+08	2.83101e+08
QLFSSLFSGILK	88.7307	2	670.385	1338.76	0.00037086	0.277018	73.4		P78527	DNA-dependent protein kinase catalytic subunit OS=Homo sapiens GN=PRKDC PE=1 SV=3	TRUE	50.0035	0.00011691	2.42976e+08	3.69482e+08	1.98242e+08	5.38225e+06	3.72554e+06	7.10507e+06
NLDLAVLELMQSSVDNTK	92.233	2	995.511	1989.01	-0.00138536	-0.696507	148.67		P78527	DNA-dependent protein kinase catalytic subunit OS=Homo sapiens GN=PRKDC PE=1 SV=3	TRUE	1.6024	0.034367	3.17121e+08	4.97409e+08	3.30137e+08	6.32489e+08	6.58337e+08	5.43387e+08
NLDLAVLELMQSSVDNTK	92.1047	3	664.01	1989.01	0.000396225	0.199207	79.28		P78527	DNA-dependent protein kinase catalytic subunit OS=Homo sapiens GN=PRKDC PE=1 SV=3	TRUE	1.33774	0.077148	1.27733e+08	1.73801e+08	1.14695e+08	1.92718e+08	1.91006e+08	1.73085e+08
EMKPVIFLDVFLPR	90.6538	3	568.657	1702.95	0.00023024	0.135201	66.09		P78527	DNA-dependent protein kinase catalytic subunit OS=Homo sapiens GN=PRKDC PE=1 SV=3	TRUE	1.25496	0.00913052	2.75863e+08	2.96597e+08	2.57386e+08	2.29911e+08	2.20309e+08	2.11032e+08
EMKPVIFLDVFLPR	90.9909	2	852.481	1702.95	-9.01071e-05	-0.0529124	60.67		P78527	DNA-dependent protein kinase catalytic subunit OS=Homo sapiens GN=PRKDC PE=1 SV=3	TRUE	1.60804	0.0425441	1.72103e+08	2.67096e+08	2.05388e+08	1.31159e+08	1.56852e+08	1.12841e+08
DVLIQGLIDENPGLQLIIR	103.281	3	707.076	2118.21	0.000286472	0.135243	91.48		P78527	DNA-dependent protein kinase catalytic subunit OS=Homo sapiens GN=PRKDC PE=1 SV=3	TRUE	1.37655	0.00430347	2.90605e+08	2.88618e+08	2.46325e+08	3.80421e+08	3.70469e+08	3.85515e+08
DVLIQGLIDENPGLQLIIR	103.171	2	1060.11	2118.2	-0.000676204	-0.319234	135.31		P78527	DNA-dependent protein kinase catalytic subunit OS=Homo sapiens GN=PRKDC PE=1 SV=3	TRUE	1.74926	0.0172832	1.84267e+08	2.68035e+08	1.70167e+08	3.86417e+08	3.31466e+08	3.70975e+08
DQNILLGTTYR	36.8616	2	647.344	1292.67	0.000657674	0.50877	18.4		P78527	DNA-dependent protein kinase catalytic subunit OS=Homo sapiens GN=PRKDC PE=1 SV=3	TRUE	1.31447	0.129109	7.62577e+07	1.19513e+08	9.85701e+07	1.10846e+08	1.36819e+08	1.39237e+08
DPTVHDDVLELEMDELNR	64.6178	3	714	2138.98	7.8896e-05	0.0368849	29.34		P78527	DNA-dependent protein kinase catalytic subunit OS=Homo sapiens GN=PRKDC PE=1 SV=3	TRUE	1.75782	0.00184788	2.12305e+08	2.13627e+08	1.71112e+08	3.67218e+08	3.35362e+08	3.46916e+08
DPTVHDDVLELEMDELNR	64.7126	2	1070.5	2138.98	-0.000704566	-0.329393	72.2		P78527	DNA-dependent protein kinase catalytic subunit OS=Homo sapiens GN=PRKDC PE=1 SV=3	TRUE	1.75684	0.00815019	8.43434e+07	1.22831e+08	1.00285e+08	1.94587e+08	1.78826e+08	1.66743e+08
GQAVTLLPFFTSLTGGSLEELRR	98.9159	3	831.455	2491.34	-0.000596335	-0.239363	20.04		P78527	DNA-dependent protein kinase catalytic subunit OS=Homo sapiens GN=PRKDC PE=1 SV=3	TRUE	1.88877	0.0295159	3.32712e+08	4.95665e+08	2.81222e+08	2.21299e+08	1.6959e+08	1.96584e+08
ATQQQHDFTLTQTADGR	22.6174	3	639.973	1916.9	-0.000269728	-0.140711	32.81		P78527	DNA-dependent protein kinase catalytic subunit OS=Homo sapiens GN=PRKDC PE=1 SV=3	TRUE	1.13074	0.301176	8.4364e+07	8.92661e+07	6.5603e+07	9.85985e+07	8.20339e+07	8.98784e+07
ATQQQHDFTLTQTADGR	22.6174	2	959.455	1916.9	-0.00145621	-0.75967	69.81		P78527	DNA-dependent protein kinase catalytic subunit OS=Homo sapiens GN=PRKDC PE=1 SV=3	TRUE	1.07039	0.664659	1.917e+07	3.31259e+07	2.47079e+07	2.34325e+07	2.70201e+07	3.19718e+07
LQETLSAADR	16.4054	2	552.288	1102.56	-0.000117375	-0.106456	94.79		P78527	DNA-dependent protein kinase catalytic subunit OS=Homo sapiens GN=PRKDC PE=1 SV=3	TRUE	1.61748	0.00164616	4.64036e+07	5.17377e+07	4.56388e+07	8.29373e+07	7.02079e+07	7.94163e+07
MAVLALLAK	55.0581	2	465.296	928.578	0.000434735	0.468173	22.16		P78527	DNA-dependent protein kinase catalytic subunit OS=Homo sapiens GN=PRKDC PE=1 SV=3	TRUE	219.12	0.000115996	5.33914e+07	7.33606e+07	6.32019e+07	134469	458848	273576
HDVGAYMLMYK	36.5181	2	664.312	1326.61	-7.75402e-05	-0.0584499	15.55		P78527	DNA-dependent protein kinase catalytic subunit OS=Homo sapiens GN=PRKDC PE=1 SV=3	TRUE	4.74392	0.000955972	4.34421e+07	6.6597e+07	5.00981e+07	9.83073e+06	1.42684e+07	9.65715e+06
AGLLHNILPSQSTDLHHSVGTELLSLVYK	79.0014	4	786.425	3141.67	-0.0120641	-3.84003	45.05		P78527	DNA-dependent protein kinase catalytic subunit OS=Homo sapiens GN=PRKDC PE=1 SV=3	TRUE	4.4722	0.524537	4.57045e+07	3.67102e+07	6.47585e+08	6.48462e+07	4.66769e+07	5.17074e+07
AGLLHNILPSQSTDLHHSVGTELLSLVYK	79.9345	3	1048.23	3141.68	-0.003025	-0.96286	30.02		P78527	DNA-dependent protein kinase catalytic subunit OS=Homo sapiens GN=PRKDC PE=1 SV=3	TRUE	10.6206	0.163022	3.98799e+07	2.15485e+08	8.13741e+06	7.82574e+06	1.33348e+07	3.64993e+06
QMFLTQTDTGDDR	28.8259	2	764.34	1526.67	-0.00208791	-1.36762	56.46		P78527	DNA-dependent protein kinase catalytic subunit OS=Homo sapiens GN=PRKDC PE=1 SV=3	TRUE	1.19791	0.579276	1.10881e+07	1.84757e+07	1.45608e+07	1.0939e+07	2.17715e+07	2.01467e+07
MKQDAQVVLYR	22.9429	2	675.863	1349.71	-5.74363e-05	-0.0425545	34.97		P78527	DNA-dependent protein kinase catalytic subunit OS=Homo sapiens GN=PRKDC PE=1 SV=3	TRUE	1.48314	0.280645	4.91309e+07	5.8462e+07	2.46324e+07	3.10478e+07	2.77393e+07	3.03652e+07
DPESETDNDSQEIFK	29.5514	2	877.373	1752.73	-0.000598054	-0.341212	81.22		P78527	DNA-dependent protein kinase catalytic subunit OS=Homo sapiens GN=PRKDC PE=1 SV=3	TRUE	1.61463	0.10692	2.65766e+07	2.52251e+07	1.23401e+07	3.88717e+07	3.11414e+07	3.35524e+07
SLGPPQGEEDSVPR	23.8128	2	734.357	1466.7	-0.00103613	-0.706436	58.67		P78527	DNA-dependent protein kinase catalytic subunit OS=Homo sapiens GN=PRKDC PE=1 SV=3	TRUE	1.16243	0.168048	2.59071e+07	3.28401e+07	3.44309e+07	3.56648e+07	3.82647e+07	3.43836e+07
LGLIEWLENTVTLK	108.448	2	814.967	1627.92	0.000343397	0.210942	36.55		P78527	DNA-dependent protein kinase catalytic subunit OS=Homo sapiens GN=PRKDC PE=1 SV=3	TRUE	1.28571	0.397901	2.15359e+06	1.40873e+06	278510	2.42459e+06	0	562737
LGLIEWLENTVTLK	109.926	2	814.967	1627.92	0.000494193	0.303573	13.26		P78527	DNA-dependent protein kinase catalytic subunit OS=Homo sapiens GN=PRKDC PE=1 SV=3	TRUE	23.254	0.718397	0	0	2.52253e+06	26308.6	82168.8	0
VTVMASLR	26.0463	2	438.752	875.49	-0.000274208	-0.313206	25.65		P78527	DNA-dependent protein kinase catalytic subunit OS=Homo sapiens GN=PRKDC PE=1 SV=3	TRUE	1.18038	0.823309	3.13124e+07	3.95655e+07	9.60593e+06	5.07793e+07	1.11034e+07	3.31185e+07
VLLTTQGVDMISK	42.6196	2	702.892	1403.77	-0.000239152	-0.170364	70.71		Q14204	Cytoplasmic dynein 1 heavy chain 1 OS=Homo sapiens GN=DYNC1H1 PE=1 SV=5	TRUE	1.26225	0.0393364	3.81509e+08	3.64021e+08	3.55909e+08	5.27344e+08	4.52222e+08	4.10725e+08
LVPLLLEDGGEAPAALEAALEEK	94.259	3	783.425	2347.25	-0.000483602	-0.206029	43.4		Q14204	Cytoplasmic dynein 1 heavy chain 1 OS=Homo sapiens GN=DYNC1H1 PE=1 SV=5	TRUE	2.19637	0.000816903	5.9521e+08	7.20582e+08	5.36493e+08	1.3872e+09	1.35876e+09	1.32234e+09
LVPLLLEDGGEAPAALEAALEEK	94.2277	2	1174.63	2347.25	-0.00244056	-1.03975	122.43		Q14204	Cytoplasmic dynein 1 heavy chain 1 OS=Homo sapiens GN=DYNC1H1 PE=1 SV=5	TRUE	2.54777	0.0134236	1.25368e+08	2.47401e+08	1.23693e+08	3.99591e+08	4.63399e+08	4.01882e+08
VLRPQVTAVAQQNQGEVPEPQDMK	33.8569	3	888.124	2661.35	-0.00286333	-1.07589	100.82		Q14204	Cytoplasmic dynein 1 heavy chain 1 OS=Homo sapiens GN=DYNC1H1 PE=1 SV=5	TRUE	1.56547	2.63685e-05	5.03944e+08	5.06146e+08	5.012e+08	8.10587e+08	7.5763e+08	7.97658e+08
VNFLPEIITLSK	77.0703	2	687.406	1372.8	-3.5782e-07	-0.00026065	27.73		Q14204	Cytoplasmic dynein 1 heavy chain 1 OS=Homo sapiens GN=DYNC1H1 PE=1 SV=5	TRUE	1.77067	0.00268853	3.14762e+08	4.09429e+08	3.83659e+08	6.99498e+08	6.18943e+08	6.43198e+08
LEGVEGVAHIIDPK	41.9293	3	492.94	1475.8	-0.000300209	-0.203421	15.93		Q14204	Cytoplasmic dynein 1 heavy chain 1 OS=Homo sapiens GN=DYNC1H1 PE=1 SV=5	TRUE	1.18434	0.425778	1.94284e+08	1.66996e+08	1.01769e+08	2.19325e+08	1.73187e+08	1.55894e+08
[truncated: 9,306 more rows]

## Sheet: 1c
Supplemental Table 1c. The protein list from 4-plex iTRAQ method.
[truncated: 4,946 more rows]

[truncated: 1 more sheets: 1d]
