# Supplementary material for: Quantitative Proteomics Analysis of the Hepatitis C Virus Replicon High-Permissive and Low-Permissive Cell Lines
Source: PLoS One. 2015 Nov 6;10(11):e0142082. doi: 10.1371/journal.pone.0142082 (PMC4636247; doi:10.1371/journal.pone.0142082)
Supplement: S2 Table — (XLSX) [file pone.0142082.s005.xlsx]

## Sheet: 2a
Supplemental Table 2a. The protein list from 4-plex iTRAQ method.
			4-plex 114	4-plex 115	4-plex 116
SwissProt	Description	peptide count	Huh-7.5.1	HepG2	control	ratio
Q7L1W4	Leucine-rich repeat-containing protein 8D OS=Homo sapiens GN=LRRC8D PE=1 SV=1	2	1.2	33	1	27.5
P78385	Cluster of Keratin, type II cuticular Hb3 OS=Homo sapiens GN=KRT83 PE=1 SV=2 (P78385)	15	2	0.1	1	0.05
Q6PUV4	Complexin-2 OS=Homo sapiens GN=CPLX2 PE=1 SV=2	2	0.1	1.7	1	17
Q9BVG4	UPF0368 protein Cxorf26 OS=Homo sapiens GN=CXorf26 PE=1 SV=1	3	0.1	1.6	1	16
P24043	Laminin subunit alpha-2 OS=Homo sapiens GN=LAMA2 PE=1 SV=4	2	0.1	1.4	1	14
P60903	Protein S100-A10 OS=Homo sapiens GN=S100A10 PE=1 SV=2	3	2.2	0.2	1	0.0909091
P16401	Histone H1.5 OS=Homo sapiens GN=HIST1H1B PE=1 SV=3	11	2	0.2	1	0.1
P09936	Ubiquitin carboxyl-terminal hydrolase isozyme L1 OS=Homo sapiens GN=UCHL1 PE=1 SV=2	7	1.9	0.2	1	0.105263
O95994	Cluster of Anterior gradient protein 2 homolog OS=Homo sapiens GN=AGR2 PE=1 SV=1 (O95994)	4	1.9	0.2	1	0.105263
P23141	Cluster of Liver carboxylesterase 1 OS=Homo sapiens GN=CES1 PE=1 SV=2 (P23141)	14	0.2	1.7	1	8.5
Q16719	Kynureninase OS=Homo sapiens GN=KYNU PE=1 SV=1	6	0.2	1.6	1	8
P11166	Solute carrier family 2, facilitated glucose transporter member 1 OS=Homo sapiens GN=SLC2A1 PE=1 SV=2	5	0.2	1.6	1	8
Q8NCG7	Sn1-specific diacylglycerol lipase beta OS=Homo sapiens GN=DAGLB PE=1 SV=2	2	0.2	1.4	1	7
P08670	Cluster of Vimentin OS=Homo sapiens GN=VIM PE=1 SV=4 (P08670)	34	1.9	0.3	1	0.157895
Q9NYL4	Peptidyl-prolyl cis-trans isomerase FKBP11 OS=Homo sapiens GN=FKBP11 PE=1 SV=1	2	1.9	0.3	1	0.157895
O95864	Fatty acid desaturase 2 OS=Homo sapiens GN=FADS2 PE=1 SV=1	5	1.8	0.3	1	0.166667
P30711	Cluster of Glutathione S-transferase theta-1 OS=Homo sapiens GN=GSTT1 PE=1 SV=4 (P30711)	3	0.3	1.8	1	6
P00995	Pancreatic secretory trypsin inhibitor OS=Homo sapiens GN=SPINK1 PE=1 SV=2	2	1.8	0.3	1	0.166667
P50224	Cluster of Sulfotransferase 1A3/1A4 OS=Homo sapiens GN=SULT1A3 PE=1 SV=1 (P50224)	11	0.3	1.7	1	5.66667
P22570	NADPH:adrenodoxin oxidoreductase, mitochondrial OS=Homo sapiens GN=FDXR PE=1 SV=3	9	0.3	1.7	1	5.66667
P28065	Proteasome subunit beta type-9 OS=Homo sapiens GN=PSMB9 PE=1 SV=2	2	0.3	1.7	1	5.66667
Q7L5N7	Lysophosphatidylcholine acyltransferase 2 OS=Homo sapiens GN=LPCAT2 PE=1 SV=1	2	0.3	1.7	1	5.66667
P32754	4-hydroxyphenylpyruvate dioxygenase OS=Homo sapiens GN=HPD PE=1 SV=2	11	0.3	1.6	1	5.33333
P11169	Cluster of Solute carrier family 2, facilitated glucose transporter member 3 OS=Homo sapiens GN=SLC2A3 PE=1 SV=1 (P11169)	5	0.3	1.6	1	5.33333
P09382	Galectin-1 OS=Homo sapiens GN=LGALS1 PE=1 SV=2	5	0.3	1.6	1	5.33333
P02748	Complement component C9 OS=Homo sapiens GN=C9 PE=1 SV=2	2	0.3	1.6	1	5.33333
P09211	Glutathione S-transferase P OS=Homo sapiens GN=GSTP1 PE=1 SV=2	12	2	0.4	1	0.2
Q6DD88	Atlastin-3 OS=Homo sapiens GN=ATL3 PE=1 SV=1	11	1.9	0.4	1	0.210526
P31146	Coronin-1A OS=Homo sapiens GN=CORO1A PE=1 SV=4	7	0.3	1.4	1	4.66667
P48681	Nestin OS=Homo sapiens GN=NES PE=1 SV=2	49	1.8	0.4	1	0.222222
O95340	Bifunctional 3'-phosphoadenosine 5'-phosphosulfate synthase 2 OS=Homo sapiens GN=PAPSS2 PE=1 SV=2	17	1.8	0.4	1	0.222222
P07355	Annexin A2 OS=Homo sapiens GN=ANXA2 PE=1 SV=2	16	1.8	0.4	1	0.222222
Q01581	Hydroxymethylglutaryl-CoA synthase, cytoplasmic OS=Homo sapiens GN=HMGCS1 PE=1 SV=2	16	1.8	0.4	1	0.222222
P04083	Annexin A1 OS=Homo sapiens GN=ANXA1 PE=1 SV=2	13	1.8	0.4	1	0.222222
P50440	Glycine amidinotransferase, mitochondrial OS=Homo sapiens GN=GATM PE=1 SV=1	13	1.8	0.4	1	0.222222
Q8NBJ4	Golgi membrane protein 1 OS=Homo sapiens GN=GOLM1 PE=1 SV=1	11	1.8	0.4	1	0.222222
P00918	Carbonic anhydrase 2 OS=Homo sapiens GN=CA2 PE=1 SV=2	6	1.8	0.4	1	0.222222
P22748	Carbonic anhydrase 4 OS=Homo sapiens GN=CA4 PE=1 SV=2	6	1.8	0.4	1	0.222222
Q9BVC6	Transmembrane protein 109 OS=Homo sapiens GN=TMEM109 PE=1 SV=1	4	1.8	0.4	1	0.222222
Q96RY7	Intraflagellar transport protein 140 homolog OS=Homo sapiens GN=IFT140 PE=1 SV=1	2	0.3	1.3	1	4.33333
P02771	Alpha-fetoprotein OS=Homo sapiens GN=AFP PE=1 SV=1	22	1.7	0.4	1	0.235294
P55157	Microsomal triglyceride transfer protein large subunit OS=Homo sapiens GN=MTTP PE=1 SV=1	20	1.7	0.4	1	0.235294
P27487	Dipeptidyl peptidase 4 OS=Homo sapiens GN=DPP4 PE=1 SV=2	20	1.7	0.4	1	0.235294
P37802	Transgelin-2 OS=Homo sapiens GN=TAGLN2 PE=1 SV=3	8	1.7	0.4	1	0.235294
P30626	Sorcin OS=Homo sapiens GN=SRI PE=1 SV=1	5	1.7	0.4	1	0.235294
Q92604	Acyl-CoA:lysophosphatidylglycerol acyltransferase 1 OS=Homo sapiens GN=LPGAT1 PE=2 SV=1	4	1.7	0.4	1	0.235294
P21549	Serine--pyruvate aminotransferase OS=Homo sapiens GN=AGXT PE=1 SV=1	4	0.4	1.7	1	4.25
O43347	RNA-binding protein Musashi homolog 1 OS=Homo sapiens GN=MSI1 PE=1 SV=1	4	1.7	0.4	1	0.235294
Q9BWN1	Proline-rich protein 14 OS=Homo sapiens GN=PRR14 PE=1 SV=1	2	0.4	1.7	1	4.25
Q14315	Filamin-C OS=Homo sapiens GN=FLNC PE=1 SV=3	13	2.5	0.6	1	0.24
P08727	Cluster of Keratin, type I cytoskeletal 19 OS=Homo sapiens GN=KRT19 PE=1 SV=4 (P08727)	28	0.4	1.6	1	4
P10412	Cluster of Histone H1.4 OS=Homo sapiens GN=HIST1H1E PE=1 SV=2 (P10412)	19	1.6	0.4	1	0.25
P12429	Annexin A3 OS=Homo sapiens GN=ANXA3 PE=1 SV=3	11	1.6	0.4	1	0.25
O60218	Cluster of Aldo-keto reductase family 1 member B10 OS=Homo sapiens GN=AKR1B10 PE=1 SV=2 (O60218)	9	0.4	1.6	1	4
P09104	Gamma-enolase OS=Homo sapiens GN=ENO2 PE=1 SV=3	9	0.4	1.6	1	4
O76013	Cluster of Keratin, type I cuticular Ha6 OS=Homo sapiens GN=KRT36 PE=1 SV=1 (O76013)	8	2	0.5	1	0.25
Q9NPH2	Inositol-3-phosphate synthase 1 OS=Homo sapiens GN=ISYNA1 PE=1 SV=1	7	0.4	1.6	1	4
P15121	Aldose reductase OS=Homo sapiens GN=AKR1B1 PE=1 SV=3	6	0.4	1.6	1	4
O00584	Ribonuclease T2 OS=Homo sapiens GN=RNASET2 PE=1 SV=2	6	0.4	1.6	1	4
P22760	Cluster of Arylacetamide deacetylase OS=Homo sapiens GN=AADAC PE=1 SV=5 (P22760)	4	1.6	0.4	1	0.25
P50120	Retinol-binding protein 2 OS=Homo sapiens GN=RBP2 PE=1 SV=3	3	1.6	0.4	1	0.25
P19075	Tetraspanin-8 OS=Homo sapiens GN=TSPAN8 PE=1 SV=1	2	1.6	0.4	1	0.25
P08237	6-phosphofructokinase, muscle type OS=Homo sapiens GN=PFKM PE=1 SV=2	8	1.9	0.5	1	0.263158
Q9GZU2	Cluster of Paternally-expressed gene 3 protein OS=Homo sapiens GN=PEG3 PE=2 SV=1 (Q9GZU2)	26	0.4	1.5	1	3.75
P0C0L4	Complement C4-A OS=Homo sapiens GN=C4A PE=1 SV=1	20	0.4	1.5	1	3.75
Q16822	Cluster of Phosphoenolpyruvate carboxykinase [GTP], mitochondrial OS=Homo sapiens GN=PCK2 PE=1 SV=3 (Q16822)	15	0.4	1.5	1	3.75
Q13308	Inactive tyrosine-protein kinase 7 OS=Homo sapiens GN=PTK7 PE=1 SV=2	14	0.4	1.5	1	3.75
O60547	GDP-mannose 4,6 dehydratase OS=Homo sapiens GN=GMDS PE=1 SV=1	10	0.4	1.5	1	3.75
Q9NUB1	Acetyl-coenzyme A synthetase 2-like, mitochondrial OS=Homo sapiens GN=ACSS1 PE=1 SV=2	8	0.4	1.5	1	3.75
Q08380	Galectin-3-binding protein OS=Homo sapiens GN=LGALS3BP PE=1 SV=1	7	0.4	1.5	1	3.75
P15559	NAD(P)H dehydrogenase [quinone] 1 OS=Homo sapiens GN=NQO1 PE=1 SV=1	5	0.4	1.5	1	3.75
Q96JG9	Zinc finger protein 469 OS=Homo sapiens GN=ZNF469 PE=1 SV=3	2	0.3	1.1	1	3.66667
O00116	Alkyldihydroxyacetonephosphate synthase, peroxisomal OS=Homo sapiens GN=AGPS PE=1 SV=1	11	1.8	0.5	1	0.277778
P31949	Protein S100-A11 OS=Homo sapiens GN=S100A11 PE=1 SV=2	3	1.8	0.5	1	0.277778
Q9Y2S2	Lambda-crystallin homolog OS=Homo sapiens GN=CRYL1 PE=1 SV=3	3	0.5	1.8	1	3.6
Q63HM1	Kynurenine formamidase OS=Homo sapiens GN=AFMID PE=2 SV=2	3	0.5	1.8	1	3.6
Q9NSB4	Keratin, type II cuticular Hb2 OS=Homo sapiens GN=KRT82 PE=1 SV=3	2	1.8	0.5	1	0.277778
P16104	Cluster of Histone H2A.x OS=Homo sapiens GN=H2AFX PE=1 SV=2 (P16104)	10	1.4	0.4	1	0.285714
Q9P0Z9	Peroxisomal sarcosine oxidase OS=Homo sapiens GN=PIPOX PE=2 SV=2	5	0.4	1.4	1	3.5
O15427	Monocarboxylate transporter 4 OS=Homo sapiens GN=SLC16A3 PE=1 SV=1	5	0.4	1.4	1	3.5
Q8WUY1	UPF0670 protein THEM6 OS=Homo sapiens GN=THEM6 PE=1 SV=2	4	0.4	1.4	1	3.5
P61626	Lysozyme C OS=Homo sapiens GN=LYZ PE=1 SV=1	4	0.4	1.4	1	3.5
P04066	Tissue alpha-L-fucosidase OS=Homo sapiens GN=FUCA1 PE=1 SV=4	2	0.4	1.4	1	3.5
O14791	Apolipoprotein L1 OS=Homo sapiens GN=APOL1 PE=1 SV=5	2	0.4	1.4	1	3.5
O14880	Microsomal glutathione S-transferase 3 OS=Homo sapiens GN=MGST3 PE=1 SV=1	2	1.4	0.4	1	0.285714
Q7Z3D6	UPF0317 protein C14orf159, mitochondrial OS=Homo sapiens GN=C14orf159 PE=2 SV=2	2	0.4	1.4	1	3.5
Q10589	Bone marrow stromal antigen 2 OS=Homo sapiens GN=BST2 PE=1 SV=1	2	0.4	1.4	1	3.5
P43304	Glycerol-3-phosphate dehydrogenase, mitochondrial OS=Homo sapiens GN=GPD2 PE=1 SV=3	14	1.7	0.5	1	0.294118
Q15323	Cluster of Keratin, type I cuticular Ha1 OS=Homo sapiens GN=KRT31 PE=2 SV=3 (Q15323)	13	1.7	0.5	1	0.294118
Q9Y2T3	Guanine deaminase OS=Homo sapiens GN=GDA PE=1 SV=1	6	1.7	0.5	1	0.294118
P48163	NADP-dependent malic enzyme OS=Homo sapiens GN=ME1 PE=1 SV=1	6	1.7	0.5	1	0.294118
Q6XQN6	Nicotinate phosphoribosyltransferase OS=Homo sapiens GN=NAPRT1 PE=1 SV=2	5	1.7	0.5	1	0.294118
Q9BZV2	Thiamine transporter 2 OS=Homo sapiens GN=SLC19A3 PE=1 SV=1	2	1.7	0.5	1	0.294118
Q92802	NEDD4-binding protein 2-like 2 OS=Homo sapiens GN=N4BP2L2 PE=1 SV=1	3	1.3	0.4	1	0.307692
P04156	Major prion protein OS=Homo sapiens GN=PRNP PE=1 SV=1	2	0.4	1.3	1	3.25
Q9NY33	Dipeptidyl peptidase 3 OS=Homo sapiens GN=DPP3 PE=1 SV=2	20	1.6	0.5	1	0.3125
P01892	Cluster of HLA class I histocompatibility antigen, A-2 alpha chain OS=Homo sapiens GN=HLA-A PE=1 SV=1 (P01892)	19	0.5	1.6	1	3.2
Q05707	Collagen alpha-1(XIV) chain OS=Homo sapiens GN=COL14A1 PE=1 SV=3	18	1.6	0.5	1	0.3125
O00499	Myc box-dependent-interacting protein 1 OS=Homo sapiens GN=BIN1 PE=1 SV=1	12	1.6	0.5	1	0.3125
Q15293	Reticulocalbin-1 OS=Homo sapiens GN=RCN1 PE=1 SV=1	9	0.5	1.6	1	3.2
Q13277	Syntaxin-3 OS=Homo sapiens GN=STX3 PE=1 SV=3	6	1.6	0.5	1	0.3125
Q12864	Cadherin-17 OS=Homo sapiens GN=CDH17 PE=1 SV=3	4	1.6	0.5	1	0.3125
Q96QD8	Sodium-coupled neutral amino acid transporter 2 OS=Homo sapiens GN=SLC38A2 PE=1 SV=2	3	0.5	1.6	1	3.2
Q8IZQ5	Selenoprotein H OS=Homo sapiens GN=SELH PE=1 SV=2	3	1.6	0.5	1	0.3125
P08962	CD63 antigen OS=Homo sapiens GN=CD63 PE=1 SV=2	2	1.6	0.5	1	0.3125
Q15651	High mobility group nucleosome-binding domain-containing protein 3 OS=Homo sapiens GN=HMGN3 PE=1 SV=2	2	1.9	0.6	1	0.315789
Q9HC35	Echinoderm microtubule-associated protein-like 4 OS=Homo sapiens GN=EML4 PE=1 SV=3	30	0.5	1.5	1	3
P55011	Cluster of Solute carrier family 12 member 2 OS=Homo sapiens GN=SLC12A2 PE=1 SV=1 (P55011)	16	1.5	0.5	1	0.333333
P24752	Acetyl-CoA acetyltransferase, mitochondrial OS=Homo sapiens GN=ACAT1 PE=1 SV=1	12	0.5	1.5	1	3
Q96AY3	Peptidyl-prolyl cis-trans isomerase FKBP10 OS=Homo sapiens GN=FKBP10 PE=1 SV=1	12	0.5	1.5	1	3
P07306	Asialoglycoprotein receptor 1 OS=Homo sapiens GN=ASGR1 PE=1 SV=2	12	0.5	1.5	1	3
Q14764	Major vault protein OS=Homo sapiens GN=MVP PE=1 SV=4	11	0.5	1.5	1	3
P00734	Prothrombin OS=Homo sapiens GN=F2 PE=1 SV=2	10	0.5	1.5	1	3
Q13268	Dehydrogenase/reductase SDR family member 2 OS=Homo sapiens GN=DHRS2 PE=1 SV=3	9	0.5	1.5	1	3
Q9BR76	Coronin-1B OS=Homo sapiens GN=CORO1B PE=1 SV=1	9	1.5	0.5	1	0.333333
Q6ZN17	Cluster of Protein lin-28 homolog B OS=Homo sapiens GN=LIN28B PE=1 SV=1 (Q6ZN17)	8	1.5	0.5	1	0.333333
Q9BRF8	Calcineurin-like phosphoesterase domain-containing protein 1 OS=Homo sapiens GN=CPPED1 PE=1 SV=3	6	0.5	1.5	1	3
P21695	Glycerol-3-phosphate dehydrogenase [NAD(+)], cytoplasmic OS=Homo sapiens GN=GPD1 PE=1 SV=4	6	0.5	1.5	1	3
P05186	Alkaline phosphatase, tissue-nonspecific isozyme OS=Homo sapiens GN=ALPL PE=1 SV=4	5	0.5	1.5	1	3
P17931	Galectin-3 OS=Homo sapiens GN=LGALS3 PE=1 SV=5	5	1.5	0.5	1	0.333333
P28332	Alcohol dehydrogenase 6 OS=Homo sapiens GN=ADH6 PE=2 SV=2	5	0.5	1.5	1	3
O95857	Cluster of Tetraspanin-13 OS=Homo sapiens GN=TSPAN13 PE=2 SV=1 (O95857)	5	1.5	0.5	1	0.333333
P08833	Insulin-like growth factor-binding protein 1 OS=Homo sapiens GN=IGFBP1 PE=1 SV=1	5	0.5	1.5	1	3
Q9BUP3	Oxidoreductase HTATIP2 OS=Homo sapiens GN=HTATIP2 PE=1 SV=2	4	1.8	0.6	1	0.333333
P10646	Tissue factor pathway inhibitor OS=Homo sapiens GN=TFPI PE=1 SV=1	3	0.5	1.5	1	3
Q9UI15	Transgelin-3 OS=Homo sapiens GN=TAGLN3 PE=1 SV=2	2	1.5	0.5	1	0.333333
Q9BQ69	O-acetyl-ADP-ribose deacetylase MACROD1 OS=Homo sapiens GN=MACROD1 PE=1 SV=2	2	0.5	1.5	1	3
Q9H3R2	Mucin-13 OS=Homo sapiens GN=MUC13 PE=1 SV=2	2	1.8	0.6	1	0.333333
Q9H2X9	Solute carrier family 12 member 5 OS=Homo sapiens GN=SLC12A5 PE=2 SV=3	2	0.6	1.8	1	3
P11168	Solute carrier family 2, facilitated glucose transporter member 2 OS=Homo sapiens GN=SLC2A2 PE=1 SV=1	2	0.6	1.8	1	3
P02458	Collagen alpha-1(II) chain OS=Homo sapiens GN=COL2A1 PE=1 SV=3	39	1.7	0.6	1	0.352941
P00533	Epidermal growth factor receptor OS=Homo sapiens GN=EGFR PE=1 SV=2	20	1.7	0.6	1	0.352941
P08319	Alcohol dehydrogenase 4 OS=Homo sapiens GN=ADH4 PE=1 SV=5	4	0.6	1.7	1	2.83333
O43301	Heat shock 70 kDa protein 12A OS=Homo sapiens GN=HSPA12A PE=1 SV=2	2	0.6	1.7	1	2.83333
Q06323	Proteasome activator complex subunit 1 OS=Homo sapiens GN=PSME1 PE=1 SV=1	13	0.5	1.4	1	2.8
Q9Y3Z3	SAM domain and HD domain-containing protein 1 OS=Homo sapiens GN=SAMHD1 PE=1 SV=2	13	0.5	1.4	1	2.8
Q8TD30	Alanine aminotransferase 2 OS=Homo sapiens GN=GPT2 PE=1 SV=1	12	0.5	1.4	1	2.8
P30405	Peptidyl-prolyl cis-trans isomerase F, mitochondrial OS=Homo sapiens GN=PPIF PE=1 SV=1	9	0.5	1.4	1	2.8
Q9H479	Fructosamine-3-kinase OS=Homo sapiens GN=FN3K PE=1 SV=1	9	0.5	1.4	1	2.8
P07858	Cathepsin B OS=Homo sapiens GN=CTSB PE=1 SV=3	8	0.5	1.4	1	2.8
Q00266	S-adenosylmethionine synthase isoform type-1 OS=Homo sapiens GN=MAT1A PE=1 SV=2	8	0.5	1.4	1	2.8
Q9BQL6	Fermitin family homolog 1 OS=Homo sapiens GN=FERMT1 PE=1 SV=1	8	0.5	1.4	1	2.8
O95954	Formimidoyltransferase-cyclodeaminase OS=Homo sapiens GN=FTCD PE=1 SV=2	8	0.5	1.4	1	2.8
P80404	4-aminobutyrate aminotransferase, mitochondrial OS=Homo sapiens GN=ABAT PE=1 SV=3	7	0.5	1.4	1	2.8
P01011	Alpha-1-antichymotrypsin OS=Homo sapiens GN=SERPINA3 PE=1 SV=2	6	0.5	1.4	1	2.8
P00492	Hypoxanthine-guanine phosphoribosyltransferase OS=Homo sapiens GN=HPRT1 PE=1 SV=2	5	0.5	1.4	1	2.8
P30613	Pyruvate kinase isozymes R/L OS=Homo sapiens GN=PKLR PE=1 SV=2	5	0.5	1.4	1	2.8
Q92466	DNA damage-binding protein 2 OS=Homo sapiens GN=DDB2 PE=1 SV=1	4	0.5	1.4	1	2.8
Q9BXK5	Bcl-2-like protein 13 OS=Homo sapiens GN=BCL2L13 PE=1 SV=1	4	1.4	0.5	1	0.357143
P50053	Ketohexokinase OS=Homo sapiens GN=KHK PE=1 SV=1	4	0.5	1.4	1	2.8
O00748	Cocaine esterase OS=Homo sapiens GN=CES2 PE=1 SV=1	4	0.5	1.4	1	2.8
O75891	Cytosolic 10-formyltetrahydrofolate dehydrogenase OS=Homo sapiens GN=ALDH1L1 PE=1 SV=2	4	0.5	1.4	1	2.8
Q2TB90	Putative hexokinase HKDC1 OS=Homo sapiens GN=HKDC1 PE=2 SV=3	3	0.5	1.4	1	2.8
Q96JB1	Dynein heavy chain 8, axonemal OS=Homo sapiens GN=DNAH8 PE=1 SV=2	3	0.5	1.4	1	2.8
P25815	Protein S100-P OS=Homo sapiens GN=S100P PE=1 SV=2	2	0.5	1.4	1	2.8
Q9BQB6	Vitamin K epoxide reductase complex subunit 1 OS=Homo sapiens GN=VKORC1 PE=1 SV=1	2	0.5	1.4	1	2.8
Q9C010	cAMP-dependent protein kinase inhibitor beta OS=Homo sapiens GN=PKIB PE=2 SV=1	2	1.4	0.5	1	0.357143
P61927	60S ribosomal protein L37 OS=Homo sapiens GN=RPL37 PE=1 SV=2	2	1.4	0.5	1	0.357143
P05121	Plasminogen activator inhibitor 1 OS=Homo sapiens GN=SERPINE1 PE=1 SV=1	2	0.5	1.4	1	2.8
Q7Z3C6	Autophagy-related protein 9A OS=Homo sapiens GN=ATG9A PE=1 SV=3	2	0.5	1.4	1	2.8
Q0VF96	Cingulin-like protein 1 OS=Homo sapiens GN=CGNL1 PE=1 SV=2	2	0.5	1.4	1	2.8
P14091	Cathepsin E OS=Homo sapiens GN=CTSE PE=1 SV=2	2	1.1	0.4	1	0.363636
Q9H1H9	Kinesin-like protein KIF13A OS=Homo sapiens GN=KIF13A PE=1 SV=2	3	0.7	1.9	1	2.71429
Q9UGI8	Testin OS=Homo sapiens GN=TES PE=1 SV=1	15	1.6	0.6	1	0.375
Q9NZM1	Myoferlin OS=Homo sapiens GN=MYOF PE=1 SV=1	14	1.6	0.6	1	0.375
P29966	Myristoylated alanine-rich C-kinase substrate OS=Homo sapiens GN=MARCKS PE=1 SV=4	12	1.6	0.6	1	0.375
Q9Y4F1	FERM, RhoGEF and pleckstrin domain-containing protein 1 OS=Homo sapiens GN=FARP1 PE=1 SV=1	9	0.6	1.6	1	2.66667
P45973	Chromobox protein homolog 5 OS=Homo sapiens GN=CBX5 PE=1 SV=1	7	1.6	0.6	1	0.375
O43490	Prominin-1 OS=Homo sapiens GN=PROM1 PE=1 SV=1	7	1.6	0.6	1	0.375
Q53H82	Beta-lactamase-like protein 2 OS=Homo sapiens GN=LACTB2 PE=1 SV=2	5	1.6	0.6	1	0.375
Q9UBM7	7-dehydrocholesterol reductase OS=Homo sapiens GN=DHCR7 PE=1 SV=1	5	1.6	0.6	1	0.375
P40121	Macrophage-capping protein OS=Homo sapiens GN=CAPG PE=1 SV=2	5	1.6	0.6	1	0.375
P54868	Hydroxymethylglutaryl-CoA synthase, mitochondrial OS=Homo sapiens GN=HMGCS2 PE=1 SV=1	5	1.6	0.6	1	0.375
Q9BXW7	Cat eye syndrome critical region protein 5 OS=Homo sapiens GN=CECR5 PE=1 SV=1	5	1.6	0.6	1	0.375
Q6FIF0	AN1-type zinc finger protein 6 OS=Homo sapiens GN=ZFAND6 PE=1 SV=2	3	1.6	0.6	1	0.375
Q8WW33	Gametocyte-specific factor 1 OS=Homo sapiens GN=GTSF1 PE=1 SV=2	3	1.6	0.6	1	0.375
Q8IV08	Phospholipase D3 OS=Homo sapiens GN=PLD3 PE=1 SV=1	3	1.6	0.6	1	0.375
Q8WTS6	Histone-lysine N-methyltransferase SETD7 OS=Homo sapiens GN=SETD7 PE=1 SV=1	2	1.6	0.6	1	0.375
O75462	Cytokine receptor-like factor 1 OS=Homo sapiens GN=CRLF1 PE=1 SV=1	2	0.6	1.6	1	2.66667
Q8IXS6	Paralemmin-2 OS=Homo sapiens GN=PALM2 PE=1 SV=3	2	1.6	0.6	1	0.375
P32322	Pyrroline-5-carboxylate reductase 1, mitochondrial OS=Homo sapiens GN=PYCR1 PE=1 SV=2	7	0.5	1.3	1	2.6
O15270	Serine palmitoyltransferase 2 OS=Homo sapiens GN=SPTLC2 PE=1 SV=1	6	0.5	1.3	1	2.6
Q9BY49	Peroxisomal trans-2-enoyl-CoA reductase OS=Homo sapiens GN=PECR PE=1 SV=2	5	0.5	1.3	1	2.6
P52943	Cysteine-rich protein 2 OS=Homo sapiens GN=CRIP2 PE=1 SV=1	4	0.5	1.3	1	2.6
P32121	Beta-arrestin-2 OS=Homo sapiens GN=ARRB2 PE=1 SV=2	4	0.5	1.3	1	2.6
O75368	SH3 domain-binding glutamic acid-rich-like protein OS=Homo sapiens GN=SH3BGRL PE=1 SV=1	2	0.5	1.3	1	2.6
P28062	Proteasome subunit beta type-8 OS=Homo sapiens GN=PSMB8 PE=1 SV=3	2	0.5	1.3	1	2.6
Q9C004	Protein sprouty homolog 4 OS=Homo sapiens GN=SPRY4 PE=1 SV=2	2	0.5	1.3	1	2.6
P59780	AP-3 complex subunit sigma-2 OS=Homo sapiens GN=AP3S2 PE=2 SV=1	4	1.8	0.7	1	0.388889
Q8IVL6	Prolyl 3-hydroxylase 3 OS=Homo sapiens GN=LEPREL2 PE=2 SV=1	4	0.7	1.8	1	2.57143
P01024	Complement C3 OS=Homo sapiens GN=C3 PE=1 SV=2	36	0.6	1.5	1	2.5
Q7Z406	Myosin-14 OS=Homo sapiens GN=MYH14 PE=1 SV=2	25	0.6	1.5	1	2.5
P08183	Cluster of Multidrug resistance protein 1 OS=Homo sapiens GN=ABCB1 PE=1 SV=3 (P08183)	22	1.5	0.6	1	0.4
Q9P2M7	Cingulin OS=Homo sapiens GN=CGN PE=1 SV=2	18	1.5	0.6	1	0.4
Q8NBS9	Thioredoxin domain-containing protein 5 OS=Homo sapiens GN=TXNDC5 PE=1 SV=2	14	0.6	1.5	1	2.5
P13796	Plastin-2 OS=Homo sapiens GN=LCP1 PE=1 SV=6	11	1.5	0.6	1	0.4
P02675	Fibrinogen beta chain OS=Homo sapiens GN=FGB PE=1 SV=2	11	1.5	0.6	1	0.4
P53602	Diphosphomevalonate decarboxylase OS=Homo sapiens GN=MVD PE=1 SV=1	10	1.5	0.6	1	0.4
Q9Y2K7	Lysine-specific demethylase 2A OS=Homo sapiens GN=KDM2A PE=1 SV=3	8	1.5	0.6	1	0.4
Q9Y446	Plakophilin-3 OS=Homo sapiens GN=PKP3 PE=1 SV=1	8	0.6	1.5	1	2.5
P07307	Asialoglycoprotein receptor 2 OS=Homo sapiens GN=ASGR2 PE=1 SV=2	7	0.6	1.5	1	2.5
Q9Y394	Dehydrogenase/reductase SDR family member 7 OS=Homo sapiens GN=DHRS7 PE=1 SV=1	6	1.5	0.6	1	0.4
Q02318	Sterol 26-hydroxylase, mitochondrial OS=Homo sapiens GN=CYP27A1 PE=1 SV=1	6	0.6	1.5	1	2.5
Q16763	Ubiquitin-conjugating enzyme E2 S OS=Homo sapiens GN=UBE2S PE=1 SV=2	6	1.5	0.6	1	0.4
Q9UBR2	Cathepsin Z OS=Homo sapiens GN=CTSZ PE=1 SV=1	6	1.5	0.6	1	0.4
P07148	Fatty acid-binding protein, liver OS=Homo sapiens GN=FABP1 PE=1 SV=1	5	1.5	0.6	1	0.4
Q9H773	dCTP pyrophosphatase 1 OS=Homo sapiens GN=DCTPP1 PE=1 SV=1	5	0.6	1.5	1	2.5
P50281	Matrix metalloproteinase-14 OS=Homo sapiens GN=MMP14 PE=1 SV=3	5	1.5	0.6	1	0.4
Q6P4A8	Phospholipase B-like 1 OS=Homo sapiens GN=PLBD1 PE=1 SV=2	5	1.5	0.6	1	0.4
P98082	Disabled homolog 2 OS=Homo sapiens GN=DAB2 PE=1 SV=3	5	1.5	0.6	1	0.4
P25092	Cluster of Heat-stable enterotoxin receptor OS=Homo sapiens GN=GUCY2C PE=1 SV=2 (P25092)	4	2	0.8	1	0.4
P02794	Ferritin heavy chain OS=Homo sapiens GN=FTH1 PE=1 SV=2	4	1.5	0.6	1	0.4
Q08495	Dematin OS=Homo sapiens GN=EPB49 PE=1 SV=3	4	0.6	1.5	1	2.5
Q99685	Monoglyceride lipase OS=Homo sapiens GN=MGLL PE=1 SV=2	3	1.5	0.6	1	0.4
O14732	Inositol monophosphatase 2 OS=Homo sapiens GN=IMPA2 PE=1 SV=1	2	1.5	0.6	1	0.4
Q8WWX9	Selenoprotein M OS=Homo sapiens GN=SELM PE=1 SV=3	2	1.5	0.6	1	0.4
Q9BUE6	Iron-sulfur cluster assembly 1 homolog, mitochondrial OS=Homo sapiens GN=ISCA1 PE=2 SV=1	2	1.5	0.6	1	0.4
P53816	Group XVI phospholipase A1/A2 OS=Homo sapiens GN=PLA2G16 PE=1 SV=2	2	1.5	0.6	1	0.4
P02654	Apolipoprotein C-I OS=Homo sapiens GN=APOC1 PE=1 SV=1	2	1.5	0.6	1	0.4
P05155	Plasma protease C1 inhibitor OS=Homo sapiens GN=SERPING1 PE=1 SV=2	2	1.5	0.6	1	0.4
O94876	Transmembrane and coiled-coil domains protein 1 OS=Homo sapiens GN=TMCC1 PE=1 SV=3	2	0.6	1.5	1	2.5
Q6ULP2	Aftiphilin OS=Homo sapiens GN=AFTPH PE=1 SV=2	2	1.5	0.6	1	0.4
Q8N0X7	Spartin OS=Homo sapiens GN=SPG20 PE=1 SV=1	2	0.6	1.5	1	2.5
Q14116	Interleukin-18 OS=Homo sapiens GN=IL18 PE=1 SV=1	2	1.5	0.6	1	0.4
Q15413	Ryanodine receptor 3 OS=Homo sapiens GN=RYR3 PE=1 SV=3	2	0.6	1.5	1	2.5
Q3SY84	Keratin, type II cytoskeletal 71 OS=Homo sapiens GN=KRT71 PE=1 SV=3	2	1.5	0.6	1	0.4
Q9Y3S1	Serine/threonine-protein kinase WNK2 OS=Homo sapiens GN=WNK2 PE=1 SV=4	5	0.7	1.7	1	2.42857
P07108	Acyl-CoA-binding protein OS=Homo sapiens GN=DBI PE=1 SV=2	3	1.7	0.7	1	0.411765
P53384	Cytosolic Fe-S cluster assembly factor NUBP1 OS=Homo sapiens GN=NUBP1 PE=1 SV=2	4	0.5	1.2	1	2.4
Q5TZA2	Rootletin OS=Homo sapiens GN=CROCC PE=1 SV=1	3	0.5	1.2	1	2.4
P61769	Beta-2-microglobulin OS=Homo sapiens GN=B2M PE=1 SV=1	2	0.5	1.2	1	2.4
Q12955	Ankyrin-3 OS=Homo sapiens GN=ANK3 PE=1 SV=3	5	1.9	0.8	1	0.421053
Q9Y625	Cluster of Glypican-6 OS=Homo sapiens GN=GPC6 PE=1 SV=1 (Q9Y625)	3	0.8	1.9	1	2.375
O75807	Protein phosphatase 1 regulatory subunit 15A OS=Homo sapiens GN=PPP1R15A PE=1 SV=1	2	0.8	1.9	1	2.375
P11717	Cation-independent mannose-6-phosphate receptor OS=Homo sapiens GN=IGF2R PE=1 SV=3	47	0.6	1.4	1	2.33333
P20020	Cluster of Plasma membrane calcium-transporting ATPase 1 OS=Homo sapiens GN=ATP2B1 PE=1 SV=3 (P20020)	31	1.4	0.6	1	0.428571
Q13017	Rho GTPase-activating protein 5 OS=Homo sapiens GN=ARHGAP5 PE=1 SV=2	24	1.4	0.6	1	0.428571
P29401	Transketolase OS=Homo sapiens GN=TKT PE=1 SV=3	20	0.6	1.4	1	2.33333
O15228	Dihydroxyacetone phosphate acyltransferase OS=Homo sapiens GN=GNPAT PE=1 SV=1	18	1.4	0.6	1	0.428571
O60488	Long-chain-fatty-acid--CoA ligase 4 OS=Homo sapiens GN=ACSL4 PE=1 SV=2	17	0.6	1.4	1	2.33333
P30038	Delta-1-pyrroline-5-carboxylate dehydrogenase, mitochondrial OS=Homo sapiens GN=ALDH4A1 PE=1 SV=3	17	0.6	1.4	1	2.33333
O95757	Heat shock 70 kDa protein 4L OS=Homo sapiens GN=HSPA4L PE=1 SV=3	17	0.6	1.4	1	2.33333
O60701	UDP-glucose 6-dehydrogenase OS=Homo sapiens GN=UGDH PE=1 SV=1	15	0.6	1.4	1	2.33333
P22059	Oxysterol-binding protein 1 OS=Homo sapiens GN=OSBP PE=1 SV=1	15	1.4	0.6	1	0.428571
P09543	2',3'-cyclic-nucleotide 3'-phosphodiesterase OS=Homo sapiens GN=CNP PE=1 SV=2	15	0.6	1.4	1	2.33333
P33527	Multidrug resistance-associated protein 1 OS=Homo sapiens GN=ABCC1 PE=1 SV=3	14	0.6	1.4	1	2.33333
P52209	6-phosphogluconate dehydrogenase, decarboxylating OS=Homo sapiens GN=PGD PE=1 SV=3	13	1.4	0.6	1	0.428571
Q8N392	Rho GTPase-activating protein 18 OS=Homo sapiens GN=ARHGAP18 PE=1 SV=3	13	0.6	1.4	1	2.33333
P12277	Cluster of Creatine kinase B-type OS=Homo sapiens GN=CKB PE=1 SV=1 (P12277)	12	1.4	0.6	1	0.428571
Q9C0B1	Alpha-ketoglutarate-dependent dioxygenase FTO OS=Homo sapiens GN=FTO PE=1 SV=3	12	0.6	1.4	1	2.33333
Q9UL46	Proteasome activator complex subunit 2 OS=Homo sapiens GN=PSME2 PE=1 SV=4	11	0.6	1.4	1	2.33333
Q3LXA3	Bifunctional ATP-dependent dihydroxyacetone kinase/FAD-AMP lyase (cyclizing) OS=Homo sapiens GN=DAK PE=1 SV=2	10	0.6	1.4	1	2.33333
Q13451	Peptidyl-prolyl cis-trans isomerase FKBP5 OS=Homo sapiens GN=FKBP5 PE=1 SV=2	10	0.6	1.4	1	2.33333
Q9P2T1	Cluster of GMP reductase 2 OS=Homo sapiens GN=GMPR2 PE=1 SV=1 (Q9P2T1)	10	0.6	1.4	1	2.33333
Q9Y4C2	Protein FAM115A OS=Homo sapiens GN=FAM115A PE=1 SV=3	9	1.4	0.6	1	0.428571
P32189	Glycerol kinase OS=Homo sapiens GN=GK PE=1 SV=3	9	0.6	1.4	1	2.33333
P51784	Ubiquitin carboxyl-terminal hydrolase 11 OS=Homo sapiens GN=USP11 PE=1 SV=3	9	0.6	1.4	1	2.33333
Q13724	Mannosyl-oligosaccharide glucosidase OS=Homo sapiens GN=MOGS PE=1 SV=5	8	0.6	1.4	1	2.33333
Q9NXG2	THUMP domain-containing protein 1 OS=Homo sapiens GN=THUMPD1 PE=1 SV=2	8	0.6	1.4	1	2.33333
Q9Y281	Cofilin-2 OS=Homo sapiens GN=CFL2 PE=1 SV=1	7	0.6	1.4	1	2.33333
O15091	Mitochondrial ribonuclease P protein 3 OS=Homo sapiens GN=KIAA0391 PE=1 SV=2	7	0.6	1.4	1	2.33333
P04062	Glucosylceramidase OS=Homo sapiens GN=GBA PE=1 SV=3	7	1.4	0.6	1	0.428571
Q9UBX3	Mitochondrial dicarboxylate carrier OS=Homo sapiens GN=SLC25A10 PE=1 SV=2	6	0.6	1.4	1	2.33333
Q96LJ7	Dehydrogenase/reductase SDR family member 1 OS=Homo sapiens GN=DHRS1 PE=1 SV=1	6	0.6	1.4	1	2.33333
Q99523	Sortilin OS=Homo sapiens GN=SORT1 PE=1 SV=3	6	0.6	1.4	1	2.33333
Q9UHQ9	NADH-cytochrome b5 reductase 1 OS=Homo sapiens GN=CYB5R1 PE=1 SV=1	6	1.4	0.6	1	0.428571
Q13636	Ras-related protein Rab-31 OS=Homo sapiens GN=RAB31 PE=1 SV=1	6	1.4	0.6	1	0.428571
P55268	Laminin subunit beta-2 OS=Homo sapiens GN=LAMB2 PE=1 SV=2	5	0.6	1.4	1	2.33333
O14618	Copper chaperone for superoxide dismutase OS=Homo sapiens GN=CCS PE=1 SV=1	5	1.4	0.6	1	0.428571
Q14019	Coactosin-like protein OS=Homo sapiens GN=COTL1 PE=1 SV=3	5	0.6	1.4	1	2.33333
Q8NE62	Choline dehydrogenase, mitochondrial OS=Homo sapiens GN=CHDH PE=2 SV=2	4	0.6	1.4	1	2.33333
Q92485	Acid sphingomyelinase-like phosphodiesterase 3b OS=Homo sapiens GN=SMPDL3B PE=2 SV=2	4	1.4	0.6	1	0.428571
Q92791	Synaptonemal complex protein SC65 OS=Homo sapiens GN=LEPREL4 PE=1 SV=1	4	0.6	1.4	1	2.33333
P62745	Rho-related GTP-binding protein RhoB OS=Homo sapiens GN=RHOB PE=1 SV=1	4	0.6	1.4	1	2.33333
Q13309	S-phase kinase-associated protein 2 OS=Homo sapiens GN=SKP2 PE=1 SV=2	4	1.4	0.6	1	0.428571
P00403	Cytochrome c oxidase subunit 2 OS=Homo sapiens GN=MT-CO2 PE=1 SV=1	3	0.6	1.4	1	2.33333
P00167	Cytochrome b5 OS=Homo sapiens GN=CYB5A PE=1 SV=2	3	0.6	1.4	1	2.33333
Q9Y2V2	Calcium-regulated heat stable protein 1 OS=Homo sapiens GN=CARHSP1 PE=1 SV=2	3	0.6	1.4	1	2.33333
Q9BW83	Intraflagellar transport protein 27 homolog OS=Homo sapiens GN=IFT27 PE=1 SV=1	3	1.4	0.6	1	0.428571
P51688	N-sulphoglucosamine sulphohydrolase OS=Homo sapiens GN=SGSH PE=1 SV=1	3	0.6	1.4	1	2.33333
O15382	Branched-chain-amino-acid aminotransferase, mitochondrial OS=Homo sapiens GN=BCAT2 PE=1 SV=2	3	1.4	0.6	1	0.428571
Q8NG11	Tetraspanin-14 OS=Homo sapiens GN=TSPAN14 PE=2 SV=1	3	0.6	1.4	1	2.33333
Q8N3V7	Synaptopodin OS=Homo sapiens GN=SYNPO PE=1 SV=2	3	1.4	0.6	1	0.428571
Q5T440	Putative transferase CAF17, mitochondrial OS=Homo sapiens GN=IBA57 PE=1 SV=1	3	0.6	1.4	1	2.33333
P36955	Pigment epithelium-derived factor OS=Homo sapiens GN=SERPINF1 PE=1 SV=4	2	0.6	1.4	1	2.33333
O60637	Tetraspanin-3 OS=Homo sapiens GN=TSPAN3 PE=2 SV=1	2	1.4	0.6	1	0.428571
P00751	Complement factor B OS=Homo sapiens GN=CFB PE=1 SV=2	2	0.6	1.4	1	2.33333
O96011	Peroxisomal membrane protein 11B OS=Homo sapiens GN=PEX11B PE=1 SV=1	2	0.6	1.4	1	2.33333
Q70J99	Protein unc-13 homolog D OS=Homo sapiens GN=UNC13D PE=1 SV=1	2	0.6	1.4	1	2.33333
P42330	Cluster of Aldo-keto reductase family 1 member C3 OS=Homo sapiens GN=AKR1C3 PE=1 SV=4 (P42330)	19	0.7	1.6	1	2.28571
Q5T2W1	Cluster of Na(+)/H(+) exchange regulatory cofactor NHE-RF3 OS=Homo sapiens GN=PDZK1 PE=1 SV=2 (Q5T2W1)	8	1.6	0.7	1	0.4375
Q9C0B5	Palmitoyltransferase ZDHHC5 OS=Homo sapiens GN=ZDHHC5 PE=1 SV=2	4	1.6	0.7	1	0.4375
P42785	Lysosomal Pro-X carboxypeptidase OS=Homo sapiens GN=PRCP PE=1 SV=1	3	0.7	1.6	1	2.28571
P61764	Syntaxin-binding protein 1 OS=Homo sapiens GN=STXBP1 PE=1 SV=1	3	1.6	0.7	1	0.4375
Q93088	Betaine--homocysteine S-methyltransferase 1 OS=Homo sapiens GN=BHMT PE=1 SV=2	3	0.7	1.6	1	2.28571
Q96G74	OTU domain-containing protein 5 OS=Homo sapiens GN=OTUD5 PE=1 SV=1	3	1.6	0.7	1	0.4375
Q8WW52	Protein FAM151A OS=Homo sapiens GN=FAM151A PE=2 SV=2	3	1.6	0.7	1	0.4375
Q6XR72	Zinc transporter 10 OS=Homo sapiens GN=SLC30A10 PE=2 SV=2	3	1.6	0.7	1	0.4375
Q16799	Reticulon-1 OS=Homo sapiens GN=RTN1 PE=1 SV=1	3	1.6	0.7	1	0.4375
Q9NWQ9	Uncharacterized protein C14orf119 OS=Homo sapiens GN=C14orf119 PE=2 SV=1	2	0.7	1.6	1	2.28571
Q6PD74	Alpha- and gamma-adaptin-binding protein p34 OS=Homo sapiens GN=AAGAB PE=1 SV=1	2	1.6	0.7	1	0.4375
Q9UH17	Cluster of Probable DNA dC->dU-editing enzyme APOBEC-3B OS=Homo sapiens GN=APOBEC3B PE=1 SV=1 (Q9UH17)	4	0.5	1.1	1	2.2
Q12974	Protein tyrosine phosphatase type IVA 2 OS=Homo sapiens GN=PTP4A2 PE=1 SV=1	2	1.1	0.5	1	0.454545
P08133	Annexin A6 OS=Homo sapiens GN=ANXA6 PE=1 SV=3	26	0.6	1.3	1	2.16667
P11586	C-1-tetrahydrofolate synthase, cytoplasmic OS=Homo sapiens GN=MTHFD1 PE=1 SV=3	24	0.6	1.3	1	2.16667
Q16658	Fascin OS=Homo sapiens GN=FSCN1 PE=1 SV=3	16	0.6	1.3	1	2.16667
Q12931	Heat shock protein 75 kDa, mitochondrial OS=Homo sapiens GN=TRAP1 PE=1 SV=3	16	0.6	1.3	1	2.16667
P48506	Glutamate--cysteine ligase catalytic subunit OS=Homo sapiens GN=GCLC PE=1 SV=2	16	0.6	1.3	1	2.16667
Q9H6R3	Acyl-CoA synthetase short-chain family member 3, mitochondrial OS=Homo sapiens GN=ACSS3 PE=2 SV=1	15	0.6	1.3	1	2.16667
Q12797	Aspartyl/asparaginyl beta-hydroxylase OS=Homo sapiens GN=ASPH PE=1 SV=3	13	0.6	1.3	1	2.16667
P31947	14-3-3 protein sigma OS=Homo sapiens GN=SFN PE=1 SV=1	13	0.6	1.3	1	2.16667
P51654	Glypican-3 OS=Homo sapiens GN=GPC3 PE=1 SV=1	10	0.6	1.3	1	2.16667
P05165	Propionyl-CoA carboxylase alpha chain, mitochondrial OS=Homo sapiens GN=PCCA PE=1 SV=4	10	0.6	1.3	1	2.16667
P51649	Succinate-semialdehyde dehydrogenase, mitochondrial OS=Homo sapiens GN=ALDH5A1 PE=1 SV=2	10	0.6	1.3	1	2.16667
O75521	Enoyl-CoA delta isomerase 2, mitochondrial OS=Homo sapiens GN=ECI2 PE=1 SV=4	9	0.6	1.3	1	2.16667
Q7Z4W1	L-xylulose reductase OS=Homo sapiens GN=DCXR PE=1 SV=2	8	0.6	1.3	1	2.16667
Q8TCJ2	Dolichyl-diphosphooligosaccharide--protein glycosyltransferase subunit STT3B OS=Homo sapiens GN=STT3B PE=1 SV=1	8	1.3	0.6	1	0.461538
P30519	Heme oxygenase 2 OS=Homo sapiens GN=HMOX2 PE=1 SV=2	8	0.6	1.3	1	2.16667
Q9UH99	SUN domain-containing protein 2 OS=Homo sapiens GN=SUN2 PE=1 SV=3	8	0.6	1.3	1	2.16667
P26440	Isovaleryl-CoA dehydrogenase, mitochondrial OS=Homo sapiens GN=IVD PE=1 SV=1	6	0.6	1.3	1	2.16667
P43121	Cell surface glycoprotein MUC18 OS=Homo sapiens GN=MCAM PE=1 SV=2	6	0.6	1.3	1	2.16667
O95810	Serum deprivation-response protein OS=Homo sapiens GN=SDPR PE=1 SV=3	5	0.6	1.3	1	2.16667
P33316	Deoxyuridine 5'-triphosphate nucleotidohydrolase, mitochondrial OS=Homo sapiens GN=DUT PE=1 SV=4	5	0.6	1.3	1	2.16667
P49207	60S ribosomal protein L34 OS=Homo sapiens GN=RPL34 PE=1 SV=3	5	1.3	0.6	1	0.461538
Q5T7N3	KN motif and ankyrin repeat domain-containing protein 4 OS=Homo sapiens GN=KANK4 PE=1 SV=1	5	0.6	1.3	1	2.16667
O15173	Membrane-associated progesterone receptor component 2 OS=Homo sapiens GN=PGRMC2 PE=1 SV=1	4	0.6	1.3	1	2.16667
P42766	60S ribosomal protein L35 OS=Homo sapiens GN=RPL35 PE=1 SV=2	4	1.3	0.6	1	0.461538
Q92820	Gamma-glutamyl hydrolase OS=Homo sapiens GN=GGH PE=1 SV=2	4	0.6	1.3	1	2.16667
Q96FC7	Phytanoyl-CoA hydroxylase-interacting protein-like OS=Homo sapiens GN=PHYHIPL PE=2 SV=3	4	0.6	1.3	1	2.16667
O14893	Gem-associated protein 2 OS=Homo sapiens GN=GEMIN2 PE=1 SV=1	4	0.6	1.3	1	2.16667
Q15582	Transforming growth factor-beta-induced protein ig-h3 OS=Homo sapiens GN=TGFBI PE=1 SV=1	4	0.6	1.3	1	2.16667
Q99808	Equilibrative nucleoside transporter 1 OS=Homo sapiens GN=SLC29A1 PE=1 SV=3	3	0.6	1.3	1	2.16667
Q96HR9	Receptor expression-enhancing protein 6 OS=Homo sapiens GN=REEP6 PE=1 SV=1	3	1.3	0.6	1	0.461538
P16083	Ribosyldihydronicotinamide dehydrogenase [quinone] OS=Homo sapiens GN=NQO2 PE=1 SV=5	3	0.6	1.3	1	2.16667
O14874	[3-methyl-2-oxobutanoate dehydrogenase [lipoamide]] kinase, mitochondrial OS=Homo sapiens GN=BCKDK PE=1 SV=2	3	0.6	1.3	1	2.16667
P16444	Dipeptidase 1 OS=Homo sapiens GN=DPEP1 PE=1 SV=3	2	0.6	1.3	1	2.16667
O75915	PRA1 family protein 3 OS=Homo sapiens GN=ARL6IP5 PE=1 SV=1	2	0.6	1.3	1	2.16667
Q9H8H3	Methyltransferase-like protein 7A OS=Homo sapiens GN=METTL7A PE=1 SV=1	2	0.6	1.3	1	2.16667
Q6KB66	Keratin, type II cytoskeletal 80 OS=Homo sapiens GN=KRT80 PE=1 SV=2	2	0.6	1.3	1	2.16667
Q99755	Phosphatidylinositol 4-phosphate 5-kinase type-1 alpha OS=Homo sapiens GN=PIP5K1A PE=1 SV=1	2	0.6	1.3	1	2.16667
Q9NVH6	Trimethyllysine dioxygenase, mitochondrial OS=Homo sapiens GN=TMLHE PE=1 SV=1	2	0.6	1.3	1	2.16667
Q9UM22	Mammalian ependymin-related protein 1 OS=Homo sapiens GN=EPDR1 PE=1 SV=2	2	0.6	1.3	1	2.16667
P57078	Receptor-interacting serine/threonine-protein kinase 4 OS=Homo sapiens GN=RIPK4 PE=1 SV=1	2	0.6	1.3	1	2.16667
O43572	A-kinase anchor protein 10, mitochondrial OS=Homo sapiens GN=AKAP10 PE=1 SV=2	2	0.6	1.3	1	2.16667
O75190	DnaJ homolog subfamily B member 6 OS=Homo sapiens GN=DNAJB6 PE=1 SV=2	2	2.8	1.3	1	0.464286
P35579	Cluster of Myosin-9 OS=Homo sapiens GN=MYH9 PE=1 SV=4 (P35579)	94	1.5	0.7	1	0.466667
P51858	Cluster of Hepatoma-derived growth factor OS=Homo sapiens GN=HDGF PE=1 SV=1 (P51858)	35	1.5	0.7	1	0.466667
O15020	Spectrin beta chain, non-erythrocytic 2 OS=Homo sapiens GN=SPTBN2 PE=1 SV=3	27	1.5	0.7	1	0.466667
P04920	Anion exchange protein 2 OS=Homo sapiens GN=SLC4A2 PE=1 SV=4	7	1.5	0.7	1	0.466667
Q92673	Sortilin-related receptor OS=Homo sapiens GN=SORL1 PE=1 SV=2	6	0.7	1.5	1	2.14286
Q9Y4K1	Absent in melanoma 1 protein OS=Homo sapiens GN=AIM1 PE=1 SV=3	6	0.7	1.5	1	2.14286
Q9BQ70	Transcription factor 25 OS=Homo sapiens GN=TCF25 PE=1 SV=1	6	1.5	0.7	1	0.466667
Q07020	60S ribosomal protein L18 OS=Homo sapiens GN=RPL18 PE=1 SV=2	5	1.5	0.7	1	0.466667
P55212	Caspase-6 OS=Homo sapiens GN=CASP6 PE=1 SV=2	5	1.5	0.7	1	0.466667
Q9NQX3	Gephyrin OS=Homo sapiens GN=GPHN PE=1 SV=1	4	0.7	1.5	1	2.14286
P09668	Pro-cathepsin H OS=Homo sapiens GN=CTSH PE=1 SV=4	4	0.7	1.5	1	2.14286
P84157	Matrix-remodeling-associated protein 7 OS=Homo sapiens GN=MXRA7 PE=1 SV=1	4	0.7	1.5	1	2.14286
P51965	Ubiquitin-conjugating enzyme E2 E1 OS=Homo sapiens GN=UBE2E1 PE=1 SV=1	3	1.5	0.7	1	0.466667
Q9Y6N9	Harmonin OS=Homo sapiens GN=USH1C PE=1 SV=3	2	1.5	0.7	1	0.466667
A1L020	RNA-binding protein MEX3A OS=Homo sapiens GN=MEX3A PE=1 SV=1	2	1.5	0.7	1	0.466667
Q14517	Protocadherin Fat 1 OS=Homo sapiens GN=FAT1 PE=1 SV=2	2	0.7	1.5	1	2.14286
Q9NRG1	Phosphoribosyltransferase domain-containing protein 1 OS=Homo sapiens GN=PRTFDC1 PE=1 SV=1	2	1.7	0.8	1	0.470588
Q9H0F7	ADP-ribosylation factor-like protein 6 OS=Homo sapiens GN=ARL6 PE=1 SV=1	2	1.7	0.8	1	0.470588
P00450	Ceruloplasmin OS=Homo sapiens GN=CP PE=1 SV=1	2	0.8	1.7	1	2.125
O76038	Secretagogin OS=Homo sapiens GN=SCGN PE=1 SV=2	2	1.9	0.9	1	0.473684
Q09666	Neuroblast differentiation-associated protein AHNAK OS=Homo sapiens GN=AHNAK PE=1 SV=2	148	1.4	0.7	1	0.5
Q8WUM4	Programmed cell death 6-interacting protein OS=Homo sapiens GN=PDCD6IP PE=1 SV=1	32	1.4	0.7	1	0.5
Q9UM54	Unconventional myosin-VI OS=Homo sapiens GN=MYO6 PE=1 SV=4	26	1.4	0.7	1	0.5
P11498	Pyruvate carboxylase, mitochondrial OS=Homo sapiens GN=PC PE=1 SV=2	25	1.4	0.7	1	0.5
O15230	Laminin subunit alpha-5 OS=Homo sapiens GN=LAMA5 PE=1 SV=8	23	0.7	1.4	1	2
Q9Y6G9	Cytoplasmic dynein 1 light intermediate chain 1 OS=Homo sapiens GN=DYNC1LI1 PE=1 SV=3	19	1.4	0.7	1	0.5
P06396	Gelsolin OS=Homo sapiens GN=GSN PE=1 SV=1	14	1.4	0.7	1	0.5
Q15084	Protein disulfide-isomerase A6 OS=Homo sapiens GN=PDIA6 PE=1 SV=1	13	0.7	1.4	1	2
Q12792	Twinfilin-1 OS=Homo sapiens GN=TWF1 PE=1 SV=3	13	1.4	0.7	1	0.5
P31327	Carbamoyl-phosphate synthase [ammonia], mitochondrial OS=Homo sapiens GN=CPS1 PE=1 SV=2	13	0.7	1.4	1	2
Q9NVA2	Cluster of Septin-11 OS=Homo sapiens GN=SEPT11 PE=1 SV=3 (Q9NVA2)	13	1.4	0.7	1	0.5
Q13217	DnaJ homolog subfamily C member 3 OS=Homo sapiens GN=DNAJC3 PE=1 SV=1	13	0.7	1.4	1	2
Q5ST30	Valine--tRNA ligase, mitochondrial OS=Homo sapiens GN=VARS2 PE=1 SV=2	12	0.7	1.4	1	2
P27338	Amine oxidase [flavin-containing] B OS=Homo sapiens GN=MAOB PE=1 SV=3	11	1.4	0.7	1	0.5
P30520	Adenylosuccinate synthetase isozyme 2 OS=Homo sapiens GN=ADSS PE=1 SV=3	11	1.4	0.7	1	0.5
Q9BZE9	Tether containing UBX domain for GLUT4 OS=Homo sapiens GN=ASPSCR1 PE=1 SV=1	11	0.7	1.4	1	2
Q9Y2D5	A-kinase anchor protein 2 OS=Homo sapiens GN=AKAP2 PE=1 SV=3	11	1.4	0.7	1	0.5
Q15417	Cluster of Calponin-3 OS=Homo sapiens GN=CNN3 PE=1 SV=1 (Q15417)	10	1.4	0.7	1	0.5
P51570	Galactokinase OS=Homo sapiens GN=GALK1 PE=1 SV=1	10	0.7	1.4	1	2
Q16401	26S proteasome non-ATPase regulatory subunit 5 OS=Homo sapiens GN=PSMD5 PE=1 SV=3	9	1.4	0.7	1	0.5
P27361	Mitogen-activated protein kinase 3 OS=Homo sapiens GN=MAPK3 PE=1 SV=4	9	0.6	1.2	1	2
Q9Y320	Thioredoxin-related transmembrane protein 2 OS=Homo sapiens GN=TMX2 PE=1 SV=1	8	1.4	0.7	1	0.5
Q01995	Transgelin OS=Homo sapiens GN=TAGLN PE=1 SV=4	8	0.7	1.4	1	2
Q9UHJ6	Sedoheptulokinase OS=Homo sapiens GN=SHPK PE=1 SV=3	8	0.7	1.4	1	2
Q6NUK1	Calcium-binding mitochondrial carrier protein SCaMC-1 OS=Homo sapiens GN=SLC25A24 PE=1 SV=2	7	1.4	0.7	1	0.5
P05114	Non-histone chromosomal protein HMG-14 OS=Homo sapiens GN=HMGN1 PE=1 SV=3	7	1.4	0.7	1	0.5
P05997	Collagen alpha-2(V) chain OS=Homo sapiens GN=COL5A2 PE=1 SV=3	7	1.8	0.9	1	0.5
P21291	Cysteine and glycine-rich protein 1 OS=Homo sapiens GN=CSRP1 PE=1 SV=3	6	1.2	0.6	1	0.5
P16930	Fumarylacetoacetase OS=Homo sapiens GN=FAH PE=1 SV=2	6	0.6	1.2	1	2
Q01813	6-phosphofructokinase type C OS=Homo sapiens GN=PFKP PE=1 SV=2	6	0.7	1.4	1	2
Q00534	Cyclin-dependent kinase 6 OS=Homo sapiens GN=CDK6 PE=1 SV=1	6	0.7	1.4	1	2
Q96S55	ATPase WRNIP1 OS=Homo sapiens GN=WRNIP1 PE=1 SV=2	6	0.7	1.4	1	2
O43772	Mitochondrial carnitine/acylcarnitine carrier protein OS=Homo sapiens GN=SLC25A20 PE=1 SV=1	6	1.4	0.7	1	0.5
Q5T8D3	Acyl-CoA-binding domain-containing protein 5 OS=Homo sapiens GN=ACBD5 PE=1 SV=1	6	1.4	0.7	1	0.5
Q8TF65	PDZ domain-containing protein GIPC2 OS=Homo sapiens GN=GIPC2 PE=1 SV=1	5	0.6	1.2	1	2
P55263	Adenosine kinase OS=Homo sapiens GN=ADK PE=1 SV=2	5	0.6	1.2	1	2
Q14558	Phosphoribosyl pyrophosphate synthase-associated protein 1 OS=Homo sapiens GN=PRPSAP1 PE=1 SV=2	5	0.7	1.4	1	2
P15104	Glutamine synthetase OS=Homo sapiens GN=GLUL PE=1 SV=4	5	1.6	0.8	1	0.5
P27216	Annexin A13 OS=Homo sapiens GN=ANXA13 PE=1 SV=3	5	1.4	0.7	1	0.5
Q9Y680	Peptidyl-prolyl cis-trans isomerase FKBP7 OS=Homo sapiens GN=FKBP7 PE=1 SV=1	5	1.4	0.7	1	0.5
Q9UJ83	2-hydroxyacyl-CoA lyase 1 OS=Homo sapiens GN=HACL1 PE=1 SV=2	5	1.4	0.7	1	0.5
Q13153	Cluster of Serine/threonine-protein kinase PAK 1 OS=Homo sapiens GN=PAK1 PE=1 SV=2 (Q13153)	5	1.4	0.7	1	0.5
Q5JPH6	Probable glutamate--tRNA ligase, mitochondrial OS=Homo sapiens GN=EARS2 PE=1 SV=2	5	0.6	1.2	1	2
Q16527	Cysteine and glycine-rich protein 2 OS=Homo sapiens GN=CSRP2 PE=1 SV=3	5	1.4	0.7	1	0.5
Q5BJF2	Transmembrane protein 97 OS=Homo sapiens GN=TMEM97 PE=1 SV=1	4	1.6	0.8	1	0.5
Q53EL6	Programmed cell death protein 4 OS=Homo sapiens GN=PDCD4 PE=1 SV=2	4	0.7	1.4	1	2
Q8NDT2	Putative RNA-binding protein 15B OS=Homo sapiens GN=RBM15B PE=1 SV=3	4	1.4	0.7	1	0.5
Q96EK5	KIF1-binding protein OS=Homo sapiens GN=KIAA1279 PE=1 SV=1	4	0.7	1.4	1	2
P10909	Clusterin OS=Homo sapiens GN=CLU PE=1 SV=1	4	1.2	0.6	1	0.5
P78559	Microtubule-associated protein 1A OS=Homo sapiens GN=MAP1A PE=1 SV=6	4	1.6	0.8	1	0.5
Q07973	1,25-dihydroxyvitamin D(3) 24-hydroxylase, mitochondrial OS=Homo sapiens GN=CYP24A1 PE=1 SV=2	4	0.7	1.4	1	2
P62847	40S ribosomal protein S24 OS=Homo sapiens GN=RPS24 PE=1 SV=1	3	1.4	0.7	1	0.5
Q96C23	Aldose 1-epimerase OS=Homo sapiens GN=GALM PE=1 SV=1	3	0.8	1.6	1	2
Q8WXF0	Serine/arginine-rich splicing factor 12 OS=Homo sapiens GN=SRSF12 PE=1 SV=1	3	1.6	0.8	1	0.5
O00193	Small acidic protein OS=Homo sapiens GN=SMAP PE=1 SV=1	3	1.4	0.7	1	0.5
O43633	Charged multivesicular body protein 2a OS=Homo sapiens GN=CHMP2A PE=1 SV=1	3	1.6	0.8	1	0.5
Q8TEH3	DENN domain-containing protein 1A OS=Homo sapiens GN=DENND1A PE=1 SV=2	3	0.6	1.2	1	2
Q96HD1	Cysteine-rich with EGF-like domain protein 1 OS=Homo sapiens GN=CRELD1 PE=1 SV=3	3	0.7	1.4	1	2
Q9Y6U3	Adseverin OS=Homo sapiens GN=SCIN PE=1 SV=4	3	1.4	0.7	1	0.5
Q9HAU0	Pleckstrin homology domain-containing family A member 5 OS=Homo sapiens GN=PLEKHA5 PE=1 SV=1	3	1.4	0.7	1	0.5
Q9HCG7	Non-lysosomal glucosylceramidase OS=Homo sapiens GN=GBA2 PE=1 SV=2	3	1.4	0.7	1	0.5
Q9BT17	Mitochondrial GTPase 1 OS=Homo sapiens GN=MTG1 PE=1 SV=2	3	0.7	1.4	1	2
Q9UMY1	Nucleolar protein 7 OS=Homo sapiens GN=NOL7 PE=1 SV=2	3	0.6	1.2	1	2
Q9H1E3	Nuclear ubiquitous casein and cyclin-dependent kinase substrate 1 OS=Homo sapiens GN=NUCKS1 PE=1 SV=1	3	1.4	0.7	1	0.5
P21589	5'-nucleotidase OS=Homo sapiens GN=NT5E PE=1 SV=1	3	1.8	0.9	1	0.5
Q8TAA5	GrpE protein homolog 2, mitochondrial OS=Homo sapiens GN=GRPEL2 PE=1 SV=1	3	0.7	1.4	1	2
Q8TCC3	39S ribosomal protein L30, mitochondrial OS=Homo sapiens GN=MRPL30 PE=1 SV=1	3	0.6	1.2	1	2
Q14061	Cytochrome c oxidase copper chaperone OS=Homo sapiens GN=COX17 PE=1 SV=2	3	1.4	0.7	1	0.5
Q16540	39S ribosomal protein L23, mitochondrial OS=Homo sapiens GN=MRPL23 PE=1 SV=1	3	0.6	1.2	1	2
O75208	Ubiquinone biosynthesis protein COQ9, mitochondrial OS=Homo sapiens GN=COQ9 PE=1 SV=1	2	0.6	1.2	1	2
Q9H299	SH3 domain-binding glutamic acid-rich-like protein 3 OS=Homo sapiens GN=SH3BGRL3 PE=1 SV=1	2	1.4	0.7	1	0.5
P14209	CD99 antigen OS=Homo sapiens GN=CD99 PE=1 SV=1	2	0.6	1.2	1	2
Q9NYC9	Dynein heavy chain 9, axonemal OS=Homo sapiens GN=DNAH9 PE=1 SV=3	2	0.6	1.2	1	2
P49137	MAP kinase-activated protein kinase 2 OS=Homo sapiens GN=MAPKAPK2 PE=1 SV=1	2	1.2	0.6	1	0.5
Q93063	Exostosin-2 OS=Homo sapiens GN=EXT2 PE=1 SV=1	2	0.7	1.4	1	2
Q96DT7	Zinc finger and BTB domain-containing protein 10 OS=Homo sapiens GN=ZBTB10 PE=1 SV=2	2	0.6	1.2	1	2
Q9Y605	MORF4 family-associated protein 1 OS=Homo sapiens GN=MRFAP1 PE=1 SV=1	2	1.4	0.7	1	0.5
Q8WY22	BRI3-binding protein OS=Homo sapiens GN=BRI3BP PE=1 SV=1	2	0.5	1	1	2
Q9NRX2	39S ribosomal protein L17, mitochondrial OS=Homo sapiens GN=MRPL17 PE=1 SV=1	2	0.5	1	1	2
Q9Y289	Sodium-dependent multivitamin transporter OS=Homo sapiens GN=SLC5A6 PE=2 SV=2	2	0.6	1.2	1	2
P31431	Syndecan-4 OS=Homo sapiens GN=SDC4 PE=1 SV=2	2	0.7	1.4	1	2
P14410	Sucrase-isomaltase, intestinal OS=Homo sapiens GN=SI PE=1 SV=6	2	1.6	0.8	1	0.5
P13688	Carcinoembryonic antigen-related cell adhesion molecule 1 OS=Homo sapiens GN=CEACAM1 PE=1 SV=2	2	0.7	1.4	1	2
P54756	Cluster of Ephrin type-A receptor 5 OS=Homo sapiens GN=EPHA5 PE=1 SV=3 (P54756)	2	1.8	0.9	1	0.5
O43379	WD repeat-containing protein 62 OS=Homo sapiens GN=WDR62 PE=1 SV=4	2	0.7	1.4	1	2
O75143	Autophagy-related protein 13 OS=Homo sapiens GN=ATG13 PE=1 SV=1	2	0.8	1.6	1	2
P02749	Beta-2-glycoprotein 1 OS=Homo sapiens GN=APOH PE=1 SV=3	2	0.6	1.2	1	2
Q7KZN9	Cytochrome c oxidase assembly protein COX15 homolog OS=Homo sapiens GN=COX15 PE=1 SV=1	2	0.6	1.2	1	2
Q6PIW4	Fidgetin-like protein 1 OS=Homo sapiens GN=FIGNL1 PE=1 SV=2	2	1.4	0.7	1	0.5
Q8TB36	Ganglioside-induced differentiation-associated protein 1 OS=Homo sapiens GN=GDAP1 PE=1 SV=3	2	0.6	1.2	1	2
Q14432	cGMP-inhibited 3',5'-cyclic phosphodiesterase A OS=Homo sapiens GN=PDE3A PE=1 SV=3	2	1.4	0.7	1	0.5
Q08722	Leukocyte surface antigen CD47 OS=Homo sapiens GN=CD47 PE=1 SV=1	2	1.2	0.6	1	0.5
Q99766	ATP synthase subunit s, mitochondrial OS=Homo sapiens GN=ATP5S PE=1 SV=3	2	1.1	2.1	1	1.90909
Q9H1K0	Rabenosyn-5 OS=Homo sapiens GN=ZFYVE20 PE=1 SV=2	2	1.7	0.9	1	0.529412
Q8TBC3	SH3KBP1-binding protein 1 OS=Homo sapiens GN=SHKBP1 PE=1 SV=2	2	0.9	1.7	1	1.88889
Q16643	Drebrin OS=Homo sapiens GN=DBN1 PE=1 SV=4	15	1.5	0.8	1	0.533333
P55209	Nucleosome assembly protein 1-like 1 OS=Homo sapiens GN=NAP1L1 PE=1 SV=1	8	1.5	0.8	1	0.533333
Q8IVW6	AT-rich interactive domain-containing protein 3B OS=Homo sapiens GN=ARID3B PE=1 SV=2	8	1.5	0.8	1	0.533333
Q9BV44	THUMP domain-containing protein 3 OS=Homo sapiens GN=THUMPD3 PE=1 SV=1	6	1.5	0.8	1	0.533333
O14733	Dual specificity mitogen-activated protein kinase kinase 7 OS=Homo sapiens GN=MAP2K7 PE=1 SV=2	5	1.5	0.8	1	0.533333
O14908	PDZ domain-containing protein GIPC1 OS=Homo sapiens GN=GIPC1 PE=1 SV=2	4	1.5	0.8	1	0.533333
O95210	Starch-binding domain-containing protein 1 OS=Homo sapiens GN=STBD1 PE=1 SV=1	3	1.5	0.8	1	0.533333
Q8WX93	Palladin OS=Homo sapiens GN=PALLD PE=1 SV=3	3	1.5	0.8	1	0.533333
O15120	1-acyl-sn-glycerol-3-phosphate acyltransferase beta OS=Homo sapiens GN=AGPAT2 PE=1 SV=1	3	1.5	0.8	1	0.533333
Q6VY07	Phosphofurin acidic cluster sorting protein 1 OS=Homo sapiens GN=PACS1 PE=1 SV=2	2	1.5	0.8	1	0.533333
Q99638	Cell cycle checkpoint control protein RAD9A OS=Homo sapiens GN=RAD9A PE=1 SV=1	2	1.5	0.8	1	0.533333
A6NDU8	UPF0600 protein C5orf51 OS=Homo sapiens GN=C5orf51 PE=1 SV=1	2	1.5	0.8	1	0.533333
P22413	Ectonucleotide pyrophosphatase/phosphodiesterase family member 1 OS=Homo sapiens GN=ENPP1 PE=1 SV=2	5	0.8	1.5	1	1.875
Q92599	Septin-8 OS=Homo sapiens GN=SEPT8 PE=1 SV=4	5	0.8	1.5	1	1.875
Q96FZ7	Charged multivesicular body protein 6 OS=Homo sapiens GN=CHMP6 PE=1 SV=3	3	0.8	1.5	1	1.875
P04114	Apolipoprotein B-100 OS=Homo sapiens GN=APOB PE=1 SV=2	72	0.7	1.3	1	1.85714
P11021	78 kDa glucose-regulated protein OS=Homo sapiens GN=HSPA5 PE=1 SV=2	40	0.7	1.3	1	1.85714
P02545	Prelamin-A/C OS=Homo sapiens GN=LMNA PE=1 SV=1	38	0.7	1.3	1	1.85714
P02768	Serum albumin OS=Homo sapiens GN=ALB PE=1 SV=2	35	1.3	0.7	1	0.538462
P13667	Protein disulfide-isomerase A4 OS=Homo sapiens GN=PDIA4 PE=1 SV=2	34	0.7	1.3	1	1.85714
O75116	Rho-associated protein kinase 2 OS=Homo sapiens GN=ROCK2 PE=1 SV=4	34	0.7	1.3	1	1.85714
P08107	Cluster of Heat shock 70 kDa protein 1A/1B OS=Homo sapiens GN=HSPA1A PE=1 SV=5 (P08107)	27	0.7	1.3	1	1.85714
Q9Y4L1	Hypoxia up-regulated protein 1 OS=Homo sapiens GN=HYOU1 PE=1 SV=1	24	0.7	1.3	1	1.85714
P01023	Cluster of Alpha-2-macroglobulin OS=Homo sapiens GN=A2M PE=1 SV=3 (P01023)	22	0.7	1.3	1	1.85714
Q93009	Ubiquitin carboxyl-terminal hydrolase 7 OS=Homo sapiens GN=USP7 PE=1 SV=2	21	0.7	1.3	1	1.85714
P00558	Cluster of Phosphoglycerate kinase 1 OS=Homo sapiens GN=PGK1 PE=1 SV=3 (P00558)	19	0.7	1.3	1	1.85714
P13674	Prolyl 4-hydroxylase subunit alpha-1 OS=Homo sapiens GN=P4HA1 PE=1 SV=2	18	0.7	1.3	1	1.85714
O14744	Protein arginine N-methyltransferase 5 OS=Homo sapiens GN=PRMT5 PE=1 SV=4	17	0.7	1.3	1	1.85714
Q15154	Pericentriolar material 1 protein OS=Homo sapiens GN=PCM1 PE=1 SV=4	17	0.7	1.3	1	1.85714
P00338	Cluster of L-lactate dehydrogenase A chain OS=Homo sapiens GN=LDHA PE=1 SV=2 (P00338)	16	0.7	1.3	1	1.85714
Q9H6S3	Epidermal growth factor receptor kinase substrate 8-like protein 2 OS=Homo sapiens GN=EPS8L2 PE=1 SV=2	15	0.7	1.3	1	1.85714
P55084	Trifunctional enzyme subunit beta, mitochondrial OS=Homo sapiens GN=HADHB PE=1 SV=3	14	0.7	1.3	1	1.85714
P33121	Cluster of Long-chain-fatty-acid--CoA ligase 1 OS=Homo sapiens GN=ACSL1 PE=1 SV=1 (P33121)	13	0.7	1.3	1	1.85714
Q05682	Caldesmon OS=Homo sapiens GN=CALD1 PE=1 SV=3	13	1.3	0.7	1	0.538462
P19823	Inter-alpha-trypsin inhibitor heavy chain H2 OS=Homo sapiens GN=ITIH2 PE=1 SV=2	13	0.7	1.3	1	1.85714
O95155	Ubiquitin conjugation factor E4 B OS=Homo sapiens GN=UBE4B PE=1 SV=1	13	1.3	0.7	1	0.538462
P30740	Leukocyte elastase inhibitor OS=Homo sapiens GN=SERPINB1 PE=1 SV=1	12	1.3	0.7	1	0.538462
P23193	Cluster of Transcription elongation factor A protein 1 OS=Homo sapiens GN=TCEA1 PE=1 SV=2 (P23193)	12	0.7	1.3	1	1.85714
Q9Y6X4	Protein FAM169A OS=Homo sapiens GN=FAM169A PE=1 SV=2	11	0.7	1.3	1	1.85714
Q9ULC5	Long-chain-fatty-acid--CoA ligase 5 OS=Homo sapiens GN=ACSL5 PE=1 SV=1	11	0.7	1.3	1	1.85714
Q6NUQ4	Transmembrane protein 214 OS=Homo sapiens GN=TMEM214 PE=1 SV=2	11	0.7	1.3	1	1.85714
Q9H223	EH domain-containing protein 4 OS=Homo sapiens GN=EHD4 PE=1 SV=1	11	1.3	0.7	1	0.538462
O95453	Poly(A)-specific ribonuclease PARN OS=Homo sapiens GN=PARN PE=1 SV=1	11	0.7	1.3	1	1.85714
Q5SW79	Centrosomal protein of 170 kDa OS=Homo sapiens GN=CEP170 PE=1 SV=1	11	1.3	0.7	1	0.538462
Q9HDC9	Adipocyte plasma membrane-associated protein OS=Homo sapiens GN=APMAP PE=1 SV=2	10	0.7	1.3	1	1.85714
P34896	Serine hydroxymethyltransferase, cytosolic OS=Homo sapiens GN=SHMT1 PE=1 SV=1	10	0.7	1.3	1	1.85714
P09972	Fructose-bisphosphate aldolase C OS=Homo sapiens GN=ALDOC PE=1 SV=2	10	0.7	1.3	1	1.85714
Q92696	Geranylgeranyl transferase type-2 subunit alpha OS=Homo sapiens GN=RABGGTA PE=1 SV=2	10	0.7	1.3	1	1.85714
Q9UDY8	Mucosa-associated lymphoid tissue lymphoma translocation protein 1 OS=Homo sapiens GN=MALT1 PE=1 SV=1	10	0.7	1.3	1	1.85714
P45954	Short/branched chain specific acyl-CoA dehydrogenase, mitochondrial OS=Homo sapiens GN=ACADSB PE=1 SV=1	9	0.7	1.3	1	1.85714
Q96HE7	Cluster of ERO1-like protein alpha OS=Homo sapiens GN=ERO1L PE=1 SV=2 (Q96HE7)	9	0.7	1.3	1	1.85714
P19525	Interferon-induced, double-stranded RNA-activated protein kinase OS=Homo sapiens GN=EIF2AK2 PE=1 SV=2	9	0.7	1.3	1	1.85714
P08559	Cluster of Pyruvate dehydrogenase E1 component subunit alpha, somatic form, mitochondrial OS=Homo sapiens GN=PDHA1 PE=1 SV=3 (P08559)	9	0.7	1.3	1	1.85714
Q14738	Serine/threonine-protein phosphatase 2A 56 kDa regulatory subunit delta isoform OS=Homo sapiens GN=PPP2R5D PE=1 SV=1	9	0.7	1.3	1	1.85714
P60660	Myosin light polypeptide 6 OS=Homo sapiens GN=MYL6 PE=1 SV=2	8	1.3	0.7	1	0.538462
Q4G0N4	NAD kinase domain-containing protein 1 OS=Homo sapiens GN=NADKD1 PE=1 SV=2	8	1.3	0.7	1	0.538462
Q99439	Calponin-2 OS=Homo sapiens GN=CNN2 PE=1 SV=4	8	1.3	0.7	1	0.538462
Q6P3W7	SCY1-like protein 2 OS=Homo sapiens GN=SCYL2 PE=1 SV=1	8	1.3	0.7	1	0.538462
Q9UHR4	Brain-specific angiogenesis inhibitor 1-associated protein 2-like protein 1 OS=Homo sapiens GN=BAIAP2L1 PE=1 SV=2	8	1.3	0.7	1	0.538462
Q9NUD5	Zinc finger CCHC domain-containing protein 3 OS=Homo sapiens GN=ZCCHC3 PE=1 SV=1	8	0.7	1.3	1	1.85714
P04181	Ornithine aminotransferase, mitochondrial OS=Homo sapiens GN=OAT PE=1 SV=1	7	1.3	0.7	1	0.538462
Q16836	Hydroxyacyl-coenzyme A dehydrogenase, mitochondrial OS=Homo sapiens GN=HADH PE=1 SV=3	7	0.7	1.3	1	1.85714
Q9BQE5	Apolipoprotein L2 OS=Homo sapiens GN=APOL2 PE=1 SV=1	7	0.7	1.3	1	1.85714
Q9BVP2	Guanine nucleotide-binding protein-like 3 OS=Homo sapiens GN=GNL3 PE=1 SV=2	7	0.7	1.3	1	1.85714
Q8WZ42	Titin OS=Homo sapiens GN=TTN PE=1 SV=4	7	1.3	0.7	1	0.538462
Q96EP0	E3 ubiquitin-protein ligase RNF31 OS=Homo sapiens GN=RNF31 PE=1 SV=1	7	0.7	1.3	1	1.85714
Q9HCU5	Prolactin regulatory element-binding protein OS=Homo sapiens GN=PREB PE=1 SV=2	7	0.7	1.3	1	1.85714
Q9BTE6	Alanyl-tRNA editing protein Aarsd1 OS=Homo sapiens GN=AARSD1 PE=1 SV=2	7	1.3	0.7	1	0.538462
P61081	NEDD8-conjugating enzyme Ubc12 OS=Homo sapiens GN=UBE2M PE=1 SV=1	7	1.3	0.7	1	0.538462
O43815	Striatin OS=Homo sapiens GN=STRN PE=1 SV=4	7	0.7	1.3	1	1.85714
O75764	Transcription elongation factor A protein 3 OS=Homo sapiens GN=TCEA3 PE=2 SV=2	7	0.7	1.3	1	1.85714
Q7Z2K6	Endoplasmic reticulum metallopeptidase 1 OS=Homo sapiens GN=ERMP1 PE=1 SV=2	7	0.7	1.3	1	1.85714
P00387	NADH-cytochrome b5 reductase 3 OS=Homo sapiens GN=CYB5R3 PE=1 SV=3	6	0.7	1.3	1	1.85714
Q9BWD1	Acetyl-CoA acetyltransferase, cytosolic OS=Homo sapiens GN=ACAT2 PE=1 SV=2	6	1.3	0.7	1	0.538462
P04179	Superoxide dismutase [Mn], mitochondrial OS=Homo sapiens GN=SOD2 PE=1 SV=2	6	0.7	1.3	1	1.85714
P33897	ATP-binding cassette sub-family D member 1 OS=Homo sapiens GN=ABCD1 PE=1 SV=2	6	0.7	1.3	1	1.85714
A6NL28	Putative tropomyosin alpha-3 chain-like protein OS=Homo sapiens PE=5 SV=2	6	1.3	0.7	1	0.538462
Q7Z7K6	Centromere protein V OS=Homo sapiens GN=CENPV PE=1 SV=1	6	0.7	1.3	1	1.85714
O95861	3'(2'),5'-bisphosphate nucleotidase 1 OS=Homo sapiens GN=BPNT1 PE=1 SV=1	6	1.3	0.7	1	0.538462
P17096	High mobility group protein HMG-I/HMG-Y OS=Homo sapiens GN=HMGA1 PE=1 SV=3	6	0.7	1.3	1	1.85714
Q9HAU5	Regulator of nonsense transcripts 2 OS=Homo sapiens GN=UPF2 PE=1 SV=1	6	1.3	0.7	1	0.538462
Q9GZT3	SRA stem-loop-interacting RNA-binding protein, mitochondrial OS=Homo sapiens GN=SLIRP PE=1 SV=1	6	0.7	1.3	1	1.85714
Q53T59	HCLS1-binding protein 3 OS=Homo sapiens GN=HS1BP3 PE=1 SV=1	6	0.7	1.3	1	1.85714
Q15070	Mitochondrial inner membrane protein OXA1L OS=Homo sapiens GN=OXA1L PE=1 SV=3	6	0.7	1.3	1	1.85714
Q06520	Bile salt sulfotransferase OS=Homo sapiens GN=SULT2A1 PE=1 SV=3	5	0.7	1.3	1	1.85714
P11177	Pyruvate dehydrogenase E1 component subunit beta, mitochondrial OS=Homo sapiens GN=PDHB PE=1 SV=3	5	0.7	1.3	1	1.85714
Q9NX40	OCIA domain-containing protein 1 OS=Homo sapiens GN=OCIAD1 PE=1 SV=1	5	0.7	1.3	1	1.85714
Q9NQG5	Regulation of nuclear pre-mRNA domain-containing protein 1B OS=Homo sapiens GN=RPRD1B PE=1 SV=1	5	0.7	1.3	1	1.85714
Q8N183	Mimitin, mitochondrial OS=Homo sapiens GN=NDUFAF2 PE=1 SV=1	5	0.7	1.3	1	1.85714
Q13405	39S ribosomal protein L49, mitochondrial OS=Homo sapiens GN=MRPL49 PE=1 SV=1	5	0.7	1.3	1	1.85714
P29279	Connective tissue growth factor OS=Homo sapiens GN=CTGF PE=1 SV=2	5	0.7	1.3	1	1.85714
Q8N6C5	Immunoglobulin superfamily member 1 OS=Homo sapiens GN=IGSF1 PE=1 SV=3	5	0.7	1.3	1	1.85714
Q5VWZ2	Lysophospholipase-like protein 1 OS=Homo sapiens GN=LYPLAL1 PE=1 SV=3	5	1.3	0.7	1	0.538462
P43007	Neutral amino acid transporter A OS=Homo sapiens GN=SLC1A4 PE=1 SV=1	4	0.7	1.3	1	1.85714
Q15139	Serine/threonine-protein kinase D1 OS=Homo sapiens GN=PRKD1 PE=1 SV=2	4	1.3	0.7	1	0.538462
Q93100	Phosphorylase b kinase regulatory subunit beta OS=Homo sapiens GN=PHKB PE=1 SV=3	4	0.7	1.3	1	1.85714
Q9P0V9	Septin-10 OS=Homo sapiens GN=SEPT10 PE=1 SV=2	4	1.3	0.7	1	0.538462
P13196	5-aminolevulinate synthase, nonspecific, mitochondrial OS=Homo sapiens GN=ALAS1 PE=1 SV=2	4	0.7	1.3	1	1.85714
Q8N8N7	Prostaglandin reductase 2 OS=Homo sapiens GN=PTGR2 PE=1 SV=1	4	1.3	0.7	1	0.538462
Q13795	ADP-ribosylation factor-related protein 1 OS=Homo sapiens GN=ARFRP1 PE=1 SV=1	4	0.7	1.3	1	1.85714
Q14192	Four and a half LIM domains protein 2 OS=Homo sapiens GN=FHL2 PE=1 SV=3	4	0.7	1.3	1	1.85714
Q96AT1	Uncharacterized protein KIAA1143 OS=Homo sapiens GN=KIAA1143 PE=1 SV=2	3	1.3	0.7	1	0.538462
Q9C0I1	Myotubularin-related protein 12 OS=Homo sapiens GN=MTMR12 PE=1 SV=2	3	0.7	1.3	1	1.85714
Q9C0D5	Protein TANC1 OS=Homo sapiens GN=TANC1 PE=1 SV=3	3	1.3	0.7	1	0.538462
P36404	ADP-ribosylation factor-like protein 2 OS=Homo sapiens GN=ARL2 PE=1 SV=4	3	0.7	1.3	1	1.85714
P19652	Alpha-1-acid glycoprotein 2 OS=Homo sapiens GN=ORM2 PE=1 SV=2	3	0.7	1.3	1	1.85714
P78540	Arginase-2, mitochondrial OS=Homo sapiens GN=ARG2 PE=1 SV=1	3	0.7	1.3	1	1.85714
O14548	Cytochrome c oxidase subunit 7A-related protein, mitochondrial OS=Homo sapiens GN=COX7A2L PE=1 SV=2	3	0.7	1.3	1	1.85714
Q13595	Transformer-2 protein homolog alpha OS=Homo sapiens GN=TRA2A PE=1 SV=1	3	1.3	0.7	1	0.538462
Q15382	GTP-binding protein Rheb OS=Homo sapiens GN=RHEB PE=1 SV=1	3	1.3	0.7	1	0.538462
Q08357	Sodium-dependent phosphate transporter 2 OS=Homo sapiens GN=SLC20A2 PE=1 SV=1	2	1.3	0.7	1	0.538462
Q99622	Protein C10 OS=Homo sapiens GN=C12orf57 PE=1 SV=1	2	1.3	0.7	1	0.538462
Q96N64	PWWP domain-containing protein 2A OS=Homo sapiens GN=PWWP2A PE=1 SV=2	2	1.3	0.7	1	0.538462
Q96S44	TP53-regulating kinase OS=Homo sapiens GN=TP53RK PE=1 SV=2	2	0.7	1.3	1	1.85714
Q9NVS2	28S ribosomal protein S18a, mitochondrial OS=Homo sapiens GN=MRPS18A PE=1 SV=1	2	0.7	1.3	1	1.85714
Q9H3Z4	DnaJ homolog subfamily C member 5 OS=Homo sapiens GN=DNAJC5 PE=1 SV=1	2	0.7	1.3	1	1.85714
P81605	Dermcidin OS=Homo sapiens GN=DCD PE=1 SV=2	2	0.7	1.3	1	1.85714
A6NCE7	Microtubule-associated proteins 1A/1B light chain 3 beta 2 OS=Homo sapiens GN=MAP1LC3B2 PE=2 SV=1	2	1.3	0.7	1	0.538462
P06703	Protein S100-A6 OS=Homo sapiens GN=S100A6 PE=1 SV=1	2	1.3	0.7	1	0.538462
P04070	Vitamin K-dependent protein C OS=Homo sapiens GN=PROC PE=1 SV=1	2	0.7	1.3	1	1.85714
Q03519	Antigen peptide transporter 2 OS=Homo sapiens GN=TAP2 PE=1 SV=1	2	0.7	1.3	1	1.85714
Q03426	Mevalonate kinase OS=Homo sapiens GN=MVK PE=1 SV=1	2	1.3	0.7	1	0.538462
Q9H7Z6	Histone acetyltransferase KAT8 OS=Homo sapiens GN=KAT8 PE=1 SV=2	3	0.6	1.1	1	1.83333
Q6NXR4	TELO2-interacting protein 2 OS=Homo sapiens GN=TTI2 PE=1 SV=1	3	0.6	1.1	1	1.83333
P07305	Histone H1.0 OS=Homo sapiens GN=H1F0 PE=1 SV=3	2	1.1	0.6	1	0.545455
Q96L91	E1A-binding protein p400 OS=Homo sapiens GN=EP400 PE=1 SV=4	2	1.1	0.6	1	0.545455
Q96AG3	Solute carrier family 25 member 46 OS=Homo sapiens GN=SLC25A46 PE=1 SV=1	2	0.6	1.1	1	1.83333
Q96KM6	Zinc finger protein 512B OS=Homo sapiens GN=ZNF512B PE=1 SV=1	2	0.6	1.1	1	1.83333
Q9NUQ7	Ufm1-specific protease 2 OS=Homo sapiens GN=UFSP2 PE=2 SV=3	2	0.6	1.1	1	1.83333
Q9UPX8	SH3 and multiple ankyrin repeat domains protein 2 OS=Homo sapiens GN=SHANK2 PE=1 SV=3	2	0.6	1.1	1	1.83333
P21964	Catechol O-methyltransferase OS=Homo sapiens GN=COMT PE=1 SV=2	7	0.5	0.9	1	1.8
Q96B45	UPF0693 protein C10orf32 OS=Homo sapiens GN=C10orf32 PE=1 SV=1	2	1.8	1	1	0.555556
Q9Y4G8	Rap guanine nucleotide exchange factor 2 OS=Homo sapiens GN=RAPGEF2 PE=1 SV=1	2	0.9	0.5	1	0.555556
O00506	Serine/threonine-protein kinase 25 OS=Homo sapiens GN=STK25 PE=1 SV=1	2	0.5	0.9	1	1.8
O95352	Ubiquitin-like modifier-activating enzyme ATG7 OS=Homo sapiens GN=ATG7 PE=1 SV=1	7	1.6	0.9	1	0.5625
Q14004	Cyclin-dependent kinase 13 OS=Homo sapiens GN=CDK13 PE=1 SV=2	3	1.6	0.9	1	0.5625
Q9HAD4	WD repeat-containing protein 41 OS=Homo sapiens GN=WDR41 PE=2 SV=3	2	0.9	1.6	1	1.77778
O75781	Paralemmin-1 OS=Homo sapiens GN=PALM PE=1 SV=2	2	1.6	0.9	1	0.5625
Q12983	BCL2/adenovirus E1B 19 kDa protein-interacting protein 3 OS=Homo sapiens GN=BNIP3 PE=1 SV=2	2	0.9	1.6	1	1.77778
Q5JU69	Cluster of Torsin-2A OS=Homo sapiens GN=TOR2A PE=2 SV=1 (Q5JU69)	2	1.6	0.9	1	0.5625
P00352	Cluster of Retinal dehydrogenase 1 OS=Homo sapiens GN=ALDH1A1 PE=1 SV=2 (P00352)	44	1.4	0.8	1	0.571429
P15311	Cluster of Ezrin OS=Homo sapiens GN=EZR PE=1 SV=4 (P15311)	40	1.4	0.8	1	0.571429
P12814	Cluster of Alpha-actinin-1 OS=Homo sapiens GN=ACTN1 PE=1 SV=2 (P12814)	32	0.8	1.4	1	1.75
P35221	Cluster of Catenin alpha-1 OS=Homo sapiens GN=CTNNA1 PE=1 SV=1 (P35221)	24	1.4	0.8	1	0.571429
P54578	Ubiquitin carboxyl-terminal hydrolase 14 OS=Homo sapiens GN=USP14 PE=1 SV=3	23	1.4	0.8	1	0.571429
Q4V328	GRIP1-associated protein 1 OS=Homo sapiens GN=GRIPAP1 PE=1 SV=1	23	1.4	0.8	1	0.571429
O94832	Unconventional myosin-Id OS=Homo sapiens GN=MYO1D PE=1 SV=2	15	1.4	0.8	1	0.571429
Q8WVM8	Sec1 family domain-containing protein 1 OS=Homo sapiens GN=SCFD1 PE=1 SV=4	13	1.4	0.8	1	0.571429
Q8IX01	SURP and G-patch domain-containing protein 2 OS=Homo sapiens GN=SUGP2 PE=1 SV=2	13	1.4	0.8	1	0.571429
O43865	Cluster of Putative adenosylhomocysteinase 2 OS=Homo sapiens GN=AHCYL1 PE=1 SV=2 (O43865)	13	1.4	0.8	1	0.571429
Q96AQ6	Pre-B-cell leukemia transcription factor-interacting protein 1 OS=Homo sapiens GN=PBXIP1 PE=1 SV=1	12	1.4	0.8	1	0.571429
Q13867	Bleomycin hydrolase OS=Homo sapiens GN=BLMH PE=1 SV=1	10	1.4	0.8	1	0.571429
O95865	N(G),N(G)-dimethylarginine dimethylaminohydrolase 2 OS=Homo sapiens GN=DDAH2 PE=1 SV=1	9	1.4	0.8	1	0.571429
P05166	Propionyl-CoA carboxylase beta chain, mitochondrial OS=Homo sapiens GN=PCCB PE=1 SV=3	9	0.8	1.4	1	1.75
Q7Z794	Keratin, type II cytoskeletal 1b OS=Homo sapiens GN=KRT77 PE=1 SV=3	8	0.8	1.4	1	1.75
P25098	Cluster of Beta-adrenergic receptor kinase 1 OS=Homo sapiens GN=ADRBK1 PE=1 SV=2 (P25098)	8	1.4	0.8	1	0.571429
Q86U38	Nucleolar protein 9 OS=Homo sapiens GN=NOP9 PE=1 SV=1	7	0.8	1.4	1	1.75
P17252	Cluster of Protein kinase C alpha type OS=Homo sapiens GN=PRKCA PE=1 SV=4 (P17252)	7	0.8	1.4	1	1.75
P14373	Zinc finger protein RFP OS=Homo sapiens GN=TRIM27 PE=1 SV=1	6	0.8	1.4	1	1.75
Q15654	Thyroid receptor-interacting protein 6 OS=Homo sapiens GN=TRIP6 PE=1 SV=3	6	1.4	0.8	1	0.571429
Q8IWB7	WD repeat and FYVE domain-containing protein 1 OS=Homo sapiens GN=WDFY1 PE=1 SV=1	5	0.8	1.4	1	1.75
P16422	Epithelial cell adhesion molecule OS=Homo sapiens GN=EPCAM PE=1 SV=2	5	1.4	0.8	1	0.571429
P12830	Cadherin-1 OS=Homo sapiens GN=CDH1 PE=1 SV=3	5	1.4	0.8	1	0.571429
P20711	Aromatic-L-amino-acid decarboxylase OS=Homo sapiens GN=DDC PE=1 SV=2	5	1.4	0.8	1	0.571429
Q8NDZ4	Deleted in autism protein 1 OS=Homo sapiens GN=C3orf58 PE=1 SV=1	5	1.4	0.8	1	0.571429
Q86Y82	Syntaxin-12 OS=Homo sapiens GN=STX12 PE=1 SV=1	5	1.4	0.8	1	0.571429
Q9BY43	Charged multivesicular body protein 4a OS=Homo sapiens GN=CHMP4A PE=1 SV=3	4	0.8	1.4	1	1.75
Q7Z4H8	KDEL motif-containing protein 2 OS=Homo sapiens GN=KDELC2 PE=1 SV=2	4	0.8	1.4	1	1.75
O14967	Calmegin OS=Homo sapiens GN=CLGN PE=1 SV=1	4	1.4	0.8	1	0.571429
P05423	DNA-directed RNA polymerase III subunit RPC4 OS=Homo sapiens GN=POLR3D PE=1 SV=2	4	0.8	1.4	1	1.75
Q9NPD8	Ubiquitin-conjugating enzyme E2 T OS=Homo sapiens GN=UBE2T PE=1 SV=1	4	1.4	0.8	1	0.571429
Q9UBH6	Xenotropic and polytropic retrovirus receptor 1 OS=Homo sapiens GN=XPR1 PE=1 SV=1	4	1.4	0.8	1	0.571429
Q9UGP4	LIM domain-containing protein 1 OS=Homo sapiens GN=LIMD1 PE=1 SV=1	4	1.4	0.8	1	0.571429
P20585	DNA mismatch repair protein Msh3 OS=Homo sapiens GN=MSH3 PE=1 SV=4	4	0.8	1.4	1	1.75
O95989	Diphosphoinositol polyphosphate phosphohydrolase 1 OS=Homo sapiens GN=NUDT3 PE=1 SV=1	4	0.8	1.4	1	1.75
Q6WKZ4	Rab11 family-interacting protein 1 OS=Homo sapiens GN=RAB11FIP1 PE=1 SV=2	4	1.4	0.8	1	0.571429
Q7Z5G4	Golgin subfamily A member 7 OS=Homo sapiens GN=GOLGA7 PE=1 SV=2	3	1.4	0.8	1	0.571429
Q96BJ3	Axin interactor, dorsalization-associated protein OS=Homo sapiens GN=AIDA PE=1 SV=1	3	1.4	0.8	1	0.571429
Q9BXJ8	Transmembrane protein 120A OS=Homo sapiens GN=TMEM120A PE=2 SV=1	3	0.8	1.4	1	1.75
P56747	Claudin-6 OS=Homo sapiens GN=CLDN6 PE=1 SV=2	3	1.4	0.8	1	0.571429
P04003	C4b-binding protein alpha chain OS=Homo sapiens GN=C4BPA PE=1 SV=2	3	0.8	1.4	1	1.75
O75962	Triple functional domain protein OS=Homo sapiens GN=TRIO PE=1 SV=2	3	0.8	1.4	1	1.75
Q6PID6	Tetratricopeptide repeat protein 33 OS=Homo sapiens GN=TTC33 PE=1 SV=2	3	1.4	0.8	1	0.571429
Q8ND24	RING finger protein 214 OS=Homo sapiens GN=RNF214 PE=1 SV=2	3	0.8	1.4	1	1.75
Q14108	Lysosome membrane protein 2 OS=Homo sapiens GN=SCARB2 PE=1 SV=2	3	1.4	0.8	1	0.571429
Q06330	Cluster of Recombining binding protein suppressor of hairless OS=Homo sapiens GN=RBPJ PE=1 SV=3 (Q06330)	3	1.4	0.8	1	0.571429
P04233	HLA class II histocompatibility antigen gamma chain OS=Homo sapiens GN=CD74 PE=1 SV=3	2	0.8	1.4	1	1.75
P05062	Fructose-bisphosphate aldolase B OS=Homo sapiens GN=ALDOB PE=1 SV=2	2	0.8	1.4	1	1.75
Q9BWT3	Poly(A) polymerase gamma OS=Homo sapiens GN=PAPOLG PE=1 SV=2	2	1.4	0.8	1	0.571429
Q9H1Z4	WD repeat-containing protein 13 OS=Homo sapiens GN=WDR13 PE=1 SV=2	2	1.4	0.8	1	0.571429
Q9H1A3	Methyltransferase-like protein 9 OS=Homo sapiens GN=METTL9 PE=2 SV=1	2	0.8	1.4	1	1.75
P13498	Cytochrome b-245 light chain OS=Homo sapiens GN=CYBA PE=1 SV=3	2	1.4	0.8	1	0.571429
P18433	Receptor-type tyrosine-protein phosphatase alpha OS=Homo sapiens GN=PTPRA PE=1 SV=2	2	0.8	1.4	1	1.75
P80723	Brain acid soluble protein 1 OS=Homo sapiens GN=BASP1 PE=1 SV=2	2	1.4	0.8	1	0.571429
A4D1E9	GTP-binding protein 10 OS=Homo sapiens GN=GTPBP10 PE=1 SV=1	2	0.8	1.4	1	1.75
P01344	Insulin-like growth factor II OS=Homo sapiens GN=IGF2 PE=1 SV=1	2	1.4	0.8	1	0.571429
Q86WQ0	Nuclear receptor 2C2-associated protein OS=Homo sapiens GN=NR2C2AP PE=1 SV=1	2	1.4	0.8	1	0.571429
Q04726	Transducin-like enhancer protein 3 OS=Homo sapiens GN=TLE3 PE=1 SV=2	2	1.4	0.8	1	0.571429
P15924	Desmoplakin OS=Homo sapiens GN=DSP PE=1 SV=3	96	0.7	1.2	1	1.71429
P12931	Cluster of Proto-oncogene tyrosine-protein kinase Src OS=Homo sapiens GN=SRC PE=1 SV=3 (P12931)	25	0.7	1.2	1	1.71429
Q8TCS8	Polyribonucleotide nucleotidyltransferase 1, mitochondrial OS=Homo sapiens GN=PNPT1 PE=1 SV=2	17	0.7	1.2	1	1.71429
P11413	Glucose-6-phosphate 1-dehydrogenase OS=Homo sapiens GN=G6PD PE=1 SV=4	16	0.7	1.2	1	1.71429
P02649	Apolipoprotein E OS=Homo sapiens GN=APOE PE=1 SV=1	16	1.2	0.7	1	0.583333
Q01433	AMP deaminase 2 OS=Homo sapiens GN=AMPD2 PE=1 SV=2	15	1.2	0.7	1	0.583333
P08758	Annexin A5 OS=Homo sapiens GN=ANXA5 PE=1 SV=2	14	0.7	1.2	1	1.71429
P17301	Integrin alpha-2 OS=Homo sapiens GN=ITGA2 PE=1 SV=1	14	0.7	1.2	1	1.71429
P26583	Cluster of High mobility group protein B2 OS=Homo sapiens GN=HMGB2 PE=1 SV=2 (P26583)	13	0.7	1.2	1	1.71429
Q96HC4	PDZ and LIM domain protein 5 OS=Homo sapiens GN=PDLIM5 PE=1 SV=5	13	1.2	0.7	1	0.583333
Q9UNH7	Sorting nexin-6 OS=Homo sapiens GN=SNX6 PE=1 SV=1	13	0.7	1.2	1	1.71429
Q99856	AT-rich interactive domain-containing protein 3A OS=Homo sapiens GN=ARID3A PE=1 SV=2	12	1.2	0.7	1	0.583333
P49591	Serine--tRNA ligase, cytoplasmic OS=Homo sapiens GN=SARS PE=1 SV=3	11	0.7	1.2	1	1.71429
P30533	Alpha-2-macroglobulin receptor-associated protein OS=Homo sapiens GN=LRPAP1 PE=1 SV=1	11	1.2	0.7	1	0.583333
P80303	Nucleobindin-2 OS=Homo sapiens GN=NUCB2 PE=1 SV=2	11	0.7	1.2	1	1.71429
P16949	Cluster of Stathmin OS=Homo sapiens GN=STMN1 PE=1 SV=3 (P16949)	9	1.2	0.7	1	0.583333
P54819	Adenylate kinase 2, mitochondrial OS=Homo sapiens GN=AK2 PE=1 SV=2	8	0.7	1.2	1	1.71429
Q9BRQ8	Apoptosis-inducing factor 2 OS=Homo sapiens GN=AIFM2 PE=1 SV=1	8	0.7	1.2	1	1.71429
P13995	Bifunctional methylenetetrahydrofolate dehydrogenase/cyclohydrolase, mitochondrial OS=Homo sapiens GN=MTHFD2 PE=1 SV=2	8	0.7	1.2	1	1.71429
Q9H3G5	Probable serine carboxypeptidase CPVL OS=Homo sapiens GN=CPVL PE=1 SV=2	8	0.7	1.2	1	1.71429
P83731	60S ribosomal protein L24 OS=Homo sapiens GN=RPL24 PE=1 SV=1	8	1.2	0.7	1	0.583333
Q9BT09	Protein canopy homolog 3 OS=Homo sapiens GN=CNPY3 PE=1 SV=1	8	0.7	1.2	1	1.71429
P10253	Lysosomal alpha-glucosidase OS=Homo sapiens GN=GAA PE=1 SV=4	7	0.7	1.2	1	1.71429
O43813	LanC-like protein 1 OS=Homo sapiens GN=LANCL1 PE=1 SV=1	7	0.7	1.2	1	1.71429
P00966	Argininosuccinate synthase OS=Homo sapiens GN=ASS1 PE=1 SV=2	6	0.7	1.2	1	1.71429
Q6ZRP7	Sulfhydryl oxidase 2 OS=Homo sapiens GN=QSOX2 PE=1 SV=3	6	0.7	1.2	1	1.71429
P04818	Thymidylate synthase OS=Homo sapiens GN=TYMS PE=1 SV=3	6	1.2	0.7	1	0.583333
P35610	Sterol O-acyltransferase 1 OS=Homo sapiens GN=SOAT1 PE=1 SV=3	6	1.2	0.7	1	0.583333
Q9H074	Polyadenylate-binding protein-interacting protein 1 OS=Homo sapiens GN=PAIP1 PE=1 SV=1	6	1.2	0.7	1	0.583333
P49406	39S ribosomal protein L19, mitochondrial OS=Homo sapiens GN=MRPL19 PE=1 SV=2	6	0.7	1.2	1	1.71429
O43464	Serine protease HTRA2, mitochondrial OS=Homo sapiens GN=HTRA2 PE=1 SV=2	6	0.7	1.2	1	1.71429
O15321	Transmembrane 9 superfamily member 1 OS=Homo sapiens GN=TM9SF1 PE=2 SV=2	6	0.7	1.2	1	1.71429
O95671	N-acetylserotonin O-methyltransferase-like protein OS=Homo sapiens GN=ASMTL PE=1 SV=3	6	0.7	1.2	1	1.71429
Q9NVS9	Pyridoxine-5'-phosphate oxidase OS=Homo sapiens GN=PNPO PE=1 SV=1	5	0.7	1.2	1	1.71429
P16219	Short-chain specific acyl-CoA dehydrogenase, mitochondrial OS=Homo sapiens GN=ACADS PE=1 SV=1	5	0.7	1.2	1	1.71429
O75494	Serine/arginine-rich splicing factor 10 OS=Homo sapiens GN=SRSF10 PE=1 SV=1	5	1.2	0.7	1	0.583333
Q9Y3C6	Peptidyl-prolyl cis-trans isomerase-like 1 OS=Homo sapiens GN=PPIL1 PE=1 SV=1	5	0.7	1.2	1	1.71429
Q14197	Peptidyl-tRNA hydrolase ICT1, mitochondrial OS=Homo sapiens GN=ICT1 PE=1 SV=1	5	0.7	1.2	1	1.71429
Q8NEJ9	Neuroguidin OS=Homo sapiens GN=NGDN PE=1 SV=1	5	0.7	1.2	1	1.71429
Q9UKG1	DCC-interacting protein 13-alpha OS=Homo sapiens GN=APPL1 PE=1 SV=1	5	0.7	1.2	1	1.71429
Q9Y3B3	Transmembrane emp24 domain-containing protein 7 OS=Homo sapiens GN=TMED7 PE=1 SV=2	5	0.7	1.2	1	1.71429
Q9UNW1	Multiple inositol polyphosphate phosphatase 1 OS=Homo sapiens GN=MINPP1 PE=1 SV=1	5	0.7	1.2	1	1.71429
P15848	Arylsulfatase B OS=Homo sapiens GN=ARSB PE=1 SV=1	5	0.7	1.2	1	1.71429
P50135	Histamine N-methyltransferase OS=Homo sapiens GN=HNMT PE=1 SV=1	5	0.7	1.2	1	1.71429
O94760	N(G),N(G)-dimethylarginine dimethylaminohydrolase 1 OS=Homo sapiens GN=DDAH1 PE=1 SV=3	5	0.7	1.2	1	1.71429
Q8NHP8	Putative phospholipase B-like 2 OS=Homo sapiens GN=PLBD2 PE=1 SV=2	5	1.2	0.7	1	0.583333
Q9H7B2	Ribosome production factor 2 homolog OS=Homo sapiens GN=RPF2 PE=1 SV=2	4	1.2	0.7	1	0.583333
Q96EK6	Glucosamine 6-phosphate N-acetyltransferase OS=Homo sapiens GN=GNPNAT1 PE=1 SV=1	4	0.7	1.2	1	1.71429
Q9Y2P8	RNA 3'-terminal phosphate cyclase-like protein OS=Homo sapiens GN=RCL1 PE=1 SV=3	4	0.7	1.2	1	1.71429
P30043	Flavin reductase (NADPH) OS=Homo sapiens GN=BLVRB PE=1 SV=3	4	1.2	0.7	1	0.583333
P82650	28S ribosomal protein S22, mitochondrial OS=Homo sapiens GN=MRPS22 PE=1 SV=1	4	0.7	1.2	1	1.71429
Q86VP1	Tax1-binding protein 1 OS=Homo sapiens GN=TAX1BP1 PE=1 SV=2	4	1.2	0.7	1	0.583333
Q9UHK6	Alpha-methylacyl-CoA racemase OS=Homo sapiens GN=AMACR PE=1 SV=2	4	1.2	0.7	1	0.583333
Q9H098	Protein FAM107B OS=Homo sapiens GN=FAM107B PE=1 SV=1	4	1.2	0.7	1	0.583333
P13987	CD59 glycoprotein OS=Homo sapiens GN=CD59 PE=1 SV=1	4	0.7	1.2	1	1.71429
P49441	Inositol polyphosphate 1-phosphatase OS=Homo sapiens GN=INPP1 PE=1 SV=1	4	1.2	0.7	1	0.583333
O75843	AP-1 complex subunit gamma-like 2 OS=Homo sapiens GN=AP1G2 PE=1 SV=1	4	0.7	1.2	1	1.71429
Q6NZI2	Polymerase I and transcript release factor OS=Homo sapiens GN=PTRF PE=1 SV=1	4	1.2	0.7	1	0.583333
P04632	Calpain small subunit 1 OS=Homo sapiens GN=CAPNS1 PE=1 SV=1	3	1.2	0.7	1	0.583333
Q9BRQ6	Coiled-coil-helix-coiled-coil-helix domain-containing protein 6, mitochondrial OS=Homo sapiens GN=CHCHD6 PE=1 SV=1	3	0.7	1.2	1	1.71429
Q9Y276	Mitochondrial chaperone BCS1 OS=Homo sapiens GN=BCS1L PE=1 SV=1	3	0.7	1.2	1	1.71429
P05089	Arginase-1 OS=Homo sapiens GN=ARG1 PE=1 SV=2	3	1.2	0.7	1	0.583333
Q5VV42	Threonylcarbamoyladenosine tRNA methylthiotransferase OS=Homo sapiens GN=CDKAL1 PE=1 SV=1	3	0.7	1.2	1	1.71429
Q9H0U6	39S ribosomal protein L18, mitochondrial OS=Homo sapiens GN=MRPL18 PE=1 SV=1	3	0.7	1.2	1	1.71429
Q9H6T0	Epithelial splicing regulatory protein 2 OS=Homo sapiens GN=ESRP2 PE=1 SV=1	3	0.7	1.2	1	1.71429
P60602	Reactive oxygen species modulator 1 OS=Homo sapiens GN=ROMO1 PE=1 SV=1	3	0.7	1.2	1	1.71429
P49715	CCAAT/enhancer-binding protein alpha OS=Homo sapiens GN=CEBPA PE=1 SV=3	3	1.2	0.7	1	0.583333
P51687	Sulfite oxidase, mitochondrial OS=Homo sapiens GN=SUOX PE=1 SV=2	3	0.7	1.2	1	1.71429
P06454	Prothymosin alpha OS=Homo sapiens GN=PTMA PE=1 SV=2	3	1.2	0.7	1	0.583333
Q7L7X3	Serine/threonine-protein kinase TAO1 OS=Homo sapiens GN=TAOK1 PE=1 SV=1	3	1.2	0.7	1	0.583333
Q6P1M3	Lethal(2) giant larvae protein homolog 2 OS=Homo sapiens GN=LLGL2 PE=1 SV=2	3	0.7	1.2	1	1.71429
Q6IQ23	Pleckstrin homology domain-containing family A member 7 OS=Homo sapiens GN=PLEKHA7 PE=1 SV=2	3	0.7	1.2	1	1.71429
Q14680	Maternal embryonic leucine zipper kinase OS=Homo sapiens GN=MELK PE=1 SV=3	3	1.2	0.7	1	0.583333
Q15527	Surfeit locus protein 2 OS=Homo sapiens GN=SURF2 PE=1 SV=3	3	1.2	0.7	1	0.583333
Q93096	Protein tyrosine phosphatase type IVA 1 OS=Homo sapiens GN=PTP4A1 PE=1 SV=2	2	0.7	1.2	1	1.71429
Q96EH3	Mitochondrial assembly of ribosomal large subunit protein 1 OS=Homo sapiens GN=MALSU1 PE=1 SV=1	2	0.7	1.2	1	1.71429
Q9P246	Stromal interaction molecule 2 OS=Homo sapiens GN=STIM2 PE=1 SV=2	2	1.2	0.7	1	0.583333
Q9NVU0	DNA-directed RNA polymerase III subunit RPC5 OS=Homo sapiens GN=POLR3E PE=1 SV=1	2	0.7	1.2	1	1.71429
Q9Y3C8	Ubiquitin-fold modifier-conjugating enzyme 1 OS=Homo sapiens GN=UFC1 PE=1 SV=3	2	1.2	0.7	1	0.583333
Q9Y3D3	28S ribosomal protein S16, mitochondrial OS=Homo sapiens GN=MRPS16 PE=1 SV=1	2	0.7	1.2	1	1.71429
Q9BT40	Inositol polyphosphate 5-phosphatase K OS=Homo sapiens GN=INPP5K PE=1 SV=3	2	1.2	0.7	1	0.583333
P10620	Microsomal glutathione S-transferase 1 OS=Homo sapiens GN=MGST1 PE=1 SV=1	2	1.2	0.7	1	0.583333
P15954	Cytochrome c oxidase subunit 7C, mitochondrial OS=Homo sapiens GN=COX7C PE=1 SV=1	2	0.7	1.2	1	1.71429
O94919	Endonuclease domain-containing 1 protein OS=Homo sapiens GN=ENDOD1 PE=1 SV=2	2	0.7	1.2	1	1.71429
Q6ZNA5	Ferric-chelate reductase 1 OS=Homo sapiens GN=FRRS1 PE=2 SV=2	2	1.2	0.7	1	0.583333
Q8N0X4	Citrate lyase subunit beta-like protein, mitochondrial OS=Homo sapiens GN=CLYBL PE=2 SV=2	2	0.7	1.2	1	1.71429
Q14331	Protein FRG1 OS=Homo sapiens GN=FRG1 PE=1 SV=1	2	0.7	1.2	1	1.71429
Q15751	Probable E3 ubiquitin-protein ligase HERC1 OS=Homo sapiens GN=HERC1 PE=1 SV=2	2	1.2	0.7	1	0.583333
Q96ER3	Protein SAAL1 OS=Homo sapiens GN=SAAL1 PE=1 SV=2	2	1	1.7	1	1.7
Q96NB2	Sideroflexin-2 OS=Homo sapiens GN=SFXN2 PE=1 SV=2	2	1	1.7	1	1.7
Q6GYQ0	Ral GTPase-activating protein subunit alpha-1 OS=Homo sapiens GN=RALGAPA1 PE=1 SV=1	2	1	1.7	1	1.7
P13929	Beta-enolase OS=Homo sapiens GN=ENO3 PE=1 SV=4	8	0.6	1	1	1.66667
Q8TEB1	DDB1- and CUL4-associated factor 11 OS=Homo sapiens GN=DCAF11 PE=1 SV=1	4	0.9	1.5	1	1.66667
Q96BS2	Calcineurin B homologous protein 3 OS=Homo sapiens GN=TESC PE=1 SV=3	4	0.9	1.5	1	1.66667
O95721	Synaptosomal-associated protein 29 OS=Homo sapiens GN=SNAP29 PE=1 SV=1	3	1	0.6	1	0.6
O75592	Probable E3 ubiquitin-protein ligase MYCBP2 OS=Homo sapiens GN=MYCBP2 PE=1 SV=3	3	1.2	2	1	1.66667
Q8IYQ7	Threonine synthase-like 1 OS=Homo sapiens GN=THNSL1 PE=1 SV=2	3	1	0.6	1	0.6
Q15438	Cluster of Cytohesin-1 OS=Homo sapiens GN=CYTH1 PE=1 SV=1 (Q15438)	3	0.6	1	1	1.66667
Q4KMP7	TBC1 domain family member 10B OS=Homo sapiens GN=TBC1D10B PE=1 SV=3	3	0.9	1.5	1	1.66667
Q99504	Eyes absent homolog 3 OS=Homo sapiens GN=EYA3 PE=1 SV=3	2	1	0.6	1	0.6
Q96FK6	WD repeat-containing protein 89 OS=Homo sapiens GN=WDR89 PE=1 SV=1	2	0.6	1	1	1.66667
Q9UPY5	Cystine/glutamate transporter OS=Homo sapiens GN=SLC7A11 PE=1 SV=1	2	0.9	1.5	1	1.66667
P41134	DNA-binding protein inhibitor ID-1 OS=Homo sapiens GN=ID1 PE=1 SV=3	2	1.5	0.9	1	0.6
O60551	Glycylpeptide N-tetradecanoyltransferase 2 OS=Homo sapiens GN=NMT2 PE=1 SV=1	2	0.6	1	1	1.66667
O75525	KH domain-containing, RNA-binding, signal transduction-associated protein 3 OS=Homo sapiens GN=KHDRBS3 PE=1 SV=1	2	0.6	1	1	1.66667
Q8N726	Cyclin-dependent kinase inhibitor 2A, isoform 4 OS=Homo sapiens GN=CDKN2A PE=1 SV=2	2	1.5	0.9	1	0.6
Q8IVF7	Formin-like protein 3 OS=Homo sapiens GN=FMNL3 PE=1 SV=3	2	0.9	1.5	1	1.66667
Q8IUX8	Epidermal growth factor-like protein 6 OS=Homo sapiens GN=EGFL6 PE=2 SV=1	2	1.5	0.9	1	0.6
Q13087	Protein disulfide-isomerase A2 OS=Homo sapiens GN=PDIA2 PE=1 SV=2	2	0.9	1.5	1	1.66667
Q13813	Spectrin alpha chain, non-erythrocytic 1 OS=Homo sapiens GN=SPTAN1 PE=1 SV=3	106	1.3	0.8	1	0.615385
P46013	Antigen KI-67 OS=Homo sapiens GN=MKI67 PE=1 SV=2	68	1.3	0.8	1	0.615385
P42704	Leucine-rich PPR motif-containing protein, mitochondrial OS=Homo sapiens GN=LRPPRC PE=1 SV=3	52	0.8	1.3	1	1.625
P10809	60 kDa heat shock protein, mitochondrial OS=Homo sapiens GN=HSPD1 PE=1 SV=2	36	0.8	1.3	1	1.625
Q07065	Cytoskeleton-associated protein 4 OS=Homo sapiens GN=CKAP4 PE=1 SV=2	35	1.3	0.8	1	0.615385
P06753	Cluster of Tropomyosin alpha-3 chain OS=Homo sapiens GN=TPM3 PE=1 SV=1 (P06753)	27	1.3	0.8	1	0.615385
P30101	Protein disulfide-isomerase A3 OS=Homo sapiens GN=PDIA3 PE=1 SV=4	25	0.8	1.3	1	1.625
O75976	Carboxypeptidase D OS=Homo sapiens GN=CPD PE=1 SV=2	25	1.3	0.8	1	0.615385
Q14571	Inositol 1,4,5-trisphosphate receptor type 2 OS=Homo sapiens GN=ITPR2 PE=1 SV=2	25	0.8	1.3	1	1.625
P55265	Double-stranded RNA-specific adenosine deaminase OS=Homo sapiens GN=ADAR PE=1 SV=4	24	1.3	0.8	1	0.615385
P49411	Elongation factor Tu, mitochondrial OS=Homo sapiens GN=TUFM PE=1 SV=2	22	0.8	1.3	1	1.625
Q9H0B6	Kinesin light chain 2 OS=Homo sapiens GN=KLC2 PE=1 SV=1	20	1.3	0.8	1	0.615385
P14735	Insulin-degrading enzyme OS=Homo sapiens GN=IDE PE=1 SV=4	19	1.3	0.8	1	0.615385
O75410	Transforming acidic coiled-coil-containing protein 1 OS=Homo sapiens GN=TACC1 PE=1 SV=2	17	1.3	0.8	1	0.615385
O60437	Periplakin OS=Homo sapiens GN=PPL PE=1 SV=4	17	1.3	0.8	1	0.615385
Q9Y6E2	Basic leucine zipper and W2 domain-containing protein 2 OS=Homo sapiens GN=BZW2 PE=1 SV=1	16	1.3	0.8	1	0.615385
O43175	D-3-phosphoglycerate dehydrogenase OS=Homo sapiens GN=PHGDH PE=1 SV=4	15	1.3	0.8	1	0.615385
P20810	Calpastatin OS=Homo sapiens GN=CAST PE=1 SV=4	15	1.3	0.8	1	0.615385
P07602	Proactivator polypeptide OS=Homo sapiens GN=PSAP PE=1 SV=2	15	1.3	0.8	1	0.615385
Q9Y263	Phospholipase A-2-activating protein OS=Homo sapiens GN=PLAA PE=1 SV=2	15	1.3	0.8	1	0.615385
Q9HD20	Probable cation-transporting ATPase 13A1 OS=Homo sapiens GN=ATP13A1 PE=1 SV=2	15	1.3	0.8	1	0.615385
P50895	Basal cell adhesion molecule OS=Homo sapiens GN=BCAM PE=1 SV=2	14	1.3	0.8	1	0.615385
P36578	60S ribosomal protein L4 OS=Homo sapiens GN=RPL4 PE=1 SV=5	14	1.3	0.8	1	0.615385
P48449	Lanosterol synthase OS=Homo sapiens GN=LSS PE=1 SV=1	14	1.3	0.8	1	0.615385
Q9Y6W3	Calpain-7 OS=Homo sapiens GN=CAPN7 PE=1 SV=1	14	1.3	0.8	1	0.615385
Q02878	60S ribosomal protein L6 OS=Homo sapiens GN=RPL6 PE=1 SV=3	13	1.3	0.8	1	0.615385
P26641	Elongation factor 1-gamma OS=Homo sapiens GN=EEF1G PE=1 SV=3	13	1.3	0.8	1	0.615385
P35611	Cluster of Alpha-adducin OS=Homo sapiens GN=ADD1 PE=1 SV=2 (P35611)	13	1.3	0.8	1	0.615385
Q12929	Epidermal growth factor receptor kinase substrate 8 OS=Homo sapiens GN=EPS8 PE=1 SV=1	13	1.3	0.8	1	0.615385
Q02952	A-kinase anchor protein 12 OS=Homo sapiens GN=AKAP12 PE=1 SV=4	13	0.8	1.3	1	1.625
Q13043	Cluster of Serine/threonine-protein kinase 4 OS=Homo sapiens GN=STK4 PE=1 SV=2 (Q13043)	13	0.8	1.3	1	1.625
P23284	Peptidyl-prolyl cis-trans isomerase B OS=Homo sapiens GN=PPIB PE=1 SV=2	12	0.8	1.3	1	1.625
Q99873	Cluster of Protein arginine N-methyltransferase 1 OS=Homo sapiens GN=PRMT1 PE=1 SV=2 (Q99873)	12	1.3	0.8	1	0.615385
P62424	60S ribosomal protein L7a OS=Homo sapiens GN=RPL7A PE=1 SV=2	12	1.3	0.8	1	0.615385
Q9Y3F4	Serine-threonine kinase receptor-associated protein OS=Homo sapiens GN=STRAP PE=1 SV=1	12	1.3	0.8	1	0.615385
Q13884	Beta-1-syntrophin OS=Homo sapiens GN=SNTB1 PE=1 SV=3	12	0.8	1.3	1	1.625
O94776	Metastasis-associated protein MTA2 OS=Homo sapiens GN=MTA2 PE=1 SV=1	12	1.3	0.8	1	0.615385
Q96R06	Sperm-associated antigen 5 OS=Homo sapiens GN=SPAG5 PE=1 SV=2	12	1.3	0.8	1	0.615385
P78417	Glutathione S-transferase omega-1 OS=Homo sapiens GN=GSTO1 PE=1 SV=2	11	1.3	0.8	1	0.615385
Q8WXF1	Paraspeckle component 1 OS=Homo sapiens GN=PSPC1 PE=1 SV=1	11	1.3	0.8	1	0.615385
P51648	Cluster of Fatty aldehyde dehydrogenase OS=Homo sapiens GN=ALDH3A2 PE=1 SV=1 (P51648)	11	0.8	1.3	1	1.625
Q9UEY8	Gamma-adducin OS=Homo sapiens GN=ADD3 PE=1 SV=1	11	1.3	0.8	1	0.615385
Q96SB4	Cluster of SRSF protein kinase 1 OS=Homo sapiens GN=SRPK1 PE=1 SV=2 (Q96SB4)	11	0.8	1.3	1	1.625
P98194	Calcium-transporting ATPase type 2C member 1 OS=Homo sapiens GN=ATP2C1 PE=1 SV=3	11	1.3	0.8	1	0.615385
Q53EP0	Fibronectin type III domain-containing protein 3B OS=Homo sapiens GN=FNDC3B PE=1 SV=2	11	0.8	1.3	1	1.625
Q02809	Procollagen-lysine,2-oxoglutarate 5-dioxygenase 1 OS=Homo sapiens GN=PLOD1 PE=1 SV=2	10	0.8	1.3	1	1.625
O60784	Target of Myb protein 1 OS=Homo sapiens GN=TOM1 PE=1 SV=2	10	1.3	0.8	1	0.615385
Q5SSJ5	Heterochromatin protein 1-binding protein 3 OS=Homo sapiens GN=HP1BP3 PE=1 SV=1	10	1.3	0.8	1	0.615385
Q96EY7	Pentatricopeptide repeat-containing protein 3, mitochondrial OS=Homo sapiens GN=PTCD3 PE=1 SV=3	10	0.8	1.3	1	1.625
Q8WZA9	Immunity-related GTPase family Q protein OS=Homo sapiens GN=IRGQ PE=1 SV=1	10	1.3	0.8	1	0.615385
Q96DZ1	Endoplasmic reticulum lectin 1 OS=Homo sapiens GN=ERLEC1 PE=1 SV=1	10	0.8	1.3	1	1.625
P23368	NAD-dependent malic enzyme, mitochondrial OS=Homo sapiens GN=ME2 PE=1 SV=1	10	1.3	0.8	1	0.615385
P30084	Enoyl-CoA hydratase, mitochondrial OS=Homo sapiens GN=ECHS1 PE=1 SV=4	9	1.3	0.8	1	0.615385
P39748	Flap endonuclease 1 OS=Homo sapiens GN=FEN1 PE=1 SV=1	9	1.3	0.8	1	0.615385
P22307	Non-specific lipid-transfer protein OS=Homo sapiens GN=SCP2 PE=1 SV=2	9	1.3	0.8	1	0.615385
O14950	Cluster of Myosin regulatory light chain 12B OS=Homo sapiens GN=MYL12B PE=1 SV=2 (O14950)	9	1.3	0.8	1	0.615385
Q9BXW9	Fanconi anemia group D2 protein OS=Homo sapiens GN=FANCD2 PE=1 SV=1	9	1.3	0.8	1	0.615385
Q01469	Fatty acid-binding protein, epidermal OS=Homo sapiens GN=FABP5 PE=1 SV=3	9	1.3	0.8	1	0.615385
Q6PL18	ATPase family AAA domain-containing protein 2 OS=Homo sapiens GN=ATAD2 PE=1 SV=1	9	0.8	1.3	1	1.625
Q9Y6N5	Sulfide:quinone oxidoreductase, mitochondrial OS=Homo sapiens GN=SQRDL PE=1 SV=1	9	0.8	1.3	1	1.625
Q8TE67	Epidermal growth factor receptor kinase substrate 8-like protein 3 OS=Homo sapiens GN=EPS8L3 PE=1 SV=2	9	1.3	0.8	1	0.615385
Q96RE7	Nucleus accumbens-associated protein 1 OS=Homo sapiens GN=NACC1 PE=1 SV=1	9	1.3	0.8	1	0.615385
Q9UPY3	Endoribonuclease Dicer OS=Homo sapiens GN=DICER1 PE=1 SV=3	9	0.8	1.3	1	1.625
O15305	Phosphomannomutase 2 OS=Homo sapiens GN=PMM2 PE=1 SV=1	9	0.8	1.3	1	1.625
P35613	Basigin OS=Homo sapiens GN=BSG PE=1 SV=2	8	0.8	1.3	1	1.625
P61313	60S ribosomal protein L15 OS=Homo sapiens GN=RPL15 PE=1 SV=2	8	1.3	0.8	1	0.615385
Q9UKY7	Protein CDV3 homolog OS=Homo sapiens GN=CDV3 PE=1 SV=1	8	1.3	0.8	1	0.615385
Q9BZE1	39S ribosomal protein L37, mitochondrial OS=Homo sapiens GN=MRPL37 PE=1 SV=2	8	0.8	1.3	1	1.625
Q96P48	Arf-GAP with Rho-GAP domain, ANK repeat and PH domain-containing protein 1 OS=Homo sapiens GN=ARAP1 PE=1 SV=3	8	0.8	1.3	1	1.625
O00170	AH receptor-interacting protein OS=Homo sapiens GN=AIP PE=1 SV=2	8	1.3	0.8	1	0.615385
Q16850	Lanosterol 14-alpha demethylase OS=Homo sapiens GN=CYP51A1 PE=1 SV=3	8	1.3	0.8	1	0.615385
O43847	Nardilysin OS=Homo sapiens GN=NRD1 PE=1 SV=2	8	1.3	0.8	1	0.615385
Q92609	TBC1 domain family member 5 OS=Homo sapiens GN=TBC1D5 PE=1 SV=1	8	1.3	0.8	1	0.615385
O15511	Actin-related protein 2/3 complex subunit 5 OS=Homo sapiens GN=ARPC5 PE=1 SV=3	8	1.3	0.8	1	0.615385
Q13459	Unconventional myosin-IXb OS=Homo sapiens GN=MYO9B PE=1 SV=3	8	1.3	0.8	1	0.615385
Q00325	Phosphate carrier protein, mitochondrial OS=Homo sapiens GN=SLC25A3 PE=1 SV=2	7	1.3	0.8	1	0.615385
O75396	Vesicle-trafficking protein SEC22b OS=Homo sapiens GN=SEC22B PE=1 SV=4	7	1.3	0.8	1	0.615385
O96005	Cleft lip and palate transmembrane protein 1 OS=Homo sapiens GN=CLPTM1 PE=1 SV=1	7	1.3	0.8	1	0.615385
P48426	Phosphatidylinositol 5-phosphate 4-kinase type-2 alpha OS=Homo sapiens GN=PIP4K2A PE=1 SV=2	7	0.8	1.3	1	1.625
Q9BRJ2	39S ribosomal protein L45, mitochondrial OS=Homo sapiens GN=MRPL45 PE=1 SV=2	7	0.8	1.3	1	1.625
Q9BTW9	Tubulin-specific chaperone D OS=Homo sapiens GN=TBCD PE=1 SV=2	7	0.8	1.3	1	1.625
P53350	Serine/threonine-protein kinase PLK1 OS=Homo sapiens GN=PLK1 PE=1 SV=1	7	0.8	1.3	1	1.625
P04004	Vitronectin OS=Homo sapiens GN=VTN PE=1 SV=1	7	1.3	0.8	1	0.615385
Q07021	Complement component 1 Q subcomponent-binding protein, mitochondrial OS=Homo sapiens GN=C1QBP PE=1 SV=1	6	0.8	1.3	1	1.625
Q01650	Large neutral amino acids transporter small subunit 1 OS=Homo sapiens GN=SLC7A5 PE=1 SV=2	6	0.8	1.3	1	1.625
Q9H9J2	39S ribosomal protein L44, mitochondrial OS=Homo sapiens GN=MRPL44 PE=1 SV=1	6	0.8	1.3	1	1.625
Q92734	Protein TFG OS=Homo sapiens GN=TFG PE=1 SV=2	6	1.3	0.8	1	0.615385
O75663	TIP41-like protein OS=Homo sapiens GN=TIPRL PE=1 SV=2	6	1.3	0.8	1	0.615385
Q13907	Cluster of Isopentenyl-diphosphate Delta-isomerase 1 OS=Homo sapiens GN=IDI1 PE=1 SV=2 (Q13907)	6	1.3	0.8	1	0.615385
O75170	Serine/threonine-protein phosphatase 6 regulatory subunit 2 OS=Homo sapiens GN=PPP6R2 PE=1 SV=2	6	1.3	0.8	1	0.615385
Q93099	Homogentisate 1,2-dioxygenase OS=Homo sapiens GN=HGD PE=1 SV=2	6	1.3	0.8	1	0.615385
O95376	E3 ubiquitin-protein ligase ARIH2 OS=Homo sapiens GN=ARIH2 PE=1 SV=1	6	1.3	0.8	1	0.615385
Q8WUP2	Filamin-binding LIM protein 1 OS=Homo sapiens GN=FBLIM1 PE=1 SV=2	6	1.3	0.8	1	0.615385
Q9UN37	Vacuolar protein sorting-associated protein 4A OS=Homo sapiens GN=VPS4A PE=1 SV=1	6	0.8	1.3	1	1.625
Q9H0L4	Cleavage stimulation factor subunit 2 tau variant OS=Homo sapiens GN=CSTF2T PE=1 SV=1	6	1.3	0.8	1	0.615385
O15213	WD repeat-containing protein 46 OS=Homo sapiens GN=WDR46 PE=1 SV=3	6	0.8	1.3	1	1.625
Q8NC56	LEM domain-containing protein 2 OS=Homo sapiens GN=LEMD2 PE=1 SV=1	6	0.8	1.3	1	1.625
Q13257	Mitotic spindle assembly checkpoint protein MAD2A OS=Homo sapiens GN=MAD2L1 PE=1 SV=1	6	0.8	1.3	1	1.625
Q15165	Serum paraoxonase/arylesterase 2 OS=Homo sapiens GN=PON2 PE=1 SV=3	5	1.3	0.8	1	0.615385
P24666	Low molecular weight phosphotyrosine protein phosphatase OS=Homo sapiens GN=ACP1 PE=1 SV=3	5	0.8	1.3	1	1.625
Q9NZT2	Opioid growth factor receptor OS=Homo sapiens GN=OGFR PE=1 SV=3	5	0.8	1.3	1	1.625
P14324	Farnesyl pyrophosphate synthase OS=Homo sapiens GN=FDPS PE=1 SV=4	5	1.3	0.8	1	0.615385
Q8WVM0	Dimethyladenosine transferase 1, mitochondrial OS=Homo sapiens GN=TFB1M PE=1 SV=1	5	0.8	1.3	1	1.625
Q9Y639	Neuroplastin OS=Homo sapiens GN=NPTN PE=1 SV=2	5	1.3	0.8	1	0.615385
Q9Y676	28S ribosomal protein S18b, mitochondrial OS=Homo sapiens GN=MRPS18B PE=1 SV=1	5	0.8	1.3	1	1.625
Q9NP92	28S ribosomal protein S30, mitochondrial OS=Homo sapiens GN=MRPS30 PE=1 SV=2	5	0.8	1.3	1	1.625
Q9NRV9	Heme-binding protein 1 OS=Homo sapiens GN=HEBP1 PE=1 SV=1	5	1.3	0.8	1	0.615385
Q9UKL0	REST corepressor 1 OS=Homo sapiens GN=RCOR1 PE=1 SV=1	5	0.8	1.3	1	1.625
Q96GK7	Fumarylacetoacetate hydrolase domain-containing protein 2A OS=Homo sapiens GN=FAHD2A PE=1 SV=1	5	0.8	1.3	1	1.625
Q9NRZ7	1-acyl-sn-glycerol-3-phosphate acyltransferase gamma OS=Homo sapiens GN=AGPAT3 PE=1 SV=1	5	0.8	1.3	1	1.625
Q9UK23	N-acetylglucosamine-1-phosphodiester alpha-N-acetylglucosaminidase OS=Homo sapiens GN=NAGPA PE=2 SV=2	5	0.8	1.3	1	1.625
Q7LBR1	Charged multivesicular body protein 1b OS=Homo sapiens GN=CHMP1B PE=1 SV=1	5	1.3	0.8	1	0.615385
Q9BTC8	Metastasis-associated protein MTA3 OS=Homo sapiens GN=MTA3 PE=1 SV=2	4	0.8	1.3	1	1.625
Q96CS3	FAS-associated factor 2 OS=Homo sapiens GN=FAF2 PE=1 SV=2	4	1.3	0.8	1	0.615385
A1L0T0	Acetolactate synthase-like protein OS=Homo sapiens GN=ILVBL PE=1 SV=2	4	0.8	1.3	1	1.625
P54687	Branched-chain-amino-acid aminotransferase, cytosolic OS=Homo sapiens GN=BCAT1 PE=1 SV=3	4	1.3	0.8	1	0.615385
O75964	ATP synthase subunit g, mitochondrial OS=Homo sapiens GN=ATP5L PE=1 SV=3	4	0.8	1.3	1	1.625
Q9BRX5	DNA replication complex GINS protein PSF3 OS=Homo sapiens GN=GINS3 PE=1 SV=1	4	0.8	1.3	1	1.625
Q99988	Growth/differentiation factor 15 OS=Homo sapiens GN=GDF15 PE=1 SV=3	4	0.8	1.3	1	1.625
Q9H0V9	VIP36-like protein OS=Homo sapiens GN=LMAN2L PE=1 SV=1	4	0.8	1.3	1	1.625
P18283	Glutathione peroxidase 2 OS=Homo sapiens GN=GPX2 PE=1 SV=3	4	0.8	1.3	1	1.625
P49326	Dimethylaniline monooxygenase [N-oxide-forming] 5 OS=Homo sapiens GN=FMO5 PE=2 SV=2	4	0.8	1.3	1	1.625
O15260	Surfeit locus protein 4 OS=Homo sapiens GN=SURF4 PE=1 SV=3	3	1.3	0.8	1	0.615385
P60983	Cluster of Glia maturation factor beta OS=Homo sapiens GN=GMFB PE=1 SV=2 (P60983)	3	1.3	0.8	1	0.615385
Q04837	Single-stranded DNA-binding protein, mitochondrial OS=Homo sapiens GN=SSBP1 PE=1 SV=1	3	1.3	0.8	1	0.615385
Q96EL2	28S ribosomal protein S24, mitochondrial OS=Homo sapiens GN=MRPS24 PE=1 SV=1	3	0.8	1.3	1	1.625
Q96BW5	Phosphotriesterase-related protein OS=Homo sapiens GN=PTER PE=1 SV=1	3	1.3	0.8	1	0.615385
Q96BY9	Store-operated calcium entry-associated regulatory factor OS=Homo sapiens GN=TMEM66 PE=1 SV=1	3	0.8	1.3	1	1.625
Q9BYC8	39S ribosomal protein L32, mitochondrial OS=Homo sapiens GN=MRPL32 PE=1 SV=1	3	0.8	1.3	1	1.625
Q9H3H3	UPF0696 protein C11orf68 OS=Homo sapiens GN=C11orf68 PE=1 SV=2	3	0.8	1.3	1	1.625
P37173	TGF-beta receptor type-2 OS=Homo sapiens GN=TGFBR2 PE=1 SV=2	3	0.8	1.3	1	1.625
P20962	Parathymosin OS=Homo sapiens GN=PTMS PE=1 SV=2	3	1.3	0.8	1	0.615385
P82664	28S ribosomal protein S10, mitochondrial OS=Homo sapiens GN=MRPS10 PE=1 SV=2	3	0.8	1.3	1	1.625
P51580	Thiopurine S-methyltransferase OS=Homo sapiens GN=TPMT PE=1 SV=1	3	0.8	1.3	1	1.625
O43676	NADH dehydrogenase [ubiquinone] 1 beta subcomplex subunit 3 OS=Homo sapiens GN=NDUFB3 PE=1 SV=3	3	0.8	1.3	1	1.625
P00813	Adenosine deaminase OS=Homo sapiens GN=ADA PE=1 SV=3	3	0.8	1.3	1	1.625
P07199	Major centromere autoantigen B OS=Homo sapiens GN=CENPB PE=1 SV=2	3	1.3	0.8	1	0.615385
P04798	Cytochrome P450 1A1 OS=Homo sapiens GN=CYP1A1 PE=1 SV=1	3	0.8	1.3	1	1.625
Q6GQQ9	OTU domain-containing protein 7B OS=Homo sapiens GN=OTUD7B PE=1 SV=1	3	1.3	0.8	1	0.615385
Q8NCH0	Carbohydrate sulfotransferase 14 OS=Homo sapiens GN=CHST14 PE=1 SV=2	3	0.8	1.3	1	1.625
Q8N999	Uncharacterized protein C12orf29 OS=Homo sapiens GN=C12orf29 PE=1 SV=2	3	1.3	0.8	1	0.615385
Q658P3	Metalloreductase STEAP3 OS=Homo sapiens GN=STEAP3 PE=1 SV=2	3	0.8	1.3	1	1.625
Q9H4A6	Golgi phosphoprotein 3 OS=Homo sapiens GN=GOLPH3 PE=1 SV=1	2	0.8	1.3	1	1.625
O14737	Programmed cell death protein 5 OS=Homo sapiens GN=PDCD5 PE=1 SV=3	2	1.3	0.8	1	0.615385
Q8N2F6	Armadillo repeat-containing protein 10 OS=Homo sapiens GN=ARMC10 PE=1 SV=1	2	1.3	0.8	1	0.615385
P15151	Poliovirus receptor OS=Homo sapiens GN=PVR PE=1 SV=2	2	1.3	0.8	1	0.615385
P61009	Signal peptidase complex subunit 3 OS=Homo sapiens GN=SPCS3 PE=1 SV=1	2	0.8	1.3	1	1.625
P50914	60S ribosomal protein L14 OS=Homo sapiens GN=RPL14 PE=1 SV=4	2	1.3	0.8	1	0.615385
B1AK53	Espin OS=Homo sapiens GN=ESPN PE=1 SV=1	2	0.8	1.3	1	1.625
Q96AT9	Ribulose-phosphate 3-epimerase OS=Homo sapiens GN=RPE PE=1 SV=1	2	0.8	1.3	1	1.625
Q92908	Transcription factor GATA-6 OS=Homo sapiens GN=GATA6 PE=1 SV=2	2	1.3	0.8	1	0.615385
Q8WXE0	Caskin-2 OS=Homo sapiens GN=CASKIN2 PE=1 SV=2	2	1.3	0.8	1	0.615385
Q96CS2	HAUS augmin-like complex subunit 1 OS=Homo sapiens GN=HAUS1 PE=1 SV=1	2	1.3	0.8	1	0.615385
Q96PU4	E3 ubiquitin-protein ligase UHRF2 OS=Homo sapiens GN=UHRF2 PE=1 SV=1	2	0.8	1.3	1	1.625
Q9UIS9	Methyl-CpG-binding domain protein 1 OS=Homo sapiens GN=MBD1 PE=1 SV=2	2	0.8	1.3	1	1.625
Q9NSI6	Bromodomain and WD repeat-containing protein 1 OS=Homo sapiens GN=BRWD1 PE=1 SV=4	2	0.8	1.3	1	1.625
Q9NS00	Glycoprotein-N-acetylgalactosamine 3-beta-galactosyltransferase 1 OS=Homo sapiens GN=C1GALT1 PE=1 SV=1	2	0.8	1.3	1	1.625
Q9HCE5	Methyltransferase-like protein 14 OS=Homo sapiens GN=METTL14 PE=1 SV=2	2	0.8	1.3	1	1.625
Q9UDX5	Mitochondrial fission process protein 1 OS=Homo sapiens GN=MTFP1 PE=1 SV=1	2	0.8	1.3	1	1.625
Q9BYG5	Partitioning defective 6 homolog beta OS=Homo sapiens GN=PARD6B PE=1 SV=1	2	1.3	0.8	1	0.615385
Q9BYK8	Peroxisomal proliferator-activated receptor A-interacting complex 285 kDa protein OS=Homo sapiens GN=PRIC285 PE=1 SV=6	2	0.8	1.3	1	1.625
Q9H7H0	Methyltransferase-like protein 17, mitochondrial OS=Homo sapiens GN=METTL17 PE=1 SV=1	2	0.8	1.3	1	1.625
Q9H1J1	Regulator of nonsense transcripts 3A OS=Homo sapiens GN=UPF3A PE=1 SV=1	2	0.8	1.3	1	1.625
P10109	Adrenodoxin, mitochondrial OS=Homo sapiens GN=FDX1 PE=1 SV=1	2	0.8	1.3	1	1.625
P60520	Gamma-aminobutyric acid receptor-associated protein-like 2 OS=Homo sapiens GN=GABARAPL2 PE=1 SV=1	2	1.3	0.8	1	0.615385
P56211	cAMP-regulated phosphoprotein 19 OS=Homo sapiens GN=ARPP19 PE=1 SV=2	2	0.8	1.3	1	1.625
A6NGE4	Cluster of DDB1- and CUL4-associated factor 8-like protein 1 OS=Homo sapiens GN=DCAF8L1 PE=2 SV=1 (A6NGE4)	2	1.3	0.8	1	0.615385
O15127	Secretory carrier-associated membrane protein 2 OS=Homo sapiens GN=SCAMP2 PE=1 SV=2	2	1.3	0.8	1	0.615385
O14907	Tax1-binding protein 3 OS=Homo sapiens GN=TAX1BP3 PE=1 SV=2	2	1.3	0.8	1	0.615385
P01042	Kininogen-1 OS=Homo sapiens GN=KNG1 PE=1 SV=2	2	1.3	0.8	1	0.615385
P02655	Apolipoprotein C-II OS=Homo sapiens GN=APOC2 PE=1 SV=1	2	1.3	0.8	1	0.615385
O75600	2-amino-3-ketobutyrate coenzyme A ligase, mitochondrial OS=Homo sapiens GN=GCAT PE=2 SV=1	2	1.3	0.8	1	0.615385
Q7L592	Protein midA homolog, mitochondrial OS=Homo sapiens GN=C2orf56 PE=1 SV=1	2	0.8	1.3	1	1.625
Q6P1X6	UPF0598 protein C8orf82 OS=Homo sapiens GN=C8orf82 PE=1 SV=2	2	0.8	1.3	1	1.625
Q8N4P3	Guanosine-3',5'-bis(diphosphate) 3'-pyrophosphohydrolase MESH1 OS=Homo sapiens GN=HDDC3 PE=1 SV=3	2	1.3	0.8	1	0.615385
Q8N4J0	UPF0586 protein C9orf41 OS=Homo sapiens GN=C9orf41 PE=1 SV=1	2	1.3	0.8	1	0.615385
Q53LP3	Ankyrin repeat domain-containing protein SOWAHC OS=Homo sapiens GN=SOWAHC PE=1 SV=1	2	0.8	1.3	1	1.625
Q5VST6	Abhydrolase domain-containing protein FAM108B1 OS=Homo sapiens GN=FAM108B1 PE=2 SV=1	2	1.3	0.8	1	0.615385
Q99569	Plakophilin-4 OS=Homo sapiens GN=PKP4 PE=1 SV=2	3	1	1.6	1	1.6
Q8WYH8	Inhibitor of growth protein 5 OS=Homo sapiens GN=ING5 PE=1 SV=1	2	1.6	1	1	0.625
Q9UP95	Solute carrier family 12 member 4 OS=Homo sapiens GN=SLC12A4 PE=1 SV=2	2	1.6	1	1	0.625
Q15061	WD repeat-containing protein 43 OS=Homo sapiens GN=WDR43 PE=1 SV=3	8	0.7	1.1	1	1.57143
Q9Y305	Acyl-coenzyme A thioesterase 9, mitochondrial OS=Homo sapiens GN=ACOT9 PE=1 SV=2	8	0.7	1.1	1	1.57143
Q8NFW8	N-acylneuraminate cytidylyltransferase OS=Homo sapiens GN=CMAS PE=1 SV=2	8	1.1	0.7	1	0.636364
P05362	Intercellular adhesion molecule 1 OS=Homo sapiens GN=ICAM1 PE=1 SV=2	7	0.7	1.1	1	1.57143
Q13144	Translation initiation factor eIF-2B subunit epsilon OS=Homo sapiens GN=EIF2B5 PE=1 SV=3	7	0.7	1.1	1	1.57143
Q9BPW8	Protein NipSnap homolog 1 OS=Homo sapiens GN=NIPSNAP1 PE=1 SV=1	6	1.1	0.7	1	0.636364
Q9NYL2	Mitogen-activated protein kinase kinase kinase MLT OS=Homo sapiens GN=MLTK PE=1 SV=3	6	1.1	0.7	1	0.636364
Q70E73	Ras-associated and pleckstrin homology domains-containing protein 1 OS=Homo sapiens GN=RAPH1 PE=1 SV=3	6	1.1	0.7	1	0.636364
Q13084	39S ribosomal protein L28, mitochondrial OS=Homo sapiens GN=MRPL28 PE=1 SV=4	6	0.7	1.1	1	1.57143
P09001	39S ribosomal protein L3, mitochondrial OS=Homo sapiens GN=MRPL3 PE=1 SV=1	5	0.7	1.1	1	1.57143
Q02127	Dihydroorotate dehydrogenase (quinone), mitochondrial OS=Homo sapiens GN=DHODH PE=1 SV=3	5	0.7	1.1	1	1.57143
Q9ULW3	Activator of basal transcription 1 OS=Homo sapiens GN=ABT1 PE=1 SV=1	5	0.7	1.1	1	1.57143
Q8IY17	Neuropathy target esterase OS=Homo sapiens GN=PNPLA6 PE=1 SV=2	5	1.1	0.7	1	0.636364
Q15363	Transmembrane emp24 domain-containing protein 2 OS=Homo sapiens GN=TMED2 PE=1 SV=1	4	0.7	1.1	1	1.57143
Q8IYB3	Serine/arginine repetitive matrix protein 1 OS=Homo sapiens GN=SRRM1 PE=1 SV=2	4	1.1	0.7	1	0.636364
Q96DG6	Carboxymethylenebutenolidase homolog OS=Homo sapiens GN=CMBL PE=1 SV=1	4	0.7	1.1	1	1.57143
P62273	40S ribosomal protein S29 OS=Homo sapiens GN=RPS29 PE=1 SV=2	4	0.7	1.1	1	1.57143
Q9ULC4	Malignant T-cell-amplified sequence 1 OS=Homo sapiens GN=MCTS1 PE=1 SV=1	4	0.7	1.1	1	1.57143
Q96MG7	Melanoma-associated antigen G1 OS=Homo sapiens GN=NDNL2 PE=1 SV=1	4	0.7	1.1	1	1.57143
Q9P0V3	SH3 domain-binding protein 4 OS=Homo sapiens GN=SH3BP4 PE=1 SV=1	4	0.7	1.1	1	1.57143
Q9BRZ2	E3 ubiquitin-protein ligase TRIM56 OS=Homo sapiens GN=TRIM56 PE=1 SV=3	4	0.7	1.1	1	1.57143
Q86VW0	SEC14 domain and spectrin repeat-containing protein 1 OS=Homo sapiens GN=SESTD1 PE=1 SV=2	4	0.7	1.1	1	1.57143
Q9NR46	Endophilin-B2 OS=Homo sapiens GN=SH3GLB2 PE=1 SV=1	3	0.7	1.1	1	1.57143
Q9BSH4	Translational activator of cytochrome c oxidase 1 OS=Homo sapiens GN=TACO1 PE=1 SV=1	3	0.7	1.1	1	1.57143
Q9UQB8	Brain-specific angiogenesis inhibitor 1-associated protein 2 OS=Homo sapiens GN=BAIAP2 PE=1 SV=1	3	0.7	1.1	1	1.57143
P35240	Merlin OS=Homo sapiens GN=NF2 PE=1 SV=1	3	1.1	0.7	1	0.636364
O60783	28S ribosomal protein S14, mitochondrial OS=Homo sapiens GN=MRPS14 PE=1 SV=1	3	0.7	1.1	1	1.57143
O95619	YEATS domain-containing protein 4 OS=Homo sapiens GN=YEATS4 PE=1 SV=1	3	1.1	0.7	1	0.636364
Q8N0W3	L-fucose kinase OS=Homo sapiens GN=FUK PE=2 SV=2	3	1.1	0.7	1	0.636364
P26374	Rab proteins geranylgeranyltransferase component A 2 OS=Homo sapiens GN=CHML PE=1 SV=2	2	1.1	0.7	1	0.636364
Q92989	Polyribonucleotide 5'-hydroxyl-kinase Clp1 OS=Homo sapiens GN=CLP1 PE=1 SV=1	2	1.1	0.7	1	0.636364
P11802	Cyclin-dependent kinase 4 OS=Homo sapiens GN=CDK4 PE=1 SV=2	2	1.1	0.7	1	0.636364
P16383	GC-rich sequence DNA-binding factor 2 OS=Homo sapiens GN=GCFC2 PE=1 SV=2	2	0.7	1.1	1	1.57143
P62072	Mitochondrial import inner membrane translocase subunit Tim10 OS=Homo sapiens GN=TIMM10 PE=1 SV=1	2	1.1	0.7	1	0.636364
Q86UB9	Transmembrane protein 135 OS=Homo sapiens GN=TMEM135 PE=2 SV=2	2	0.7	1.1	1	1.57143
Q6PJI9	WD repeat-containing protein 59 OS=Homo sapiens GN=WDR59 PE=1 SV=2	2	1.1	0.7	1	0.636364
Q8IX07	Zinc finger protein ZFPM1 OS=Homo sapiens GN=ZFPM1 PE=1 SV=2	2	1.1	0.7	1	0.636364
Q12834	Cell division cycle protein 20 homolog OS=Homo sapiens GN=CDC20 PE=1 SV=2	2	1.1	0.7	1	0.636364
Q68CP9	AT-rich interactive domain-containing protein 2 OS=Homo sapiens GN=ARID2 PE=1 SV=2	2	1.1	0.7	1	0.636364
P05783	Keratin, type I cytoskeletal 18 OS=Homo sapiens GN=KRT18 PE=1 SV=2	31	1.4	0.9	1	0.642857
Q13547	Histone deacetylase 1 OS=Homo sapiens GN=HDAC1 PE=1 SV=1	10	1.4	0.9	1	0.642857
Q6NXE6	Armadillo repeat-containing protein 6 OS=Homo sapiens GN=ARMC6 PE=1 SV=2	7	1.4	0.9	1	0.642857
Q96GM8	Target of EGR1 protein 1 OS=Homo sapiens GN=TOE1 PE=1 SV=1	6	1.4	0.9	1	0.642857
Q9Y2Z2	Protein MTO1 homolog, mitochondrial OS=Homo sapiens GN=MTO1 PE=1 SV=2	6	0.9	1.4	1	1.55556
Q86V21	Acetoacetyl-CoA synthetase OS=Homo sapiens GN=AACS PE=1 SV=1	6	0.9	1.4	1	1.55556
Q99729	Heterogeneous nuclear ribonucleoprotein A/B OS=Homo sapiens GN=HNRNPAB PE=1 SV=2	5	1.4	0.9	1	0.642857
P49006	MARCKS-related protein OS=Homo sapiens GN=MARCKSL1 PE=1 SV=2	5	1.4	0.9	1	0.642857
Q9BTZ2	Cluster of Dehydrogenase/reductase SDR family member 4 OS=Homo sapiens GN=DHRS4 PE=1 SV=3 (Q9BTZ2)	5	0.9	1.4	1	1.55556
Q92974	Rho guanine nucleotide exchange factor 2 OS=Homo sapiens GN=ARHGEF2 PE=1 SV=4	5	1.4	0.9	1	0.642857
Q8TF74	WAS/WASL-interacting protein family member 2 OS=Homo sapiens GN=WIPF2 PE=1 SV=1	5	1.4	0.9	1	0.642857
Q9UJY4	ADP-ribosylation factor-binding protein GGA2 OS=Homo sapiens GN=GGA2 PE=1 SV=3	5	0.9	1.4	1	1.55556
Q7Z7E8	Cluster of Ubiquitin-conjugating enzyme E2 Q1 OS=Homo sapiens GN=UBE2Q1 PE=1 SV=1 (Q7Z7E8)	5	1.4	0.9	1	0.642857
P30085	UMP-CMP kinase OS=Homo sapiens GN=CMPK1 PE=1 SV=3	4	1.4	0.9	1	0.642857
Q15392	Delta(24)-sterol reductase OS=Homo sapiens GN=DHCR24 PE=1 SV=2	4	1.4	0.9	1	0.642857
Q9NRX4	14 kDa phosphohistidine phosphatase OS=Homo sapiens GN=PHPT1 PE=1 SV=1	4	1.4	0.9	1	0.642857
O00762	Ubiquitin-conjugating enzyme E2 C OS=Homo sapiens GN=UBE2C PE=1 SV=1	4	1.4	0.9	1	0.642857
Q9H269	Vacuolar protein sorting-associated protein 16 homolog OS=Homo sapiens GN=VPS16 PE=1 SV=2	4	1.4	0.9	1	0.642857
P50148	Guanine nucleotide-binding protein G(q) subunit alpha OS=Homo sapiens GN=GNAQ PE=1 SV=4	4	1.4	0.9	1	0.642857
Q6PJG6	BRCA1-associated ATM activator 1 OS=Homo sapiens GN=BRAT1 PE=1 SV=2	4	1.4	0.9	1	0.642857
Q8IUI8	Cytokine receptor-like factor 3 OS=Homo sapiens GN=CRLF3 PE=1 SV=2	4	1.4	0.9	1	0.642857
Q9HBI6	Cytochrome P450 4F11 OS=Homo sapiens GN=CYP4F11 PE=2 SV=3	3	0.9	1.4	1	1.55556
Q16775	Hydroxyacylglutathione hydrolase, mitochondrial OS=Homo sapiens GN=HAGH PE=1 SV=2	3	0.9	1.4	1	1.55556
P01008	Antithrombin-III OS=Homo sapiens GN=SERPINC1 PE=1 SV=1	3	0.9	1.4	1	1.55556
Q86WA8	Lon protease homolog 2, peroxisomal OS=Homo sapiens GN=LONP2 PE=1 SV=1	3	0.9	1.4	1	1.55556
Q8IZT6	Abnormal spindle-like microcephaly-associated protein OS=Homo sapiens GN=ASPM PE=1 SV=2	3	1.4	0.9	1	0.642857
O95197	Reticulon-3 OS=Homo sapiens GN=RTN3 PE=1 SV=2	2	1.4	0.9	1	0.642857
Q6IAN0	Dehydrogenase/reductase SDR family member 7B OS=Homo sapiens GN=DHRS7B PE=1 SV=2	2	0.9	1.4	1	1.55556
P19447	TFIIH basal transcription factor complex helicase XPB subunit OS=Homo sapiens GN=ERCC3 PE=1 SV=1	2	0.9	1.4	1	1.55556
Q96S82	Ubiquitin-like protein 7 OS=Homo sapiens GN=UBL7 PE=1 SV=2	2	1.4	0.9	1	0.642857
Q96GC9	Vacuole membrane protein 1 OS=Homo sapiens GN=VMP1 PE=1 SV=1	2	1.4	0.9	1	0.642857
Q9Y5S8	NADPH oxidase 1 OS=Homo sapiens GN=NOX1 PE=1 SV=2	2	1.4	0.9	1	0.642857
Q9Y2H1	Serine/threonine-protein kinase 38-like OS=Homo sapiens GN=STK38L PE=1 SV=3	2	1.4	0.9	1	0.642857
P35226	Polycomb complex protein BMI-1 OS=Homo sapiens GN=BMI1 PE=1 SV=2	2	1.4	0.9	1	0.642857
P08697	Alpha-2-antiplasmin OS=Homo sapiens GN=SERPINF2 PE=1 SV=3	2	0.9	1.4	1	1.55556
Q8NBK3	Sulfatase-modifying factor 1 OS=Homo sapiens GN=SUMF1 PE=1 SV=3	2	1.4	0.9	1	0.642857
Q8N108	Mesoderm induction early response protein 1 OS=Homo sapiens GN=MIER1 PE=1 SV=2	2	1.4	0.9	1	0.642857
Q8IXQ4	Uncharacterized protein KIAA1704 OS=Homo sapiens GN=KIAA1704 PE=1 SV=1	2	0.9	1.4	1	1.55556
Q5SNT6	Cluster of WASH complex subunit FAM21B OS=Homo sapiens GN=FAM21B PE=1 SV=2 (Q5SNT6)	10	1.7	1.1	1	0.647059
Q9HCM4	Band 4.1-like protein 5 OS=Homo sapiens GN=EPB41L5 PE=1 SV=3	5	1.7	1.1	1	0.647059
Q9UBP9	PTB domain-containing engulfment adapter protein 1 OS=Homo sapiens GN=GULP1 PE=1 SV=1	3	1.7	1.1	1	0.647059
Q8IX05	CD302 antigen OS=Homo sapiens GN=CD302 PE=1 SV=1	2	1.7	1.1	1	0.647059
Q8N3D4	EH domain-binding protein 1-like protein 1 OS=Homo sapiens GN=EHBP1L1 PE=1 SV=2	2	1.7	1.1	1	0.647059
Q9Y490	Talin-1 OS=Homo sapiens GN=TLN1 PE=1 SV=3	81	1.2	0.8	1	0.666667
P46939	Utrophin OS=Homo sapiens GN=UTRN PE=1 SV=2	71	0.8	1.2	1	1.5
P35908	Cluster of Keratin, type II cytoskeletal 2 epidermal OS=Homo sapiens GN=KRT2 PE=1 SV=2 (P35908)	66	0.8	1.2	1	1.5
P08238	Cluster of Heat shock protein HSP 90-beta OS=Homo sapiens GN=HSP90AB1 PE=1 SV=4 (P08238)	64	0.8	1.2	1	1.5
P27816	Microtubule-associated protein 4 OS=Homo sapiens GN=MAP4 PE=1 SV=3	45	1.2	0.8	1	0.666667
P06737	Cluster of Glycogen phosphorylase, liver form OS=Homo sapiens GN=PYGL PE=1 SV=4 (P06737)	44	1.2	0.8	1	0.666667
O43491	Cluster of Band 4.1-like protein 2 OS=Homo sapiens GN=EPB41L2 PE=1 SV=1 (O43491)	36	1.2	0.8	1	0.666667
P55072	Transitional endoplasmic reticulum ATPase OS=Homo sapiens GN=VCP PE=1 SV=4	34	1.2	0.8	1	0.666667
P02751	Fibronectin OS=Homo sapiens GN=FN1 PE=1 SV=4	33	0.8	1.2	1	1.5
Q9NYU2	UDP-glucose:glycoprotein glucosyltransferase 1 OS=Homo sapiens GN=UGGT1 PE=1 SV=3	31	0.8	1.2	1	1.5
P11047	Laminin subunit gamma-1 OS=Homo sapiens GN=LAMC1 PE=1 SV=3	30	0.8	1.2	1	1.5
P51812	Cluster of Ribosomal protein S6 kinase alpha-3 OS=Homo sapiens GN=RPS6KA3 PE=1 SV=1 (P51812)	28	0.8	1.2	1	1.5
P04264	Keratin, type II cytoskeletal 1 OS=Homo sapiens GN=KRT1 PE=1 SV=6	28	0.8	1.2	1	1.5
P02787	Serotransferrin OS=Homo sapiens GN=TF PE=1 SV=3	27	0.8	1.2	1	1.5
P04075	Fructose-bisphosphate aldolase A OS=Homo sapiens GN=ALDOA PE=1 SV=2	26	0.8	1.2	1	1.5
P49321	Nuclear autoantigenic sperm protein OS=Homo sapiens GN=NASP PE=1 SV=2	26	0.8	1.2	1	1.5
Q92900	Regulator of nonsense transcripts 1 OS=Homo sapiens GN=UPF1 PE=1 SV=2	25	1.2	0.8	1	0.666667
Q92614	Unconventional myosin-XVIIIa OS=Homo sapiens GN=MYO18A PE=1 SV=3	25	1.2	0.8	1	0.666667
P43246	DNA mismatch repair protein Msh2 OS=Homo sapiens GN=MSH2 PE=1 SV=1	24	0.8	1.2	1	1.5
Q8TEQ6	Gem-associated protein 5 OS=Homo sapiens GN=GEMIN5 PE=1 SV=3	24	0.8	1.2	1	1.5
Q63HN8	E3 ubiquitin-protein ligase RNF213 OS=Homo sapiens GN=RNF213 PE=1 SV=3	24	0.8	1.2	1	1.5
P33991	DNA replication licensing factor MCM4 OS=Homo sapiens GN=MCM4 PE=1 SV=5	23	1.2	0.8	1	0.666667
P14868	Aspartate--tRNA ligase, cytoplasmic OS=Homo sapiens GN=DARS PE=1 SV=2	23	0.8	1.2	1	1.5
Q9H583	HEAT repeat-containing protein 1 OS=Homo sapiens GN=HEATR1 PE=1 SV=3	23	0.8	1.2	1	1.5
P52789	Hexokinase-2 OS=Homo sapiens GN=HK2 PE=1 SV=2	23	0.8	1.2	1	1.5
O43795	Unconventional myosin-Ib OS=Homo sapiens GN=MYO1B PE=2 SV=3	22	1.2	0.8	1	0.666667
P33993	DNA replication licensing factor MCM7 OS=Homo sapiens GN=MCM7 PE=1 SV=4	21	1.2	0.8	1	0.666667
Q14247	Src substrate cortactin OS=Homo sapiens GN=CTTN PE=1 SV=2	21	1.2	0.8	1	0.666667
P35222	Catenin beta-1 OS=Homo sapiens GN=CTNNB1 PE=1 SV=1	21	0.8	1.2	1	1.5
Q5H9R7	Serine/threonine-protein phosphatase 6 regulatory subunit 3 OS=Homo sapiens GN=PPP6R3 PE=1 SV=2	21	1.2	0.8	1	0.666667
P52701	DNA mismatch repair protein Msh6 OS=Homo sapiens GN=MSH6 PE=1 SV=2	21	0.8	1.2	1	1.5
Q14697	Neutral alpha-glucosidase AB OS=Homo sapiens GN=GANAB PE=1 SV=3	20	1.2	0.8	1	0.666667
Q14566	DNA replication licensing factor MCM6 OS=Homo sapiens GN=MCM6 PE=1 SV=1	20	1.2	0.8	1	0.666667
O75534	Cold shock domain-containing protein E1 OS=Homo sapiens GN=CSDE1 PE=1 SV=2	20	1.2	0.8	1	0.666667
Q14847	LIM and SH3 domain protein 1 OS=Homo sapiens GN=LASP1 PE=1 SV=2	18	1.2	0.8	1	0.666667
Q9H0A0	N-acetyltransferase 10 OS=Homo sapiens GN=NAT10 PE=1 SV=2	18	0.8	1.2	1	1.5
O60313	Dynamin-like 120 kDa protein, mitochondrial OS=Homo sapiens GN=OPA1 PE=1 SV=3	18	0.8	1.2	1	1.5
P40939	Trifunctional enzyme subunit alpha, mitochondrial OS=Homo sapiens GN=HADHA PE=1 SV=2	17	0.8	1.2	1	1.5
Q9Y4W6	AFG3-like protein 2 OS=Homo sapiens GN=AFG3L2 PE=1 SV=2	17	1.2	0.8	1	0.666667
O14802	DNA-directed RNA polymerase III subunit RPC1 OS=Homo sapiens GN=POLR3A PE=1 SV=2	17	0.8	1.2	1	1.5
P04040	Catalase OS=Homo sapiens GN=CAT PE=1 SV=3	16	0.8	1.2	1	1.5
P45974	Ubiquitin carboxyl-terminal hydrolase 5 OS=Homo sapiens GN=USP5 PE=1 SV=2	16	1.2	0.8	1	0.666667
O15355	Protein phosphatase 1G OS=Homo sapiens GN=PPM1G PE=1 SV=1	16	0.8	1.2	1	1.5
O00159	Unconventional myosin-Ic OS=Homo sapiens GN=MYO1C PE=1 SV=4	16	0.8	1.2	1	1.5
Q6P996	Cluster of Pyridoxal-dependent decarboxylase domain-containing protein 1 OS=Homo sapiens GN=PDXDC1 PE=1 SV=2 (Q6P996)	15	0.8	1.2	1	1.5
Q9UNM6	26S proteasome non-ATPase regulatory subunit 13 OS=Homo sapiens GN=PSMD13 PE=1 SV=2	15	1.2	0.8	1	0.666667
Q8N8S7	Protein enabled homolog OS=Homo sapiens GN=ENAH PE=1 SV=2	15	1.2	0.8	1	0.666667
Q9NVP1	ATP-dependent RNA helicase DDX18 OS=Homo sapiens GN=DDX18 PE=1 SV=2	15	0.8	1.2	1	1.5
Q7Z4S6	Kinesin-like protein KIF21A OS=Homo sapiens GN=KIF21A PE=1 SV=2	15	1.2	0.8	1	0.666667
Q14157	Ubiquitin-associated protein 2-like OS=Homo sapiens GN=UBAP2L PE=1 SV=2	14	1.2	0.8	1	0.666667
P23381	Tryptophan--tRNA ligase, cytoplasmic OS=Homo sapiens GN=WARS PE=1 SV=2	14	0.8	1.2	1	1.5
Q9P2R7	Succinyl-CoA ligase [ADP-forming] subunit beta, mitochondrial OS=Homo sapiens GN=SUCLA2 PE=1 SV=3	14	0.8	1.2	1	1.5
O43432	Eukaryotic translation initiation factor 4 gamma 3 OS=Homo sapiens GN=EIF4G3 PE=1 SV=2	14	1.2	0.8	1	0.666667
O14841	5-oxoprolinase OS=Homo sapiens GN=OPLAH PE=1 SV=3	14	0.8	1.2	1	1.5
Q6KC79	Nipped-B-like protein OS=Homo sapiens GN=NIPBL PE=1 SV=2	14	1.2	0.8	1	0.666667
Q8NDI1	EH domain-binding protein 1 OS=Homo sapiens GN=EHBP1 PE=1 SV=3	14	0.8	1.2	1	1.5
P22695	Cytochrome b-c1 complex subunit 2, mitochondrial OS=Homo sapiens GN=UQCRC2 PE=1 SV=3	13	0.8	1.2	1	1.5
Q9Y6M1	Insulin-like growth factor 2 mRNA-binding protein 2 OS=Homo sapiens GN=IGF2BP2 PE=1 SV=2	13	0.8	1.2	1	1.5
Q9NVI1	Fanconi anemia group I protein OS=Homo sapiens GN=FANCI PE=1 SV=4	13	1.2	0.8	1	0.666667
P23786	Carnitine O-palmitoyltransferase 2, mitochondrial OS=Homo sapiens GN=CPT2 PE=1 SV=2	13	1.2	0.8	1	0.666667
Q02241	Kinesin-like protein KIF23 OS=Homo sapiens GN=KIF23 PE=1 SV=3	13	1.2	0.8	1	0.666667
Q13557	Cluster of Calcium/calmodulin-dependent protein kinase type II subunit delta OS=Homo sapiens GN=CAMK2D PE=1 SV=3 (Q13557)	13	1.2	0.8	1	0.666667
Q13206	Probable ATP-dependent RNA helicase DDX10 OS=Homo sapiens GN=DDX10 PE=1 SV=2	13	0.8	1.2	1	1.5
P62937	Cluster of Peptidyl-prolyl cis-trans isomerase A OS=Homo sapiens GN=PPIA PE=1 SV=2 (P62937)	12	1.2	0.8	1	0.666667
Q16181	Septin-7 OS=Homo sapiens GN=SEPT7 PE=1 SV=2	12	1.2	0.8	1	0.666667
P04424	Argininosuccinate lyase OS=Homo sapiens GN=ASL PE=1 SV=4	12	1.2	0.8	1	0.666667
Q86TG7	Retrotransposon-derived protein PEG10 OS=Homo sapiens GN=PEG10 PE=1 SV=2	12	0.8	1.2	1	1.5
Q08426	Peroxisomal bifunctional enzyme OS=Homo sapiens GN=EHHADH PE=1 SV=3	12	0.8	1.2	1	1.5
Q15942	Zyxin OS=Homo sapiens GN=ZYX PE=1 SV=1	12	1.2	0.8	1	0.666667
P61224	Cluster of Ras-related protein Rap-1b OS=Homo sapiens GN=RAP1B PE=1 SV=1 (P61224)	12	1.2	0.8	1	0.666667
O00515	Ladinin-1 OS=Homo sapiens GN=LAD1 PE=1 SV=2	12	0.8	1.2	1	1.5
Q16204	Coiled-coil domain-containing protein 6 OS=Homo sapiens GN=CCDC6 PE=1 SV=2	12	0.8	1.2	1	1.5
P31930	Cytochrome b-c1 complex subunit 1, mitochondrial OS=Homo sapiens GN=UQCRC1 PE=1 SV=3	11	0.8	1.2	1	1.5
Q9UIJ7	GTP:AMP phosphotransferase, mitochondrial OS=Homo sapiens GN=AK3 PE=1 SV=4	11	0.8	1.2	1	1.5
P00505	Aspartate aminotransferase, mitochondrial OS=Homo sapiens GN=GOT2 PE=1 SV=3	11	0.8	1.2	1	1.5
P17812	CTP synthase 1 OS=Homo sapiens GN=CTPS1 PE=1 SV=2	11	1.2	0.8	1	0.666667
P21399	Cytoplasmic aconitate hydratase OS=Homo sapiens GN=ACO1 PE=1 SV=3	11	0.8	1.2	1	1.5
Q9HC38	Glyoxalase domain-containing protein 4 OS=Homo sapiens GN=GLOD4 PE=1 SV=1	11	0.8	1.2	1	1.5
Q92917	G patch domain and KOW motifs-containing protein OS=Homo sapiens GN=GPKOW PE=1 SV=2	11	1.2	0.8	1	0.666667
Q13523	Serine/threonine-protein kinase PRP4 homolog OS=Homo sapiens GN=PRPF4B PE=1 SV=3	11	0.8	1.2	1	1.5
O15164	Transcription intermediary factor 1-alpha OS=Homo sapiens GN=TRIM24 PE=1 SV=3	11	0.8	1.2	1	1.5
Q9Y4P3	Transducin beta-like protein 2 OS=Homo sapiens GN=TBL2 PE=1 SV=1	11	0.8	1.2	1	1.5
Q70UQ0	Inhibitor of nuclear factor kappa-B kinase-interacting protein OS=Homo sapiens GN=IKBIP PE=1 SV=1	11	0.8	1.2	1	1.5
Q6P3X3	Tetratricopeptide repeat protein 27 OS=Homo sapiens GN=TTC27 PE=1 SV=1	11	0.8	1.2	1	1.5
P22392	Cluster of Nucleoside diphosphate kinase B OS=Homo sapiens GN=NME2 PE=1 SV=1 (P22392)	10	1.2	0.8	1	0.666667
O60884	DnaJ homolog subfamily A member 2 OS=Homo sapiens GN=DNAJA2 PE=1 SV=1	10	0.8	1.2	1	1.5
P18124	60S ribosomal protein L7 OS=Homo sapiens GN=RPL7 PE=1 SV=1	10	1.2	0.8	1	0.666667
O75477	Erlin-1 OS=Homo sapiens GN=ERLIN1 PE=1 SV=1	10	0.8	1.2	1	1.5
Q9Y5A9	YTH domain family protein 2 OS=Homo sapiens GN=YTHDF2 PE=1 SV=2	10	1.2	0.8	1	0.666667
Q9BWU0	Kanadaptin OS=Homo sapiens GN=SLC4A1AP PE=1 SV=1	10	0.8	1.2	1	1.5
Q9Y606	tRNA pseudouridine synthase A, mitochondrial OS=Homo sapiens GN=PUS1 PE=1 SV=3	10	0.8	1.2	1	1.5
Q96RS6	NudC domain-containing protein 1 OS=Homo sapiens GN=NUDCD1 PE=1 SV=2	10	0.8	1.2	1	1.5
Q9NRL2	Bromodomain adjacent to zinc finger domain protein 1A OS=Homo sapiens GN=BAZ1A PE=1 SV=2	10	0.8	1.2	1	1.5
O00743	Serine/threonine-protein phosphatase 6 catalytic subunit OS=Homo sapiens GN=PPP6C PE=1 SV=1	10	1.2	0.8	1	0.666667
Q7Z417	Nuclear fragile X mental retardation-interacting protein 2 OS=Homo sapiens GN=NUFIP2 PE=1 SV=1	10	1.2	0.8	1	0.666667
Q8TB22	Spermatogenesis-associated protein 20 OS=Homo sapiens GN=SPATA20 PE=2 SV=3	10	0.8	1.2	1	1.5
Q13438	Protein OS-9 OS=Homo sapiens GN=OS9 PE=1 SV=1	10	0.8	1.2	1	1.5
Q676U5	Autophagy-related protein 16-1 OS=Homo sapiens GN=ATG16L1 PE=1 SV=2	10	1.2	0.8	1	0.666667
P51149	Ras-related protein Rab-7a OS=Homo sapiens GN=RAB7A PE=1 SV=1	9	1.2	0.8	1	0.666667
Q9UMS4	Pre-mRNA-processing factor 19 OS=Homo sapiens GN=PRPF19 PE=1 SV=1	9	1.2	0.8	1	0.666667
Q86TX2	Cluster of Acyl-coenzyme A thioesterase 1 OS=Homo sapiens GN=ACOT1 PE=1 SV=1 (Q86TX2)	9	0.8	1.2	1	1.5
Q9P0M6	Core histone macro-H2A.2 OS=Homo sapiens GN=H2AFY2 PE=1 SV=3	9	0.8	1.2	1	1.5
Q9BS26	Endoplasmic reticulum resident protein 44 OS=Homo sapiens GN=ERP44 PE=1 SV=1	9	1.2	0.8	1	0.666667
Q14376	UDP-glucose 4-epimerase OS=Homo sapiens GN=GALE PE=1 SV=2	9	0.8	1.2	1	1.5
Q92783	Signal transducing adapter molecule 1 OS=Homo sapiens GN=STAM PE=1 SV=3	9	0.8	1.2	1	1.5
P49841	Cluster of Glycogen synthase kinase-3 beta OS=Homo sapiens GN=GSK3B PE=1 SV=2 (P49841)	9	1.2	0.8	1	0.666667
P63151	Cluster of Serine/threonine-protein phosphatase 2A 55 kDa regulatory subunit B alpha isoform OS=Homo sapiens GN=PPP2R2A PE=1 SV=1 (P63151)	9	1.2	0.8	1	0.666667
P82933	28S ribosomal protein S9, mitochondrial OS=Homo sapiens GN=MRPS9 PE=1 SV=2	9	0.8	1.2	1	1.5
P11171	Protein 4.1 OS=Homo sapiens GN=EPB41 PE=1 SV=4	9	0.8	1.2	1	1.5
P19784	Casein kinase II subunit alpha' OS=Homo sapiens GN=CSNK2A2 PE=1 SV=1	9	0.8	1.2	1	1.5
Q9NWT1	p21-activated protein kinase-interacting protein 1 OS=Homo sapiens GN=PAK1IP1 PE=1 SV=2	9	0.8	1.2	1	1.5
Q9Y5J1	U3 small nucleolar RNA-associated protein 18 homolog OS=Homo sapiens GN=UTP18 PE=1 SV=3	9	0.8	1.2	1	1.5
Q9NYB9	Cluster of Abl interactor 2 OS=Homo sapiens GN=ABI2 PE=1 SV=1 (Q9NYB9)	9	0.8	1.2	1	1.5
Q9UBF2	Coatomer subunit gamma-2 OS=Homo sapiens GN=COPG2 PE=1 SV=1	9	0.8	1.2	1	1.5
P34913	Bifunctional epoxide hydrolase 2 OS=Homo sapiens GN=EPHX2 PE=1 SV=2	9	1.2	0.8	1	0.666667
P83436	Conserved oligomeric Golgi complex subunit 7 OS=Homo sapiens GN=COG7 PE=1 SV=1	9	0.8	1.2	1	1.5
O43395	U4/U6 small nuclear ribonucleoprotein Prp3 OS=Homo sapiens GN=PRPF3 PE=1 SV=2	9	1.2	0.8	1	0.666667
O15294	UDP-N-acetylglucosamine--peptide N-acetylglucosaminyltransferase 110 kDa subunit OS=Homo sapiens GN=OGT PE=1 SV=3	9	1.2	0.8	1	0.666667
Q7L8L6	FAST kinase domain-containing protein 5 OS=Homo sapiens GN=FASTKD5 PE=1 SV=1	9	0.8	1.2	1	1.5
Q8IXI1	Mitochondrial Rho GTPase 2 OS=Homo sapiens GN=RHOT2 PE=1 SV=2	9	0.8	1.2	1	1.5
Q13596	Sorting nexin-1 OS=Homo sapiens GN=SNX1 PE=1 SV=3	9	0.8	1.2	1	1.5
P08729	Keratin, type II cytoskeletal 7 OS=Homo sapiens GN=KRT7 PE=1 SV=5	8	1.2	0.8	1	0.666667
Q9BVI4	Nucleolar complex protein 4 homolog OS=Homo sapiens GN=NOC4L PE=1 SV=1	8	0.8	1.2	1	1.5
Q969X6	Cirhin OS=Homo sapiens GN=CIRH1A PE=1 SV=1	8	0.8	1.2	1	1.5
P02647	Apolipoprotein A-I OS=Homo sapiens GN=APOA1 PE=1 SV=1	8	0.8	1.2	1	1.5
P60981	Destrin OS=Homo sapiens GN=DSTN PE=1 SV=3	8	1.2	0.8	1	0.666667
P46779	60S ribosomal protein L28 OS=Homo sapiens GN=RPL28 PE=1 SV=3	8	1.2	0.8	1	0.666667
Q9BQP7	Uncharacterized protein C20orf72 OS=Homo sapiens GN=C20orf72 PE=1 SV=1	8	0.8	1.2	1	1.5
Q9UKS6	Protein kinase C and casein kinase substrate in neurons protein 3 OS=Homo sapiens GN=PACSIN3 PE=1 SV=2	8	0.8	1.2	1	1.5
Q9NYY8	FAST kinase domain-containing protein 2 OS=Homo sapiens GN=FASTKD2 PE=1 SV=1	8	0.8	1.2	1	1.5
Q9BTV4	Transmembrane protein 43 OS=Homo sapiens GN=TMEM43 PE=1 SV=1	8	1.2	0.8	1	0.666667
Q9Y570	Protein phosphatase methylesterase 1 OS=Homo sapiens GN=PPME1 PE=1 SV=3	8	0.8	1.2	1	1.5
Q14678	KN motif and ankyrin repeat domain-containing protein 1 OS=Homo sapiens GN=KANK1 PE=1 SV=3	8	0.8	1.2	1	1.5
Q8TEX9	Importin-4 OS=Homo sapiens GN=IPO4 PE=1 SV=2	7	0.8	1.2	1	1.5
P26373	60S ribosomal protein L13 OS=Homo sapiens GN=RPL13 PE=1 SV=4	7	1.2	0.8	1	0.666667
P30042	ES1 protein homolog, mitochondrial OS=Homo sapiens GN=C21orf33 PE=1 SV=3	7	0.8	1.2	1	1.5
Q15758	Neutral amino acid transporter B(0) OS=Homo sapiens GN=SLC1A5 PE=1 SV=2	7	0.8	1.2	1	1.5
P14927	Cytochrome b-c1 complex subunit 7 OS=Homo sapiens GN=UQCRB PE=1 SV=2	7	0.8	1.2	1	1.5
O95372	Acyl-protein thioesterase 2 OS=Homo sapiens GN=LYPLA2 PE=1 SV=1	7	1.2	0.8	1	0.666667
Q04323	UBX domain-containing protein 1 OS=Homo sapiens GN=UBXN1 PE=1 SV=2	7	1.2	0.8	1	0.666667
Q9BY67	Cell adhesion molecule 1 OS=Homo sapiens GN=CADM1 PE=1 SV=2	7	0.8	1.2	1	1.5
Q02750	Dual specificity mitogen-activated protein kinase kinase 1 OS=Homo sapiens GN=MAP2K1 PE=1 SV=2	7	1.2	0.8	1	0.666667
Q9Y4X5	E3 ubiquitin-protein ligase ARIH1 OS=Homo sapiens GN=ARIH1 PE=1 SV=2	7	1.2	0.8	1	0.666667
Q96GW9	Methionine--tRNA ligase, mitochondrial OS=Homo sapiens GN=MARS2 PE=1 SV=2	7	0.8	1.2	1	1.5
Q9NY61	Protein AATF OS=Homo sapiens GN=AATF PE=1 SV=1	7	0.8	1.2	1	1.5
P15907	Beta-galactoside alpha-2,6-sialyltransferase 1 OS=Homo sapiens GN=ST6GAL1 PE=1 SV=1	7	0.8	1.2	1	1.5
P46937	Yorkie homolog OS=Homo sapiens GN=YAP1 PE=1 SV=2	7	0.8	1.2	1	1.5
Q02252	Methylmalonate-semialdehyde dehydrogenase [acylating], mitochondrial OS=Homo sapiens GN=ALDH6A1 PE=1 SV=2	7	0.8	1.2	1	1.5
P24539	ATP synthase subunit b, mitochondrial OS=Homo sapiens GN=ATP5F1 PE=1 SV=2	6	0.8	1.2	1	1.5
P10768	S-formylglutathione hydrolase OS=Homo sapiens GN=ESD PE=1 SV=2	6	0.8	1.2	1	1.5
P50897	Palmitoyl-protein thioesterase 1 OS=Homo sapiens GN=PPT1 PE=1 SV=1	6	0.8	1.2	1	1.5
O15400	Syntaxin-7 OS=Homo sapiens GN=STX7 PE=1 SV=4	6	1.2	0.8	1	0.666667
P62760	Cluster of Visinin-like protein 1 OS=Homo sapiens GN=VSNL1 PE=1 SV=2 (P62760)	6	0.8	1.2	1	1.5
P82673	28S ribosomal protein S35, mitochondrial OS=Homo sapiens GN=MRPS35 PE=1 SV=1	6	0.8	1.2	1	1.5
Q15819	Ubiquitin-conjugating enzyme E2 variant 2 OS=Homo sapiens GN=UBE2V2 PE=1 SV=4	6	1.2	0.8	1	0.666667
Q8WYA6	Beta-catenin-like protein 1 OS=Homo sapiens GN=CTNNBL1 PE=1 SV=1	6	0.8	1.2	1	1.5
Q96IF1	LIM domain-containing protein ajuba OS=Homo sapiens GN=AJUBA PE=1 SV=1	6	0.8	1.2	1	1.5
Q9BQA1	Methylosome protein 50 OS=Homo sapiens GN=WDR77 PE=1 SV=1	6	0.8	1.2	1	1.5
Q99797	Mitochondrial intermediate peptidase OS=Homo sapiens GN=MIPEP PE=1 SV=2	6	0.8	1.2	1	1.5
Q9BRS2	Serine/threonine-protein kinase RIO1 OS=Homo sapiens GN=RIOK1 PE=1 SV=2	6	0.8	1.2	1	1.5
O95182	NADH dehydrogenase [ubiquinone] 1 alpha subcomplex subunit 7 OS=Homo sapiens GN=NDUFA7 PE=1 SV=3	6	0.8	1.2	1	1.5
Q15118	[Pyruvate dehydrogenase [lipoamide]] kinase isozyme 1, mitochondrial OS=Homo sapiens GN=PDK1 PE=1 SV=1	6	0.8	1.2	1	1.5
P61204	Cluster of ADP-ribosylation factor 3 OS=Homo sapiens GN=ARF3 PE=1 SV=2 (P61204)	5	1.2	0.8	1	0.666667
P48047	ATP synthase subunit O, mitochondrial OS=Homo sapiens GN=ATP5O PE=1 SV=1	5	0.8	1.2	1	1.5
P16152	Cluster of Carbonyl reductase [NADPH] 1 OS=Homo sapiens GN=CBR1 PE=1 SV=3 (P16152)	5	0.8	1.2	1	1.5
Q15274	Nicotinate-nucleotide pyrophosphorylase [carboxylating] OS=Homo sapiens GN=QPRT PE=1 SV=3	5	0.8	1.2	1	1.5
Q8NBQ5	Estradiol 17-beta-dehydrogenase 11 OS=Homo sapiens GN=HSD17B11 PE=1 SV=3	5	1.2	0.8	1	0.666667
P25787	Proteasome subunit alpha type-2 OS=Homo sapiens GN=PSMA2 PE=1 SV=2	5	1.2	0.8	1	0.666667
P41223	Protein BUD31 homolog OS=Homo sapiens GN=BUD31 PE=1 SV=2	5	1.2	0.8	1	0.666667
P61326	Protein mago nashi homolog OS=Homo sapiens GN=MAGOH PE=1 SV=1	5	1.2	0.8	1	0.666667
Q9P015	39S ribosomal protein L15, mitochondrial OS=Homo sapiens GN=MRPL15 PE=1 SV=1	5	0.8	1.2	1	1.5
Q8TB37	Iron-sulfur protein NUBPL OS=Homo sapiens GN=NUBPL PE=1 SV=3	5	1.2	0.8	1	0.666667
Q92530	Proteasome inhibitor PI31 subunit OS=Homo sapiens GN=PSMF1 PE=1 SV=2	5	0.8	1.2	1	1.5
Q16795	NADH dehydrogenase [ubiquinone] 1 alpha subcomplex subunit 9, mitochondrial OS=Homo sapiens GN=NDUFA9 PE=1 SV=2	5	0.8	1.2	1	1.5
Q8NEZ5	F-box only protein 22 OS=Homo sapiens GN=FBXO22 PE=1 SV=1	5	0.8	1.2	1	1.5
Q9HD33	39S ribosomal protein L47, mitochondrial OS=Homo sapiens GN=MRPL47 PE=1 SV=2	5	0.8	1.2	1	1.5
O43818	U3 small nucleolar RNA-interacting protein 2 OS=Homo sapiens GN=RRP9 PE=1 SV=1	5	0.8	1.2	1	1.5
Q8WW12	PEST proteolytic signal-containing nuclear protein OS=Homo sapiens GN=PCNP PE=1 SV=2	5	1.2	0.8	1	0.666667
Q9NT62	Ubiquitin-like-conjugating enzyme ATG3 OS=Homo sapiens GN=ATG3 PE=1 SV=1	5	1.2	0.8	1	0.666667
Q9NYK5	39S ribosomal protein L39, mitochondrial OS=Homo sapiens GN=MRPL39 PE=1 SV=3	5	0.8	1.2	1	1.5
Q9NZJ9	Diphosphoinositol polyphosphate phosphohydrolase 2 OS=Homo sapiens GN=NUDT4 PE=1 SV=2	5	1.2	0.8	1	0.666667
Q9UGV2	Protein NDRG3 OS=Homo sapiens GN=NDRG3 PE=1 SV=2	5	0.8	1.2	1	1.5
Q9NW08	DNA-directed RNA polymerase III subunit RPC2 OS=Homo sapiens GN=POLR3B PE=1 SV=2	5	0.8	1.2	1	1.5
Q9BYD6	39S ribosomal protein L1, mitochondrial OS=Homo sapiens GN=MRPL1 PE=1 SV=2	5	0.8	1.2	1	1.5
Q9BYN8	28S ribosomal protein S26, mitochondrial OS=Homo sapiens GN=MRPS26 PE=1 SV=1	5	0.8	1.2	1	1.5
Q9BXR0	Queuine tRNA-ribosyltransferase OS=Homo sapiens GN=QTRT1 PE=1 SV=3	5	0.8	1.2	1	1.5
Q9BPX6	Calcium uptake protein 1, mitochondrial OS=Homo sapiens GN=MICU1 PE=1 SV=1	5	0.8	1.2	1	1.5
Q9BQ61	Uncharacterized protein C19orf43 OS=Homo sapiens GN=C19orf43 PE=1 SV=1	5	1.2	0.8	1	0.666667
P49914	5-formyltetrahydrofolate cyclo-ligase OS=Homo sapiens GN=MTHFS PE=1 SV=2	5	0.8	1.2	1	1.5
O43741	5'-AMP-activated protein kinase subunit beta-2 OS=Homo sapiens GN=PRKAB2 PE=1 SV=1	5	1.2	0.8	1	0.666667
O00401	Neural Wiskott-Aldrich syndrome protein OS=Homo sapiens GN=WASL PE=1 SV=2	5	1.2	0.8	1	0.666667
O15111	Inhibitor of nuclear factor kappa-B kinase subunit alpha OS=Homo sapiens GN=CHUK PE=1 SV=2	5	1.5	1	1	0.666667
Q7L2J0	7SK snRNA methylphosphate capping enzyme OS=Homo sapiens GN=MEPCE PE=1 SV=1	5	1.2	0.8	1	0.666667
Q7Z7H5	Transmembrane emp24 domain-containing protein 4 OS=Homo sapiens GN=TMED4 PE=1 SV=1	5	0.8	1.2	1	1.5
Q8IXQ5	Kelch-like protein 7 OS=Homo sapiens GN=KLHL7 PE=1 SV=2	5	1.2	0.8	1	0.666667
Q8IY18	Structural maintenance of chromosomes protein 5 OS=Homo sapiens GN=SMC5 PE=1 SV=2	5	1	1.5	1	1.5
Q3SXM5	Inactive hydroxysteroid dehydrogenase-like protein 1 OS=Homo sapiens GN=HSDL1 PE=1 SV=3	5	0.8	1.2	1	1.5
P31937	3-hydroxyisobutyrate dehydrogenase, mitochondrial OS=Homo sapiens GN=HIBADH PE=1 SV=2	4	0.8	1.2	1	1.5
Q9BTT0	Acidic leucine-rich nuclear phosphoprotein 32 family member E OS=Homo sapiens GN=ANP32E PE=1 SV=1	4	1.2	0.8	1	0.666667
O14562	Ubiquitin domain-containing protein UBFD1 OS=Homo sapiens GN=UBFD1 PE=1 SV=2	4	0.8	1.2	1	1.5
Q96C86	m7GpppX diphosphatase OS=Homo sapiens GN=DCPS PE=1 SV=2	4	0.8	1.2	1	1.5
Q9Y6E0	Serine/threonine-protein kinase 24 OS=Homo sapiens GN=STK24 PE=1 SV=1	4	0.8	1.2	1	1.5
P28072	Proteasome subunit beta type-6 OS=Homo sapiens GN=PSMB6 PE=1 SV=4	4	1.2	0.8	1	0.666667
Q9Y5S9	RNA-binding protein 8A OS=Homo sapiens GN=RBM8A PE=1 SV=1	4	1.2	0.8	1	0.666667
Q15043	Zinc transporter ZIP14 OS=Homo sapiens GN=SLC39A14 PE=1 SV=3	4	0.8	1.2	1	1.5
O75037	Kinesin-like protein KIF21B OS=Homo sapiens GN=KIF21B PE=1 SV=2	4	0.8	1.2	1	1.5
P62266	40S ribosomal protein S23 OS=Homo sapiens GN=RPS23 PE=1 SV=3	4	1.2	0.8	1	0.666667
Q12800	Cluster of Alpha-globin transcription factor CP2 OS=Homo sapiens GN=TFCP2 PE=1 SV=2 (Q12800)	4	1.2	0.8	1	0.666667
P58546	Myotrophin OS=Homo sapiens GN=MTPN PE=1 SV=2	4	1.2	0.8	1	0.666667
O00629	Importin subunit alpha-4 OS=Homo sapiens GN=KPNA4 PE=1 SV=1	4	1.2	0.8	1	0.666667
Q5VZL5	Zinc finger MYM-type protein 4 OS=Homo sapiens GN=ZMYM4 PE=1 SV=1	4	1.2	0.8	1	0.666667
Q96SB8	Structural maintenance of chromosomes protein 6 OS=Homo sapiens GN=SMC6 PE=1 SV=2	4	0.8	1.2	1	1.5
Q9Y6K5	2'-5'-oligoadenylate synthase 3 OS=Homo sapiens GN=OAS3 PE=1 SV=3	4	1	1.5	1	1.5
Q96HY7	Probable 2-oxoglutarate dehydrogenase E1 component DHKTD1, mitochondrial OS=Homo sapiens GN=DHTKD1 PE=2 SV=2	4	1.5	1	1	0.666667
Q9Y6M9	NADH dehydrogenase [ubiquinone] 1 beta subcomplex subunit 9 OS=Homo sapiens GN=NDUFB9 PE=1 SV=3	4	0.8	1.2	1	1.5
Q9UJ70	N-acetyl-D-glucosamine kinase OS=Homo sapiens GN=NAGK PE=1 SV=4	4	1.2	0.8	1	0.666667
Q9NZL4	Hsp70-binding protein 1 OS=Homo sapiens GN=HSPBP1 PE=1 SV=1	4	1.2	0.8	1	0.666667
Q9NVT9	Armadillo repeat-containing protein 1 OS=Homo sapiens GN=ARMC1 PE=1 SV=1	4	0.8	1.2	1	1.5
Q9BXB5	Oxysterol-binding protein-related protein 10 OS=Homo sapiens GN=OSBPL10 PE=1 SV=2	4	1.2	0.8	1	0.666667
P61024	Cyclin-dependent kinases regulatory subunit 1 OS=Homo sapiens GN=CKS1B PE=1 SV=1	4	1.2	0.8	1	0.666667
P78332	RNA-binding protein 6 OS=Homo sapiens GN=RBM6 PE=1 SV=5	4	1.2	0.8	1	0.666667
P49427	Ubiquitin-conjugating enzyme E2 R1 OS=Homo sapiens GN=CDC34 PE=1 SV=2	4	1.2	0.8	1	0.666667
O60504	Vinexin OS=Homo sapiens GN=SORBS3 PE=1 SV=2	4	0.8	1.2	1	1.5
O00462	Beta-mannosidase OS=Homo sapiens GN=MANBA PE=1 SV=3	4	0.8	1.2	1	1.5
O96013	Serine/threonine-protein kinase PAK 4 OS=Homo sapiens GN=PAK4 PE=1 SV=1	4	1.2	0.8	1	0.666667
Q8N983	39S ribosomal protein L43, mitochondrial OS=Homo sapiens GN=MRPL43 PE=1 SV=1	4	0.8	1.2	1	1.5
Q8N806	Putative E3 ubiquitin-protein ligase UBR7 OS=Homo sapiens GN=UBR7 PE=1 SV=2	4	0.8	1.2	1	1.5
Q8IVS2	Malonyl-CoA-acyl carrier protein transacylase, mitochondrial OS=Homo sapiens GN=MCAT PE=1 SV=2	4	0.8	1.2	1	1.5
Q8IZ81	ELMO domain-containing protein 2 OS=Homo sapiens GN=ELMOD2 PE=1 SV=1	4	1.2	0.8	1	0.666667
Q13107	Ubiquitin carboxyl-terminal hydrolase 4 OS=Homo sapiens GN=USP4 PE=1 SV=3	4	0.8	1.2	1	1.5
O95983	Methyl-CpG-binding domain protein 3 OS=Homo sapiens GN=MBD3 PE=1 SV=1	3	1.2	0.8	1	0.666667
P63220	40S ribosomal protein S21 OS=Homo sapiens GN=RPS21 PE=1 SV=1	3	1.2	0.8	1	0.666667
P53597	Succinyl-CoA ligase [ADP/GDP-forming] subunit alpha, mitochondrial OS=Homo sapiens GN=SUCLG1 PE=1 SV=4	3	0.8	1.2	1	1.5
Q8TAE8	Growth arrest and DNA damage-inducible proteins-interacting protein 1 OS=Homo sapiens GN=GADD45GIP1 PE=1 SV=1	3	0.8	1.2	1	1.5
P68036	Ubiquitin-conjugating enzyme E2 L3 OS=Homo sapiens GN=UBE2L3 PE=1 SV=1	3	1.2	0.8	1	0.666667
Q7Z2T5	TRMT1-like protein OS=Homo sapiens GN=TRMT1L PE=1 SV=2	3	0.8	1.2	1	1.5
P61966	AP-1 complex subunit sigma-1A OS=Homo sapiens GN=AP1S1 PE=1 SV=1	3	1.2	0.8	1	0.666667
P43307	Translocon-associated protein subunit alpha OS=Homo sapiens GN=SSR1 PE=1 SV=3	3	0.8	1.2	1	1.5
P51452	Dual specificity protein phosphatase 3 OS=Homo sapiens GN=DUSP3 PE=1 SV=1	3	1.2	0.8	1	0.666667
P27707	Deoxycytidine kinase OS=Homo sapiens GN=DCK PE=1 SV=1	3	0.8	1.2	1	1.5
Q969S3	Zinc finger protein 622 OS=Homo sapiens GN=ZNF622 PE=1 SV=1	3	0.8	1.2	1	1.5
Q8WVC6	Dephospho-CoA kinase domain-containing protein OS=Homo sapiens GN=DCAKD PE=1 SV=1	3	0.8	1.2	1	1.5
Q8WUB8	PHD finger protein 10 OS=Homo sapiens GN=PHF10 PE=1 SV=3	3	1	1.5	1	1.5
Q96DF8	Protein DGCR14 OS=Homo sapiens GN=DGCR14 PE=1 SV=1	3	1.2	0.8	1	0.666667
Q96CU9	FAD-dependent oxidoreductase domain-containing protein 1 OS=Homo sapiens GN=FOXRED1 PE=1 SV=2	3	0.8	1.2	1	1.5
Q9NX01	Thioredoxin-like protein 4B OS=Homo sapiens GN=TXNL4B PE=1 SV=1	3	1.2	0.8	1	0.666667
Q9GZM5	Protein YIPF3 OS=Homo sapiens GN=YIPF3 PE=1 SV=1	3	0.8	1.2	1	1.5
P46952	3-hydroxyanthranilate 3,4-dioxygenase OS=Homo sapiens GN=HAAO PE=1 SV=2	3	0.8	1.2	1	1.5
O00244	Copper transport protein ATOX1 OS=Homo sapiens GN=ATOX1 PE=1 SV=1	3	1.2	0.8	1	0.666667
O95749	Geranylgeranyl pyrophosphate synthase OS=Homo sapiens GN=GGPS1 PE=1 SV=1	3	1.2	0.8	1	0.666667
Q7Z2W9	39S ribosomal protein L21, mitochondrial OS=Homo sapiens GN=MRPL21 PE=1 SV=2	3	0.8	1.2	1	1.5
Q7L5L3	Glycerophosphodiester phosphodiesterase domain-containing protein 3 OS=Homo sapiens GN=GDPD3 PE=2 SV=3	3	0.8	1.2	1	1.5
Q86V88	Magnesium-dependent phosphatase 1 OS=Homo sapiens GN=MDP1 PE=1 SV=1	3	0.8	1.2	1	1.5
Q86U28	Iron-sulfur cluster assembly 2 homolog, mitochondrial OS=Homo sapiens GN=ISCA2 PE=1 SV=2	3	0.8	1.2	1	1.5
Q6ZNJ1	Neurobeachin-like protein 2 OS=Homo sapiens GN=NBEAL2 PE=1 SV=2	3	1.2	0.8	1	0.666667
Q8N3F8	MICAL-like protein 1 OS=Homo sapiens GN=MICALL1 PE=1 SV=2	3	0.8	1.2	1	1.5
Q13625	Apoptosis-stimulating of p53 protein 2 OS=Homo sapiens GN=TP53BP2 PE=1 SV=2	3	1.2	0.8	1	0.666667
Q13214	Semaphorin-3B OS=Homo sapiens GN=SEMA3B PE=2 SV=1	3	0.8	1.2	1	1.5
Q15166	Serum paraoxonase/lactonase 3 OS=Homo sapiens GN=PON3 PE=1 SV=3	3	0.8	1.2	1	1.5
Q16637	Survival motor neuron protein OS=Homo sapiens GN=SMN1 PE=1 SV=1	3	0.8	1.2	1	1.5
Q07812	Apoptosis regulator BAX OS=Homo sapiens GN=BAX PE=1 SV=1	2	0.8	1.2	1	1.5
Q96A26	Protein FAM162A OS=Homo sapiens GN=FAM162A PE=1 SV=2	2	0.8	1.2	1	1.5
Q9H490	Phosphatidylinositol glycan anchor biosynthesis class U protein OS=Homo sapiens GN=PIGU PE=1 SV=3	2	0.8	1.2	1	1.5
Q9C005	Protein dpy-30 homolog OS=Homo sapiens GN=DPY30 PE=1 SV=1	2	0.8	1.2	1	1.5
P04183	Thymidine kinase, cytosolic OS=Homo sapiens GN=TK1 PE=1 SV=2	2	0.8	1.2	1	1.5
Q9H008	Phospholysine phosphohistidine inorganic pyrophosphate phosphatase OS=Homo sapiens GN=LHPP PE=1 SV=2	2	1.2	0.8	1	0.666667
P61803	Dolichyl-diphosphooligosaccharide--protein glycosyltransferase subunit DAD1 OS=Homo sapiens GN=DAD1 PE=1 SV=3	2	1.2	0.8	1	0.666667
Q9UFN0	Protein NipSnap homolog 3A OS=Homo sapiens GN=NIPSNAP3A PE=1 SV=2	2	1.2	0.8	1	0.666667
Q96EY1	DnaJ homolog subfamily A member 3, mitochondrial OS=Homo sapiens GN=DNAJA3 PE=1 SV=2	2	0.8	1.2	1	1.5
Q92889	DNA repair endonuclease XPF OS=Homo sapiens GN=ERCC4 PE=1 SV=3	2	0.8	1.2	1	1.5
Q96HP4	Oxidoreductase NAD-binding domain-containing protein 1 OS=Homo sapiens GN=OXNAD1 PE=1 SV=1	2	1.2	0.8	1	0.666667
Q9Y6Q9	Nuclear receptor coactivator 3 OS=Homo sapiens GN=NCOA3 PE=1 SV=1	2	0.8	1.2	1	1.5
Q9Y6A9	Signal peptidase complex subunit 1 OS=Homo sapiens GN=SPCS1 PE=1 SV=3	2	0.8	1.2	1	1.5
Q96EL3	39S ribosomal protein L53, mitochondrial OS=Homo sapiens GN=MRPL53 PE=1 SV=1	2	0.8	1.2	1	1.5
Q96JG6	Coiled-coil domain-containing protein 132 OS=Homo sapiens GN=CCDC132 PE=1 SV=3	2	1.2	0.8	1	0.666667
Q96KC8	DnaJ homolog subfamily C member 1 OS=Homo sapiens GN=DNAJC1 PE=1 SV=1	2	1.2	0.8	1	0.666667
Q9NPA0	ER membrane protein complex subunit 7 OS=Homo sapiens GN=EMC7 PE=1 SV=1	2	0.8	1.2	1	1.5
Q9HA65	TBC1 domain family member 17 OS=Homo sapiens GN=TBC1D17 PE=2 SV=2	2	1.5	1	1	0.666667
Q9UL33	Trafficking protein particle complex subunit 2-like protein OS=Homo sapiens GN=TRAPPC2L PE=1 SV=1	2	1.2	0.8	1	0.666667
Q9UK59	Lariat debranching enzyme OS=Homo sapiens GN=DBR1 PE=1 SV=2	2	1.2	0.8	1	0.666667
Q9NYP9	Protein Mis18-alpha OS=Homo sapiens GN=MIS18A PE=1 SV=1	2	0.8	1.2	1	1.5
Q9BVG9	Phosphatidylserine synthase 2 OS=Homo sapiens GN=PTDSS2 PE=1 SV=1	2	1	1.5	1	1.5
Q9Y2Y0	ADP-ribosylation factor-like protein 2-binding protein OS=Homo sapiens GN=ARL2BP PE=1 SV=1	2	0.8	1.2	1	1.5
Q9BX93	Group XIIB secretory phospholipase A2-like protein OS=Homo sapiens GN=PLA2G12B PE=1 SV=2	2	1.2	0.8	1	0.666667
Q9GZN1	Actin-related protein 6 OS=Homo sapiens GN=ACTR6 PE=1 SV=1	2	0.9	0.6	1	0.666667
P17676	CCAAT/enhancer-binding protein beta OS=Homo sapiens GN=CEBPB PE=1 SV=2	2	0.8	1.2	1	1.5
P78549	Endonuclease III-like protein 1 OS=Homo sapiens GN=NTHL1 PE=1 SV=2	2	1	1.5	1	1.5
P54252	Ataxin-3 OS=Homo sapiens GN=ATXN3 PE=1 SV=4	2	0.8	1.2	1	1.5
O43760	Synaptogyrin-2 OS=Homo sapiens GN=SYNGR2 PE=1 SV=1	2	0.8	1.2	1	1.5
O96018	Amyloid beta A4 precursor protein-binding family A member 3 OS=Homo sapiens GN=APBA3 PE=1 SV=1	2	1.5	1	1	0.666667
P02788	Lactotransferrin OS=Homo sapiens GN=LTF PE=1 SV=6	2	0.8	1.2	1	1.5
O95832	Claudin-1 OS=Homo sapiens GN=CLDN1 PE=1 SV=1	2	1.2	0.8	1	0.666667
O75182	Paired amphipathic helix protein Sin3b OS=Homo sapiens GN=SIN3B PE=1 SV=2	2	0.8	1.2	1	1.5
Q86WU2	Probable D-lactate dehydrogenase, mitochondrial OS=Homo sapiens GN=LDHD PE=1 SV=1	2	0.8	1.2	1	1.5
Q6JQN1	Acyl-CoA dehydrogenase family member 10 OS=Homo sapiens GN=ACAD10 PE=2 SV=1	2	1.2	0.8	1	0.666667
Q6IC98	GRAM domain-containing protein 4 OS=Homo sapiens GN=GRAMD4 PE=1 SV=1	2	1.5	1	1	0.666667
Q6PK18	PKHD domain-containing transmembrane protein C17orf101 OS=Homo sapiens GN=C17orf101 PE=2 SV=2	2	1	1.5	1	1.5
Q8IVH8	Mitogen-activated protein kinase kinase kinase kinase 3 OS=Homo sapiens GN=MAP4K3 PE=1 SV=1	2	0.8	1.2	1	1.5
Q8IV38	Ankyrin repeat and MYND domain-containing protein 2 OS=Homo sapiens GN=ANKMY2 PE=1 SV=1	2	1.2	0.8	1	0.666667
Q8N1G0	Zinc finger protein 687 OS=Homo sapiens GN=ZNF687 PE=1 SV=1	2	1	1.5	1	1.5
Q15035	Translocating chain-associated membrane protein 2 OS=Homo sapiens GN=TRAM2 PE=1 SV=1	2	0.6	0.9	1	1.5
Q5BJH7	Protein YIF1B OS=Homo sapiens GN=YIF1B PE=1 SV=1	2	1	1.5	1	1.5
Q5W111	SPRY domain-containing protein 7 OS=Homo sapiens GN=SPRYD7 PE=1 SV=2	2	0.8	1.2	1	1.5
Q15596	Nuclear receptor coactivator 2 OS=Homo sapiens GN=NCOA2 PE=1 SV=2	2	2.1	1.4	1	0.666667
Q16594	Cluster of Transcription initiation factor TFIID subunit 9 OS=Homo sapiens GN=TAF9 PE=1 SV=1 (Q16594)	2	0.8	1.2	1	1.5
Q13643	Four and a half LIM domains protein 3 OS=Homo sapiens GN=FHL3 PE=1 SV=4	5	1.1	1.6	1	1.45455
Q3L8U1	Chromodomain-helicase-DNA-binding protein 9 OS=Homo sapiens GN=CHD9 PE=1 SV=2	5	1.1	1.6	1	1.45455
Q9BYF1	Angiotensin-converting enzyme 2 OS=Homo sapiens GN=ACE2 PE=1 SV=2	3	1.6	1.1	1	0.6875
P09564	T-cell antigen CD7 OS=Homo sapiens GN=CD7 PE=1 SV=1	3	1.1	1.6	1	1.45455
Q86Y07	Serine/threonine-protein kinase VRK2 OS=Homo sapiens GN=VRK2 PE=1 SV=3	2	1.6	1.1	1	0.6875
Q4G0X4	BTB/POZ domain-containing protein KCTD21 OS=Homo sapiens GN=KCTD21 PE=2 SV=1	2	1.1	1.6	1	1.45455
P13639	Elongation factor 2 OS=Homo sapiens GN=EEF2 PE=1 SV=4	39	1.3	0.9	1	0.692308
P11142	Cluster of Heat shock cognate 71 kDa protein OS=Homo sapiens GN=HSPA8 PE=1 SV=1 (P11142)	38	1.3	0.9	1	0.692308
P18206	Vinculin OS=Homo sapiens GN=VCL PE=1 SV=4	37	1.3	0.9	1	0.692308
P13797	Plastin-3 OS=Homo sapiens GN=PLS3 PE=1 SV=4	24	1.3	0.9	1	0.692308
P49916	DNA ligase 3 OS=Homo sapiens GN=LIG3 PE=1 SV=2	17	1.3	0.9	1	0.692308
P42224	Signal transducer and activator of transcription 1-alpha/beta OS=Homo sapiens GN=STAT1 PE=1 SV=2	16	1.3	0.9	1	0.692308
P29317	Ephrin type-A receptor 2 OS=Homo sapiens GN=EPHA2 PE=1 SV=2	14	1.3	0.9	1	0.692308
Q13464	Rho-associated protein kinase 1 OS=Homo sapiens GN=ROCK1 PE=1 SV=1	14	1.3	0.9	1	0.692308
Q9NZW5	MAGUK p55 subfamily member 6 OS=Homo sapiens GN=MPP6 PE=1 SV=2	13	1.3	0.9	1	0.692308
Q03701	CCAAT/enhancer-binding protein zeta OS=Homo sapiens GN=CEBPZ PE=1 SV=3	13	0.9	1.3	1	1.44444
Q96S66	Chloride channel CLIC-like protein 1 OS=Homo sapiens GN=CLCC1 PE=1 SV=1	13	1.3	0.9	1	0.692308
P40926	Malate dehydrogenase, mitochondrial OS=Homo sapiens GN=MDH2 PE=1 SV=3	12	1.3	0.9	1	0.692308
O76021	Ribosomal L1 domain-containing protein 1 OS=Homo sapiens GN=RSL1D1 PE=1 SV=3	12	0.9	1.3	1	1.44444
Q15907	Cluster of Ras-related protein Rab-11B OS=Homo sapiens GN=RAB11B PE=1 SV=4 (Q15907)	12	1.3	0.9	1	0.692308
Q15031	Probable leucine--tRNA ligase, mitochondrial OS=Homo sapiens GN=LARS2 PE=1 SV=2	11	0.9	1.3	1	1.44444
Q12802	A-kinase anchor protein 13 OS=Homo sapiens GN=AKAP13 PE=1 SV=2	11	1.3	0.9	1	0.692308
O14979	Heterogeneous nuclear ribonucleoprotein D-like OS=Homo sapiens GN=HNRPDL PE=1 SV=3	10	1.3	0.9	1	0.692308
O43237	Cytoplasmic dynein 1 light intermediate chain 2 OS=Homo sapiens GN=DYNC1LI2 PE=1 SV=1	10	0.9	1.3	1	1.44444
Q9H9A6	Leucine-rich repeat-containing protein 40 OS=Homo sapiens GN=LRRC40 PE=1 SV=1	10	1.3	0.9	1	0.692308
Q86Y56	HEAT repeat-containing protein 2 OS=Homo sapiens GN=HEATR2 PE=1 SV=4	10	0.9	1.3	1	1.44444
Q9H8H0	Nucleolar protein 11 OS=Homo sapiens GN=NOL11 PE=1 SV=1	9	0.9	1.3	1	1.44444
Q9Y450	HBS1-like protein OS=Homo sapiens GN=HBS1L PE=1 SV=1	9	1.3	0.9	1	0.692308
Q92520	Protein FAM3C OS=Homo sapiens GN=FAM3C PE=1 SV=1	9	1.3	0.9	1	0.692308
Q96PU5	E3 ubiquitin-protein ligase NEDD4-like OS=Homo sapiens GN=NEDD4L PE=1 SV=2	9	1.3	0.9	1	0.692308
Q8TCG1	Protein CIP2A OS=Homo sapiens GN=KIAA1524 PE=1 SV=2	9	1.3	0.9	1	0.692308
Q6NZY4	Zinc finger CCHC domain-containing protein 8 OS=Homo sapiens GN=ZCCHC8 PE=1 SV=2	9	0.9	1.3	1	1.44444
Q07666	Cluster of KH domain-containing, RNA-binding, signal transduction-associated protein 1 OS=Homo sapiens GN=KHDRBS1 PE=1 SV=1 (Q07666)	8	1.3	0.9	1	0.692308
Q13442	28 kDa heat- and acid-stable phosphoprotein OS=Homo sapiens GN=PDAP1 PE=1 SV=1	8	1.3	0.9	1	0.692308
P51116	Fragile X mental retardation syndrome-related protein 2 OS=Homo sapiens GN=FXR2 PE=1 SV=2	8	1.3	0.9	1	0.692308
O60343	TBC1 domain family member 4 OS=Homo sapiens GN=TBC1D4 PE=1 SV=2	8	0.9	1.3	1	1.44444
P41240	Tyrosine-protein kinase CSK OS=Homo sapiens GN=CSK PE=1 SV=1	8	1.3	0.9	1	0.692308
Q9UI10	Translation initiation factor eIF-2B subunit delta OS=Homo sapiens GN=EIF2B4 PE=1 SV=2	8	0.9	1.3	1	1.44444
O00418	Eukaryotic elongation factor 2 kinase OS=Homo sapiens GN=EEF2K PE=1 SV=2	8	0.9	1.3	1	1.44444
Q8IWZ8	SURP and G-patch domain-containing protein 1 OS=Homo sapiens GN=SUGP1 PE=1 SV=2	8	1.3	0.9	1	0.692308
Q5T0N5	Formin-binding protein 1-like OS=Homo sapiens GN=FNBP1L PE=1 SV=2	8	1.3	0.9	1	0.692308
Q15642	Cdc42-interacting protein 4 OS=Homo sapiens GN=TRIP10 PE=1 SV=3	8	0.9	1.3	1	1.44444
Q3YEC7	Rab-like protein 6 OS=Homo sapiens GN=RABL6 PE=1 SV=2	8	0.9	1.3	1	1.44444
Q13151	Heterogeneous nuclear ribonucleoprotein A0 OS=Homo sapiens GN=HNRNPA0 PE=1 SV=1	7	1.3	0.9	1	0.692308
Q8TED0	U3 small nucleolar RNA-associated protein 15 homolog OS=Homo sapiens GN=UTP15 PE=1 SV=3	7	0.9	1.3	1	1.44444
Q8TF05	Serine/threonine-protein phosphatase 4 regulatory subunit 1 OS=Homo sapiens GN=PPP4R1 PE=1 SV=1	7	1.3	0.9	1	0.692308
Q9BRT2	Mitochondrial nucleoid factor 1 OS=Homo sapiens GN=MNF1 PE=1 SV=1	7	0.9	1.3	1	1.44444
P17706	Tyrosine-protein phosphatase non-receptor type 2 OS=Homo sapiens GN=PTPN2 PE=1 SV=2	7	1.3	0.9	1	0.692308
O75175	CCR4-NOT transcription complex subunit 3 OS=Homo sapiens GN=CNOT3 PE=1 SV=1	7	1.3	0.9	1	0.692308
P46783	Cluster of 40S ribosomal protein S10 OS=Homo sapiens GN=RPS10 PE=1 SV=1 (P46783)	6	1.3	0.9	1	0.692308
P20339	Ras-related protein Rab-5A OS=Homo sapiens GN=RAB5A PE=1 SV=2	6	1.3	0.9	1	0.692308
P78330	Phosphoserine phosphatase OS=Homo sapiens GN=PSPH PE=1 SV=2	6	1.3	0.9	1	0.692308
Q13131	Cluster of 5'-AMP-activated protein kinase catalytic subunit alpha-1 OS=Homo sapiens GN=PRKAA1 PE=1 SV=4 (Q13131)	6	1.3	0.9	1	0.692308
Q9Y4C8	Probable RNA-binding protein 19 OS=Homo sapiens GN=RBM19 PE=1 SV=3	6	0.9	1.3	1	1.44444
Q15811	Intersectin-1 OS=Homo sapiens GN=ITSN1 PE=1 SV=3	6	1.3	0.9	1	0.692308
Q9NQ66	1-phosphatidylinositol 4,5-bisphosphate phosphodiesterase beta-1 OS=Homo sapiens GN=PLCB1 PE=1 SV=1	6	0.9	1.3	1	1.44444
P09497	Clathrin light chain B OS=Homo sapiens GN=CLTB PE=1 SV=1	6	1.3	0.9	1	0.692308
P52926	High mobility group protein HMGI-C OS=Homo sapiens GN=HMGA2 PE=1 SV=1	6	0.9	1.3	1	1.44444
Q15750	TGF-beta-activated kinase 1 and MAP3K7-binding protein 1 OS=Homo sapiens GN=TAB1 PE=1 SV=1	6	1.3	0.9	1	0.692308
P27105	Erythrocyte band 7 integral membrane protein OS=Homo sapiens GN=STOM PE=1 SV=3	5	1.3	0.9	1	0.692308
Q5ZPR3	CD276 antigen OS=Homo sapiens GN=CD276 PE=1 SV=1	5	1.3	0.9	1	0.692308
Q8N684	Cleavage and polyadenylation specificity factor subunit 7 OS=Homo sapiens GN=CPSF7 PE=1 SV=1	5	1.3	0.9	1	0.692308
P13693	Translationally-controlled tumor protein OS=Homo sapiens GN=TPT1 PE=1 SV=1	5	1.3	0.9	1	0.692308
Q96SZ6	CDK5 regulatory subunit-associated protein 1 OS=Homo sapiens GN=CDK5RAP1 PE=1 SV=2	5	0.9	1.3	1	1.44444
Q6UN15	Pre-mRNA 3'-end-processing factor FIP1 OS=Homo sapiens GN=FIP1L1 PE=1 SV=1	5	1.3	0.9	1	0.692308
Q9Y6K1	DNA (cytosine-5)-methyltransferase 3A OS=Homo sapiens GN=DNMT3A PE=1 SV=4	5	1.3	0.9	1	0.692308
Q92522	Histone H1x OS=Homo sapiens GN=H1FX PE=1 SV=1	5	0.9	1.3	1	1.44444
Q9P2K8	Eukaryotic translation initiation factor 2-alpha kinase 4 OS=Homo sapiens GN=EIF2AK4 PE=1 SV=3	5	0.9	1.3	1	1.44444
P18084	Integrin beta-5 OS=Homo sapiens GN=ITGB5 PE=1 SV=1	5	0.9	1.3	1	1.44444
O15118	Niemann-Pick C1 protein OS=Homo sapiens GN=NPC1 PE=1 SV=2	5	1.3	0.9	1	0.692308
Q05655	Cluster of Protein kinase C delta type OS=Homo sapiens GN=PRKCD PE=1 SV=2 (Q05655)	5	0.9	1.3	1	1.44444
Q15126	Phosphomevalonate kinase OS=Homo sapiens GN=PMVK PE=1 SV=3	5	1.3	0.9	1	0.692308
O15145	Actin-related protein 2/3 complex subunit 3 OS=Homo sapiens GN=ARPC3 PE=1 SV=3	4	1.3	0.9	1	0.692308
Q9BX68	Histidine triad nucleotide-binding protein 2, mitochondrial OS=Homo sapiens GN=HINT2 PE=1 SV=1	4	1.3	0.9	1	0.692308
Q86W42	THO complex subunit 6 homolog OS=Homo sapiens GN=THOC6 PE=1 SV=1	4	1.3	0.9	1	0.692308
Q9BRP4	Proteasomal ATPase-associated factor 1 OS=Homo sapiens GN=PAAF1 PE=1 SV=2	4	0.9	1.3	1	1.44444
P07203	Glutathione peroxidase 1 OS=Homo sapiens GN=GPX1 PE=1 SV=4	4	1.3	0.9	1	0.692308
Q13637	Ras-related protein Rab-32 OS=Homo sapiens GN=RAB32 PE=1 SV=3	4	0.9	1.3	1	1.44444
P15586	N-acetylglucosamine-6-sulfatase OS=Homo sapiens GN=GNS PE=1 SV=3	4	1.3	0.9	1	0.692308
O43505	N-acetyllactosaminide beta-1,3-N-acetylglucosaminyltransferase OS=Homo sapiens GN=B3GNT1 PE=1 SV=1	4	1.3	0.9	1	0.692308
Q969Y2	tRNA modification GTPase GTPBP3, mitochondrial OS=Homo sapiens GN=GTPBP3 PE=2 SV=2	4	0.9	1.3	1	1.44444
Q92625	Ankyrin repeat and SAM domain-containing protein 1A OS=Homo sapiens GN=ANKS1A PE=1 SV=4	4	0.9	1.3	1	1.44444
Q92793	CREB-binding protein OS=Homo sapiens GN=CREBBP PE=1 SV=3	4	1.3	0.9	1	0.692308
Q96LD4	Tripartite motif-containing protein 47 OS=Homo sapiens GN=TRIM47 PE=1 SV=2	4	0.9	1.3	1	1.44444
Q9NQ48	Leucine zipper transcription factor-like protein 1 OS=Homo sapiens GN=LZTFL1 PE=1 SV=1	4	1.3	0.9	1	0.692308
Q9H9P8	L-2-hydroxyglutarate dehydrogenase, mitochondrial OS=Homo sapiens GN=L2HGDH PE=1 SV=3	4	1.3	0.9	1	0.692308
Q9NZM3	Intersectin-2 OS=Homo sapiens GN=ITSN2 PE=1 SV=3	4	0.9	1.3	1	1.44444
Q9NW68	BSD domain-containing protein 1 OS=Homo sapiens GN=BSDC1 PE=2 SV=1	4	1.3	0.9	1	0.692308
Q9BUL8	Programmed cell death protein 10 OS=Homo sapiens GN=PDCD10 PE=1 SV=1	4	0.9	1.3	1	1.44444
Q9UQN3	Charged multivesicular body protein 2b OS=Homo sapiens GN=CHMP2B PE=1 SV=1	4	1.3	0.9	1	0.692308
Q9H0K6	Pseudouridylate synthase 7 homolog-like protein OS=Homo sapiens GN=PUS7L PE=1 SV=1	4	1.3	0.9	1	0.692308
P34059	N-acetylgalactosamine-6-sulfatase OS=Homo sapiens GN=GALNS PE=1 SV=1	4	1.3	0.9	1	0.692308
P20823	Hepatocyte nuclear factor 1-alpha OS=Homo sapiens GN=HNF1A PE=1 SV=2	4	0.9	1.3	1	1.44444
O15439	Multidrug resistance-associated protein 4 OS=Homo sapiens GN=ABCC4 PE=1 SV=3	4	1.3	0.9	1	0.692308
Q75QN2	Integrator complex subunit 8 OS=Homo sapiens GN=INTS8 PE=1 SV=1	4	0.9	1.3	1	1.44444
Q8NC42	E3 ubiquitin-protein ligase RNF149 OS=Homo sapiens GN=RNF149 PE=2 SV=2	4	0.9	1.3	1	1.44444
Q8TB61	Adenosine 3'-phospho 5'-phosphosulfate transporter 1 OS=Homo sapiens GN=SLC35B2 PE=1 SV=1	4	0.9	1.3	1	1.44444
Q8IXI2	Mitochondrial Rho GTPase 1 OS=Homo sapiens GN=RHOT1 PE=1 SV=2	4	0.9	1.3	1	1.44444
Q13232	Nucleoside diphosphate kinase 3 OS=Homo sapiens GN=NME3 PE=1 SV=2	4	1.3	0.9	1	0.692308
Q15773	Myeloid leukemia factor 2 OS=Homo sapiens GN=MLF2 PE=1 SV=1	4	1.3	0.9	1	0.692308
P14174	Macrophage migration inhibitory factor OS=Homo sapiens GN=MIF PE=1 SV=4	3	0.9	1.3	1	1.44444
O00625	Pirin OS=Homo sapiens GN=PIR PE=1 SV=1	3	1.3	0.9	1	0.692308
Q9Y3Y2	Chromatin target of PRMT1 protein OS=Homo sapiens GN=CHTOP PE=1 SV=2	3	1.3	0.9	1	0.692308
Q9NPD3	Exosome complex component RRP41 OS=Homo sapiens GN=EXOSC4 PE=1 SV=3	3	0.9	1.3	1	1.44444
P52815	39S ribosomal protein L12, mitochondrial OS=Homo sapiens GN=MRPL12 PE=1 SV=2	3	0.9	1.3	1	1.44444
Q7L099	Protein RUFY3 OS=Homo sapiens GN=RUFY3 PE=1 SV=1	3	1.3	0.9	1	0.692308
Q92979	Ribosomal RNA small subunit methyltransferase NEP1 OS=Homo sapiens GN=EMG1 PE=1 SV=4	3	0.9	1.3	1	1.44444
Q9UK45	U6 snRNA-associated Sm-like protein LSm7 OS=Homo sapiens GN=LSM7 PE=1 SV=1	3	1.3	0.9	1	0.692308
Q9P2D3	HEAT repeat-containing protein 5B OS=Homo sapiens GN=HEATR5B PE=1 SV=2	3	1.3	0.9	1	0.692308
Q9NVP2	Histone chaperone ASF1B OS=Homo sapiens GN=ASF1B PE=1 SV=1	3	1.3	0.9	1	0.692308
Q9Y3B2	Exosome complex component CSL4 OS=Homo sapiens GN=EXOSC1 PE=1 SV=1	3	0.9	1.3	1	1.44444
Q9Y3A2	Probable U3 small nucleolar RNA-associated protein 11 OS=Homo sapiens GN=UTP11L PE=1 SV=2	3	0.9	1.3	1	1.44444
Q9UNI6	Dual specificity protein phosphatase 12 OS=Homo sapiens GN=DUSP12 PE=1 SV=1	3	1.3	0.9	1	0.692308
Q9UPN4	5-azacytidine-induced protein 1 OS=Homo sapiens GN=AZI1 PE=1 SV=3	3	0.9	1.3	1	1.44444
A0JNW5	UHRF1-binding protein 1-like OS=Homo sapiens GN=UHRF1BP1L PE=1 SV=2	3	1.3	0.9	1	0.692308
O75427	Leucine-rich repeat and calponin homology domain-containing protein 4 OS=Homo sapiens GN=LRCH4 PE=1 SV=2	3	1.3	0.9	1	0.692308
Q8TCD5	5'(3')-deoxyribonucleotidase, cytosolic type OS=Homo sapiens GN=NT5C PE=1 SV=2	3	0.9	1.3	1	1.44444
Q9BYD3	39S ribosomal protein L4, mitochondrial OS=Homo sapiens GN=MRPL4 PE=1 SV=1	2	0.9	1.3	1	1.44444
P21953	2-oxoisovalerate dehydrogenase subunit beta, mitochondrial OS=Homo sapiens GN=BCKDHB PE=1 SV=2	2	1.3	0.9	1	0.692308
P82979	SAP domain-containing ribonucleoprotein OS=Homo sapiens GN=SARNP PE=1 SV=3	2	1.3	0.9	1	0.692308
O75531	Barrier-to-autointegration factor OS=Homo sapiens GN=BANF1 PE=1 SV=1	2	0.9	1.3	1	1.44444
Q8TF01	Arginine/serine-rich protein PNISR OS=Homo sapiens GN=PNISR PE=1 SV=2	2	1.3	0.9	1	0.692308
Q8WXA3	RUN and FYVE domain-containing protein 2 OS=Homo sapiens GN=RUFY2 PE=1 SV=2	2	1.3	0.9	1	0.692308
Q9UHW9	Solute carrier family 12 member 6 OS=Homo sapiens GN=SLC12A6 PE=1 SV=2	2	0.9	1.3	1	1.44444
Q9NVF7	F-box only protein 28 OS=Homo sapiens GN=FBXO28 PE=1 SV=1	2	1.3	0.9	1	0.692308
P32320	Cytidine deaminase OS=Homo sapiens GN=CDA PE=1 SV=2	2	0.9	1.3	1	1.44444
P17152	Transmembrane protein 11, mitochondrial OS=Homo sapiens GN=TMEM11 PE=1 SV=1	2	0.9	1.3	1	1.44444
P78346	Ribonuclease P protein subunit p30 OS=Homo sapiens GN=RPP30 PE=1 SV=1	2	0.9	1.3	1	1.44444
O43808	Peroxisomal membrane protein PMP34 OS=Homo sapiens GN=SLC25A17 PE=1 SV=1	2	0.9	1.3	1	1.44444
Q6IEG0	U11/U12 small nuclear ribonucleoprotein 48 kDa protein OS=Homo sapiens GN=SNRNP48 PE=1 SV=2	2	0.9	1.3	1	1.44444
Q8NBX0	Saccharopine dehydrogenase-like oxidoreductase OS=Homo sapiens GN=SCCPDH PE=1 SV=1	2	1.3	0.9	1	0.692308
Q13496	Myotubularin OS=Homo sapiens GN=MTM1 PE=1 SV=2	2	0.9	1.3	1	1.44444
Q13825	Methylglutaconyl-CoA hydratase, mitochondrial OS=Homo sapiens GN=AUH PE=1 SV=1	2	1.3	0.9	1	0.692308
P98170	E3 ubiquitin-protein ligase XIAP OS=Homo sapiens GN=XIAP PE=1 SV=2	2	1.3	0.9	1	0.692308
Q5VU43	Myomegalin OS=Homo sapiens GN=PDE4DIP PE=2 SV=1	2	1.3	0.9	1	0.692308
Q53EU6	Glycerol-3-phosphate acyltransferase 3 OS=Homo sapiens GN=AGPAT9 PE=1 SV=2	2	1.3	0.9	1	0.692308
Q15652	Probable JmjC domain-containing histone demethylation protein 2C OS=Homo sapiens GN=JMJD1C PE=1 SV=2	2	1.3	0.9	1	0.692308
Q86X10	Ral GTPase-activating protein subunit beta OS=Homo sapiens GN=RALGAPB PE=1 SV=1	8	0.7	1	1	1.42857
P08069	Insulin-like growth factor 1 receptor OS=Homo sapiens GN=IGF1R PE=1 SV=1	5	0.7	1	1	1.42857
Q15102	Platelet-activating factor acetylhydrolase IB subunit gamma OS=Homo sapiens GN=PAFAH1B3 PE=1 SV=1	5	1	0.7	1	0.7
Q9ULA0	Aspartyl aminopeptidase OS=Homo sapiens GN=DNPEP PE=1 SV=1	4	0.7	1	1	1.42857
Q96MH2	Protein HEXIM2 OS=Homo sapiens GN=HEXIM2 PE=1 SV=1	4	0.7	1	1	1.42857
Q9UNE7	E3 ubiquitin-protein ligase CHIP OS=Homo sapiens GN=STUB1 PE=1 SV=2	4	0.7	1	1	1.42857
A6ND36	Protein FAM83G OS=Homo sapiens GN=FAM83G PE=1 SV=2	4	0.7	1	1	1.42857
P18827	Syndecan-1 OS=Homo sapiens GN=SDC1 PE=1 SV=3	3	0.7	1	1	1.42857
Q9HD34	LYR motif-containing protein 4 OS=Homo sapiens GN=LYRM4 PE=1 SV=1	3	0.7	1	1	1.42857
Q9UBB6	Neurochondrin OS=Homo sapiens GN=NCDN PE=1 SV=1	3	1	0.7	1	0.7
Q9BRP1	Programmed cell death protein 2-like OS=Homo sapiens GN=PDCD2L PE=1 SV=1	3	1	0.7	1	0.7
Q9H1K4	Mitochondrial glutamate carrier 2 OS=Homo sapiens GN=SLC25A18 PE=2 SV=1	3	1	0.7	1	0.7
Q8IVT2	Uncharacterized protein C19orf21 OS=Homo sapiens GN=C19orf21 PE=1 SV=1	3	0.7	1	1	1.42857
Q06587	E3 ubiquitin-protein ligase RING1 OS=Homo sapiens GN=RING1 PE=1 SV=2	3	0.7	1	1	1.42857
Q4G0F5	Vacuolar protein sorting-associated protein 26B OS=Homo sapiens GN=VPS26B PE=1 SV=2	3	0.7	1	1	1.42857
Q96EI5	Transcription elongation factor A protein-like 4 OS=Homo sapiens GN=TCEAL4 PE=1 SV=2	2	0.7	1	1	1.42857
Q9BXS4	Transmembrane protein 59 OS=Homo sapiens GN=TMEM59 PE=1 SV=1	2	1	0.7	1	0.7
Q9H0H5	Rac GTPase-activating protein 1 OS=Homo sapiens GN=RACGAP1 PE=1 SV=1	2	0.7	1	1	1.42857
P09132	Signal recognition particle 19 kDa protein OS=Homo sapiens GN=SRP19 PE=1 SV=3	2	0.7	1	1	1.42857
O15403	Monocarboxylate transporter 7 OS=Homo sapiens GN=SLC16A6 PE=1 SV=2	2	1.4	2	1	1.42857
O15061	Synemin OS=Homo sapiens GN=SYNM PE=1 SV=2	2	1	0.7	1	0.7
Q8NCE2	Myotubularin-related protein 14 OS=Homo sapiens GN=MTMR14 PE=1 SV=2	2	1	0.7	1	0.7
Q86YZ3	Hornerin OS=Homo sapiens GN=HRNR PE=1 SV=2	2	0.7	1	1	1.42857
Q9P2W1	Homologous-pairing protein 2 homolog OS=Homo sapiens GN=PSMC3IP PE=1 SV=1	2	1.2	1.7	1	1.41667
O43488	Cluster of Aflatoxin B1 aldehyde reductase member 2 OS=Homo sapiens GN=AKR7A2 PE=1 SV=3 (O43488)	5	1	1.4	1	1.4
Q71UM5	Cluster of 40S ribosomal protein S27-like OS=Homo sapiens GN=RPS27L PE=1 SV=3 (Q71UM5)	4	1	1.4	1	1.4
Q14145	Kelch-like ECH-associated protein 1 OS=Homo sapiens GN=KEAP1 PE=1 SV=2	4	1.4	1	1	0.714286
Q15386	Ubiquitin-protein ligase E3C OS=Homo sapiens GN=UBE3C PE=1 SV=3	4	1.4	1	1	0.714286
Q14CN4	Keratin, type II cytoskeletal 72 OS=Homo sapiens GN=KRT72 PE=1 SV=2	3	1.4	1	1	0.714286
Q969E8	Pre-rRNA-processing protein TSR2 homolog OS=Homo sapiens GN=TSR2 PE=1 SV=1	3	1.4	1	1	0.714286
Q8TDP1	Ribonuclease H2 subunit C OS=Homo sapiens GN=RNASEH2C PE=1 SV=1	3	1	1.4	1	1.4
Q9UGU0	Transcription factor 20 OS=Homo sapiens GN=TCF20 PE=1 SV=3	3	1.4	1	1	0.714286
Q9Y2R5	28S ribosomal protein S17, mitochondrial OS=Homo sapiens GN=MRPS17 PE=1 SV=1	3	1	1.4	1	1.4
Q9BU76	Multiple myeloma tumor-associated protein 2 OS=Homo sapiens GN=MMTAG2 PE=1 SV=1	3	1.4	1	1	0.714286
Q9BVS4	Serine/threonine-protein kinase RIO2 OS=Homo sapiens GN=RIOK2 PE=1 SV=2	2	1	1.4	1	1.4
O15085	Rho guanine nucleotide exchange factor 11 OS=Homo sapiens GN=ARHGEF11 PE=1 SV=1	2	1.4	1	1	0.714286
Q9Y646	Carboxypeptidase Q OS=Homo sapiens GN=CPQ PE=1 SV=1	2	1	1.4	1	1.4
Q92611	ER degradation-enhancing alpha-mannosidase-like 1 OS=Homo sapiens GN=EDEM1 PE=1 SV=1	2	1.4	1	1	0.714286
Q96QR8	Transcriptional activator protein Pur-beta OS=Homo sapiens GN=PURB PE=1 SV=3	2	1.4	1	1	0.714286
Q96P47	Cluster of Arf-GAP with GTPase, ANK repeat and PH domain-containing protein 3 OS=Homo sapiens GN=AGAP3 PE=1 SV=2 (Q96P47)	2	1.4	1	1	0.714286
Q9UII2	ATPase inhibitor, mitochondrial OS=Homo sapiens GN=ATPIF1 PE=1 SV=1	2	1.4	1	1	0.714286
Q9NXR8	Inhibitor of growth protein 3 OS=Homo sapiens GN=ING3 PE=1 SV=2	2	1.4	1	1	0.714286
Q9NWL6	Asparagine synthetase domain-containing protein 1 OS=Homo sapiens GN=ASNSD1 PE=2 SV=2	2	1	1.4	1	1.4
Q9Y2C4	Nuclease EXOG, mitochondrial OS=Homo sapiens GN=EXOG PE=1 SV=2	2	1	1.4	1	1.4
Q9BQ95	Evolutionarily conserved signaling intermediate in Toll pathway, mitochondrial OS=Homo sapiens GN=ECSIT PE=1 SV=1	2	1	1.4	1	1.4
P82909	28S ribosomal protein S36, mitochondrial OS=Homo sapiens GN=MRPS36 PE=1 SV=2	2	1	1.4	1	1.4
O43708	Maleylacetoacetate isomerase OS=Homo sapiens GN=GSTZ1 PE=1 SV=3	2	1	1.4	1	1.4
O75420	PERQ amino acid-rich with GYF domain-containing protein 1 OS=Homo sapiens GN=GIGYF1 PE=1 SV=2	2	1.4	1	1	0.714286
Q7L3B6	Hsp90 co-chaperone Cdc37-like 1 OS=Homo sapiens GN=CDC37L1 PE=1 SV=1	2	1.4	1	1	0.714286
Q86UW7	Calcium-dependent secretion activator 2 OS=Homo sapiens GN=CADPS2 PE=1 SV=2	2	1.4	1	1	0.714286
Q69YH5	Cell division cycle-associated protein 2 OS=Homo sapiens GN=CDCA2 PE=1 SV=2	2	1	1.4	1	1.4
Q6ZS30	Neurobeachin-like protein 1 OS=Homo sapiens GN=NBEAL1 PE=2 SV=3	2	1	1.4	1	1.4
Q00587	Cdc42 effector protein 1 OS=Homo sapiens GN=CDC42EP1 PE=1 SV=1	2	1.4	1	1	0.714286
Q5VVQ6	Ubiquitin thioesterase OTU1 OS=Homo sapiens GN=YOD1 PE=1 SV=1	2	1.4	1	1	0.714286
Q3MIT2	Putative tRNA pseudouridine synthase Pus10 OS=Homo sapiens GN=PUS10 PE=1 SV=1	2	1	1.4	1	1.4
P07237	Protein disulfide-isomerase OS=Homo sapiens GN=P4HB PE=1 SV=3	33	0.8	1.1	1	1.375
Q03252	Lamin-B2 OS=Homo sapiens GN=LMNB2 PE=1 SV=3	28	0.8	1.1	1	1.375
P55060	Exportin-2 OS=Homo sapiens GN=CSE1L PE=1 SV=3	25	0.8	1.1	1	1.375
P26640	Valine--tRNA ligase OS=Homo sapiens GN=VARS PE=1 SV=4	25	0.8	1.1	1	1.375
P23246	Splicing factor, proline- and glutamine-rich OS=Homo sapiens GN=SFPQ PE=1 SV=2	22	1.1	0.8	1	0.727273
P49915	GMP synthase [glutamine-hydrolyzing] OS=Homo sapiens GN=GMPS PE=1 SV=1	20	0.8	1.1	1	1.375
Q9BWF3	Cluster of RNA-binding protein 4 OS=Homo sapiens GN=RBM4 PE=1 SV=1 (Q9BWF3)	19	0.8	1.1	1	1.375
O15067	Phosphoribosylformylglycinamidine synthase OS=Homo sapiens GN=PFAS PE=1 SV=4	19	0.8	1.1	1	1.375
Q8NE71	ATP-binding cassette sub-family F member 1 OS=Homo sapiens GN=ABCF1 PE=1 SV=2	18	0.8	1.1	1	1.375
P31040	Succinate dehydrogenase [ubiquinone] flavoprotein subunit, mitochondrial OS=Homo sapiens GN=SDHA PE=1 SV=2	17	0.8	1.1	1	1.375
Q9HAV4	Exportin-5 OS=Homo sapiens GN=XPO5 PE=1 SV=1	17	0.8	1.1	1	1.375
Q9Y6D5	Brefeldin A-inhibited guanine nucleotide-exchange protein 2 OS=Homo sapiens GN=ARFGEF2 PE=1 SV=3	17	0.8	1.1	1	1.375
P14314	Glucosidase 2 subunit beta OS=Homo sapiens GN=PRKCSH PE=1 SV=2	16	1.1	0.8	1	0.727273
Q9BYT8	Neurolysin, mitochondrial OS=Homo sapiens GN=NLN PE=1 SV=1	16	1.1	0.8	1	0.727273
P04406	Glyceraldehyde-3-phosphate dehydrogenase OS=Homo sapiens GN=GAPDH PE=1 SV=3	15	1.1	0.8	1	0.727273
P41091	Eukaryotic translation initiation factor 2 subunit 3 OS=Homo sapiens GN=EIF2S3 PE=1 SV=3	15	0.8	1.1	1	1.375
P08195	4F2 cell-surface antigen heavy chain OS=Homo sapiens GN=SLC3A2 PE=1 SV=3	14	0.8	1.1	1	1.375
P07686	Beta-hexosaminidase subunit beta OS=Homo sapiens GN=HEXB PE=1 SV=3	14	0.8	1.1	1	1.375
Q9UL12	Sarcosine dehydrogenase, mitochondrial OS=Homo sapiens GN=SARDH PE=1 SV=1	14	0.8	1.1	1	1.375
P49257	Protein ERGIC-53 OS=Homo sapiens GN=LMAN1 PE=1 SV=2	13	0.8	1.1	1	1.375
Q15436	Protein transport protein Sec23A OS=Homo sapiens GN=SEC23A PE=1 SV=2	13	0.8	1.1	1	1.375
P23378	Glycine dehydrogenase [decarboxylating], mitochondrial OS=Homo sapiens GN=GLDC PE=1 SV=2	13	0.8	1.1	1	1.375
P15170	Cluster of Eukaryotic peptide chain release factor GTP-binding subunit ERF3A OS=Homo sapiens GN=GSPT1 PE=1 SV=1 (P15170)	13	0.8	1.1	1	1.375
Q9GZL7	Ribosome biogenesis protein WDR12 OS=Homo sapiens GN=WDR12 PE=1 SV=2	11	0.8	1.1	1	1.375
Q99747	Gamma-soluble NSF attachment protein OS=Homo sapiens GN=NAPG PE=1 SV=1	11	1.1	0.8	1	0.727273
O00139	Kinesin-like protein KIF2A OS=Homo sapiens GN=KIF2A PE=1 SV=3	11	1.1	0.8	1	0.727273
Q14137	Ribosome biogenesis protein BOP1 OS=Homo sapiens GN=BOP1 PE=1 SV=2	11	0.8	1.1	1	1.375
Q13561	Dynactin subunit 2 OS=Homo sapiens GN=DCTN2 PE=1 SV=4	10	1.1	0.8	1	0.727273
O95433	Activator of 90 kDa heat shock protein ATPase homolog 1 OS=Homo sapiens GN=AHSA1 PE=1 SV=1	10	0.8	1.1	1	1.375
O75131	Cluster of Copine-3 OS=Homo sapiens GN=CPNE3 PE=1 SV=1 (O75131)	10	0.8	1.1	1	1.375
Q92552	28S ribosomal protein S27, mitochondrial OS=Homo sapiens GN=MRPS27 PE=1 SV=3	10	0.8	1.1	1	1.375
P07099	Epoxide hydrolase 1 OS=Homo sapiens GN=EPHX1 PE=1 SV=1	10	0.8	1.1	1	1.375
P43897	Elongation factor Ts, mitochondrial OS=Homo sapiens GN=TSFM PE=1 SV=2	10	0.8	1.1	1	1.375
O43399	Tumor protein D54 OS=Homo sapiens GN=TPD52L2 PE=1 SV=2	9	0.8	1.1	1	1.375
P52597	Heterogeneous nuclear ribonucleoprotein F OS=Homo sapiens GN=HNRNPF PE=1 SV=3	9	0.8	1.1	1	1.375
P46781	40S ribosomal protein S9 OS=Homo sapiens GN=RPS9 PE=1 SV=3	9	1.1	0.8	1	0.727273
P13489	Ribonuclease inhibitor OS=Homo sapiens GN=RNH1 PE=1 SV=2	9	0.8	1.1	1	1.375
Q15631	Translin OS=Homo sapiens GN=TSN PE=1 SV=1	9	0.8	1.1	1	1.375
P35659	Protein DEK OS=Homo sapiens GN=DEK PE=1 SV=1	9	0.8	1.1	1	1.375
P21912	Succinate dehydrogenase [ubiquinone] iron-sulfur subunit, mitochondrial OS=Homo sapiens GN=SDHB PE=1 SV=3	9	0.8	1.1	1	1.375
Q9H6R4	Nucleolar protein 6 OS=Homo sapiens GN=NOL6 PE=1 SV=2	9	0.8	1.1	1	1.375
Q9NV06	DDB1- and CUL4-associated factor 13 OS=Homo sapiens GN=DCAF13 PE=1 SV=2	9	0.8	1.1	1	1.375
O14672	Disintegrin and metalloproteinase domain-containing protein 10 OS=Homo sapiens GN=ADAM10 PE=1 SV=1	9	0.8	1.1	1	1.375
O94925	Glutaminase kidney isoform, mitochondrial OS=Homo sapiens GN=GLS PE=1 SV=1	8	0.8	1.1	1	1.375
P37268	Squalene synthase OS=Homo sapiens GN=FDFT1 PE=1 SV=1	8	1.1	0.8	1	0.727273
O43396	Thioredoxin-like protein 1 OS=Homo sapiens GN=TXNL1 PE=1 SV=3	8	1.1	0.8	1	0.727273
Q96KG9	N-terminal kinase-like protein OS=Homo sapiens GN=SCYL1 PE=1 SV=1	8	0.8	1.1	1	1.375
Q08945	FACT complex subunit SSRP1 OS=Homo sapiens GN=SSRP1 PE=1 SV=1	8	0.8	1.1	1	1.375
P40429	Cluster of 60S ribosomal protein L13a OS=Homo sapiens GN=RPL13A PE=1 SV=2 (P40429)	8	1.1	0.8	1	0.727273
P21397	Amine oxidase [flavin-containing] A OS=Homo sapiens GN=MAOA PE=1 SV=1	8	0.8	1.1	1	1.375
Q96J01	THO complex subunit 3 OS=Homo sapiens GN=THOC3 PE=1 SV=1	8	1.1	0.8	1	0.727273
Q9HA77	Probable cysteine--tRNA ligase, mitochondrial OS=Homo sapiens GN=CARS2 PE=1 SV=1	8	0.8	1.1	1	1.375
Q8N543	2-oxoglutarate and iron-dependent oxygenase domain-containing protein 1 OS=Homo sapiens GN=OGFOD1 PE=1 SV=1	8	0.8	1.1	1	1.375
Q14202	Zinc finger MYM-type protein 3 OS=Homo sapiens GN=ZMYM3 PE=1 SV=2	8	0.8	1.1	1	1.375
Q06481	Amyloid-like protein 2 OS=Homo sapiens GN=APLP2 PE=1 SV=2	8	0.8	1.1	1	1.375
Q15437	Protein transport protein Sec23B OS=Homo sapiens GN=SEC23B PE=1 SV=2	8	1.1	0.8	1	0.727273
Q9NQC3	Reticulon-4 OS=Homo sapiens GN=RTN4 PE=1 SV=2	7	1.1	0.8	1	0.727273
O00764	Pyridoxal kinase OS=Homo sapiens GN=PDXK PE=1 SV=1	7	0.8	1.1	1	1.375
P38432	Coilin OS=Homo sapiens GN=COIL PE=1 SV=1	7	1.1	0.8	1	0.727273
Q8NFQ8	Torsin-1A-interacting protein 2 OS=Homo sapiens GN=TOR1AIP2 PE=1 SV=1	7	1.1	0.8	1	0.727273
Q12907	Vesicular integral-membrane protein VIP36 OS=Homo sapiens GN=LMAN2 PE=1 SV=1	7	0.8	1.1	1	1.375
Q15005	Signal peptidase complex subunit 2 OS=Homo sapiens GN=SPCS2 PE=1 SV=3	7	0.8	1.1	1	1.375
Q9UBV2	Protein sel-1 homolog 1 OS=Homo sapiens GN=SEL1L PE=1 SV=3	7	0.8	1.1	1	1.375
Q8N1G2	Cap-specific mRNA (nucleoside-2'-O-)-methyltransferase 1 OS=Homo sapiens GN=FTSJD2 PE=1 SV=1	7	0.8	1.1	1	1.375
Q6NVY1	3-hydroxyisobutyryl-CoA hydrolase, mitochondrial OS=Homo sapiens GN=HIBCH PE=1 SV=2	7	0.8	1.1	1	1.375
Q9H6Y2	WD repeat-containing protein 55 OS=Homo sapiens GN=WDR55 PE=1 SV=2	7	0.8	1.1	1	1.375
P11532	Dystrophin OS=Homo sapiens GN=DMD PE=1 SV=3	7	0.8	1.1	1	1.375
P10586	Receptor-type tyrosine-protein phosphatase F OS=Homo sapiens GN=PTPRF PE=1 SV=2	7	1.1	0.8	1	0.727273
O95302	Peptidyl-prolyl cis-trans isomerase FKBP9 OS=Homo sapiens GN=FKBP9 PE=1 SV=2	7	1.1	0.8	1	0.727273
Q6FI81	Anamorsin OS=Homo sapiens GN=CIAPIN1 PE=1 SV=2	7	0.8	1.1	1	1.375
Q6ZSZ5	Rho guanine nucleotide exchange factor 18 OS=Homo sapiens GN=ARHGEF18 PE=1 SV=3	7	1.1	0.8	1	0.727273
Q8NI60	Chaperone activity of bc1 complex-like, mitochondrial OS=Homo sapiens GN=ADCK3 PE=1 SV=1	7	0.8	1.1	1	1.375
Q01105	Protein SET OS=Homo sapiens GN=SET PE=1 SV=3	6	1.1	0.8	1	0.727273
P62244	40S ribosomal protein S15a OS=Homo sapiens GN=RPS15A PE=1 SV=2	6	0.8	1.1	1	1.375
P53004	Biliverdin reductase A OS=Homo sapiens GN=BLVRA PE=1 SV=2	6	0.8	1.1	1	1.375
P08397	Porphobilinogen deaminase OS=Homo sapiens GN=HMBS PE=1 SV=2	6	0.8	1.1	1	1.375
Q04760	Lactoylglutathione lyase OS=Homo sapiens GN=GLO1 PE=1 SV=4	6	1.1	0.8	1	0.727273
P43155	Carnitine O-acetyltransferase OS=Homo sapiens GN=CRAT PE=1 SV=5	6	0.8	1.1	1	1.375
Q71RC2	La-related protein 4 OS=Homo sapiens GN=LARP4 PE=1 SV=3	6	1.1	0.8	1	0.727273
O95758	Polypyrimidine tract-binding protein 3 OS=Homo sapiens GN=PTBP3 PE=1 SV=2	6	1.1	0.8	1	0.727273
Q9UDT6	CAP-Gly domain-containing linker protein 2 OS=Homo sapiens GN=CLIP2 PE=1 SV=1	6	1.1	0.8	1	0.727273
P54709	Sodium/potassium-transporting ATPase subunit beta-3 OS=Homo sapiens GN=ATP1B3 PE=1 SV=1	6	0.8	1.1	1	1.375
Q9NQT5	Exosome complex component RRP40 OS=Homo sapiens GN=EXOSC3 PE=1 SV=3	6	0.8	1.1	1	1.375
Q9P0K7	Ankycorbin OS=Homo sapiens GN=RAI14 PE=1 SV=2	6	1.1	0.8	1	0.727273
Q9NUM4	Transmembrane protein 106B OS=Homo sapiens GN=TMEM106B PE=1 SV=2	6	1.1	0.8	1	0.727273
Q9BRJ6	Uncharacterized protein C7orf50 OS=Homo sapiens GN=C7orf50 PE=1 SV=1	6	0.8	1.1	1	1.375
Q9GZY8	Mitochondrial fission factor OS=Homo sapiens GN=MFF PE=1 SV=1	6	0.8	1.1	1	1.375
P29590	Protein PML OS=Homo sapiens GN=PML PE=1 SV=3	6	0.8	1.1	1	1.375
P22681	E3 ubiquitin-protein ligase CBL OS=Homo sapiens GN=CBL PE=1 SV=2	6	0.8	1.1	1	1.375
P61421	V-type proton ATPase subunit d 1 OS=Homo sapiens GN=ATP6V0D1 PE=1 SV=1	6	1.1	0.8	1	0.727273
P47985	Cluster of Cytochrome b-c1 complex subunit Rieske, mitochondrial OS=Homo sapiens GN=UQCRFS1 PE=1 SV=2 (P47985)	6	0.8	1.1	1	1.375
Q86TU7	Histone-lysine N-methyltransferase setd3 OS=Homo sapiens GN=SETD3 PE=1 SV=1	6	0.8	1.1	1	1.375
Q13769	THO complex subunit 5 homolog OS=Homo sapiens GN=THOC5 PE=1 SV=2	6	1.1	0.8	1	0.727273
P20340	Cluster of Ras-related protein Rab-6A OS=Homo sapiens GN=RAB6A PE=1 SV=3 (P20340)	5	0.8	1.1	1	1.375
Q01844	RNA-binding protein EWS OS=Homo sapiens GN=EWSR1 PE=1 SV=1	5	1.1	0.8	1	0.727273
P49902	Cytosolic purine 5'-nucleotidase OS=Homo sapiens GN=NT5C2 PE=1 SV=1	5	1.1	0.8	1	0.727273
P35269	General transcription factor IIF subunit 1 OS=Homo sapiens GN=GTF2F1 PE=1 SV=2	5	0.8	1.1	1	1.375
Q9Y314	Nitric oxide synthase-interacting protein OS=Homo sapiens GN=NOSIP PE=1 SV=1	5	1.1	0.8	1	0.727273
Q99417	C-Myc-binding protein OS=Homo sapiens GN=MYCBP PE=1 SV=3	5	1.1	0.8	1	0.727273
Q96DV4	39S ribosomal protein L38, mitochondrial OS=Homo sapiens GN=MRPL38 PE=1 SV=2	5	0.8	1.1	1	1.375
P08236	Beta-glucuronidase OS=Homo sapiens GN=GUSB PE=1 SV=2	5	0.8	1.1	1	1.375
Q9NRK6	ATP-binding cassette sub-family B member 10, mitochondrial OS=Homo sapiens GN=ABCB10 PE=1 SV=2	5	0.8	1.1	1	1.375
P02765	Alpha-2-HS-glycoprotein OS=Homo sapiens GN=AHSG PE=1 SV=1	5	0.8	1.1	1	1.375
P02760	Protein AMBP OS=Homo sapiens GN=AMBP PE=1 SV=1	5	1.1	0.8	1	0.727273
P02763	Alpha-1-acid glycoprotein 1 OS=Homo sapiens GN=ORM1 PE=1 SV=1	5	0.8	1.1	1	1.375
O75882	Attractin OS=Homo sapiens GN=ATRN PE=1 SV=2	5	0.8	1.1	1	1.375
Q8IWV8	E3 ubiquitin-protein ligase UBR2 OS=Homo sapiens GN=UBR2 PE=1 SV=1	5	0.8	1.1	1	1.375
Q8N335	Glycerol-3-phosphate dehydrogenase 1-like protein OS=Homo sapiens GN=GPD1L PE=1 SV=1	5	0.8	1.1	1	1.375
Q8IXM2	Chromatin complexes subunit BAP18 OS=Homo sapiens GN=BAP18 PE=1 SV=1	5	0.8	1.1	1	1.375
Q5T653	39S ribosomal protein L2, mitochondrial OS=Homo sapiens GN=MRPL2 PE=1 SV=2	5	0.8	1.1	1	1.375
O00303	Eukaryotic translation initiation factor 3 subunit F OS=Homo sapiens GN=EIF3F PE=1 SV=1	4	1.1	0.8	1	0.727273
Q9BT22	Chitobiosyldiphosphodolichol beta-mannosyltransferase OS=Homo sapiens GN=ALG1 PE=1 SV=2	4	0.8	1.1	1	1.375
Q9NX55	Huntingtin-interacting protein K OS=Homo sapiens GN=HYPK PE=1 SV=2	4	0.8	1.1	1	1.375
Q0VDG4	Secernin-3 OS=Homo sapiens GN=SCRN3 PE=1 SV=1	4	1.1	0.8	1	0.727273
Q96I59	Probable asparagine--tRNA ligase, mitochondrial OS=Homo sapiens GN=NARS2 PE=1 SV=3	4	0.8	1.1	1	1.375
Q9NP74	Palmdelphin OS=Homo sapiens GN=PALMD PE=1 SV=1	4	0.8	1.1	1	1.375
Q9NPI6	mRNA-decapping enzyme 1A OS=Homo sapiens GN=DCP1A PE=1 SV=2	4	0.8	1.1	1	1.375
Q9NPF4	Probable tRNA threonylcarbamoyladenosine biosynthesis protein OSGEP OS=Homo sapiens GN=OSGEP PE=1 SV=1	4	0.8	1.1	1	1.375
Q9NRN7	L-aminoadipate-semialdehyde dehydrogenase-phosphopantetheinyl transferase OS=Homo sapiens GN=AASDHPPT PE=1 SV=2	4	0.8	1.1	1	1.375
Q9HD42	Charged multivesicular body protein 1a OS=Homo sapiens GN=CHMP1A PE=1 SV=1	4	1.1	0.8	1	0.727273
Q9UEE9	Craniofacial development protein 1 OS=Homo sapiens GN=CFDP1 PE=1 SV=1	4	0.8	1.1	1	1.375
P40692	DNA mismatch repair protein Mlh1 OS=Homo sapiens GN=MLH1 PE=1 SV=1	4	1.1	0.8	1	0.727273
P42892	Endothelin-converting enzyme 1 OS=Homo sapiens GN=ECE1 PE=1 SV=2	4	1.1	0.8	1	0.727273
P34949	Mannose-6-phosphate isomerase OS=Homo sapiens GN=MPI PE=1 SV=2	4	0.8	1.1	1	1.375
P12694	2-oxoisovalerate dehydrogenase subunit alpha, mitochondrial OS=Homo sapiens GN=BCKDHA PE=1 SV=2	4	1.1	0.8	1	0.727273
P82094	TATA element modulatory factor OS=Homo sapiens GN=TMF1 PE=1 SV=2	4	0.8	1.1	1	1.375
O14949	Cytochrome b-c1 complex subunit 8 OS=Homo sapiens GN=UQCRQ PE=1 SV=4	4	0.8	1.1	1	1.375
O95298	NADH dehydrogenase [ubiquinone] 1 subunit C2 OS=Homo sapiens GN=NDUFC2 PE=1 SV=1	4	0.8	1.1	1	1.375
Q86TM6	E3 ubiquitin-protein ligase synoviolin OS=Homo sapiens GN=SYVN1 PE=1 SV=2	4	0.8	1.1	1	1.375
Q6GMV2	SET and MYND domain-containing protein 5 OS=Homo sapiens GN=SMYD5 PE=1 SV=2	4	0.8	1.1	1	1.375
Q8IWA0	WD repeat-containing protein 75 OS=Homo sapiens GN=WDR75 PE=1 SV=1	4	0.8	1.1	1	1.375
Q01831	DNA repair protein complementing XP-C cells OS=Homo sapiens GN=XPC PE=1 SV=4	4	1.1	0.8	1	0.727273
P49773	Histidine triad nucleotide-binding protein 1 OS=Homo sapiens GN=HINT1 PE=1 SV=2	3	1.1	0.8	1	0.727273
Q9UHY7	Enolase-phosphatase E1 OS=Homo sapiens GN=ENOPH1 PE=1 SV=1	3	0.8	1.1	1	1.375
Q8WTV0	Scavenger receptor class B member 1 OS=Homo sapiens GN=SCARB1 PE=1 SV=1	3	0.8	1.1	1	1.375
O00217	NADH dehydrogenase [ubiquinone] iron-sulfur protein 8, mitochondrial OS=Homo sapiens GN=NDUFS8 PE=1 SV=1	3	0.8	1.1	1	1.375
Q96EP5	DAZ-associated protein 1 OS=Homo sapiens GN=DAZAP1 PE=1 SV=1	3	1.1	0.8	1	0.727273
Q9NXR1	Cluster of Nuclear distribution protein nudE homolog 1 OS=Homo sapiens GN=NDE1 PE=1 SV=2 (Q9NXR1)	3	0.8	1.1	1	1.375
P61956	Cluster of Small ubiquitin-related modifier 2 OS=Homo sapiens GN=SUMO2 PE=1 SV=3 (P61956)	3	1.1	0.8	1	0.727273
Q8NEM2	SHC SH2 domain-binding protein 1 OS=Homo sapiens GN=SHCBP1 PE=1 SV=3	3	0.8	1.1	1	1.375
Q9H892	Tetratricopeptide repeat protein 12 OS=Homo sapiens GN=TTC12 PE=2 SV=2	3	0.8	1.1	1	1.375
Q9NZQ3	NCK-interacting protein with SH3 domain OS=Homo sapiens GN=NCKIPSD PE=1 SV=1	3	0.8	1.1	1	1.375
Q9NZN5	Rho guanine nucleotide exchange factor 12 OS=Homo sapiens GN=ARHGEF12 PE=1 SV=1	3	0.8	1.1	1	1.375
Q9P0U4	CpG-binding protein OS=Homo sapiens GN=CXXC1 PE=1 SV=2	3	0.8	1.1	1	1.375
Q9NV31	U3 small nucleolar ribonucleoprotein protein IMP3 OS=Homo sapiens GN=IMP3 PE=1 SV=1	3	0.8	1.1	1	1.375
Q9BQ75	Uncharacterized protein C3orf26 OS=Homo sapiens GN=C3orf26 PE=1 SV=2	3	0.8	1.1	1	1.375
Q9BUK6	Protein misato homolog 1 OS=Homo sapiens GN=MSTO1 PE=1 SV=1	3	1.1	0.8	1	0.727273
Q9Y312	Protein AAR2 homolog OS=Homo sapiens GN=AAR2 PE=1 SV=2	3	0.8	1.1	1	1.375
Q9H7N4	Splicing factor, arginine/serine-rich 19 OS=Homo sapiens GN=SCAF1 PE=1 SV=3	3	1.1	0.8	1	0.727273
P62256	Ubiquitin-conjugating enzyme E2 H OS=Homo sapiens GN=UBE2H PE=1 SV=1	3	1.1	0.8	1	0.727273
P46734	Dual specificity mitogen-activated protein kinase kinase 3 OS=Homo sapiens GN=MAP2K3 PE=1 SV=2	3	0.8	1.1	1	1.375
O15530	Cluster of 3-phosphoinositide-dependent protein kinase 1 OS=Homo sapiens GN=PDPK1 PE=1 SV=1 (O15530)	3	0.8	1.1	1	1.375
P01034	Cystatin-C OS=Homo sapiens GN=CST3 PE=1 SV=1	3	0.8	1.1	1	1.375
P06730	Eukaryotic translation initiation factor 4E OS=Homo sapiens GN=EIF4E PE=1 SV=2	3	0.8	1.1	1	1.375
O95169	NADH dehydrogenase [ubiquinone] 1 beta subcomplex subunit 8, mitochondrial OS=Homo sapiens GN=NDUFB8 PE=1 SV=1	3	0.8	1.1	1	1.375
Q8IWW6	Rho GTPase-activating protein 12 OS=Homo sapiens GN=ARHGAP12 PE=1 SV=1	3	0.8	1.1	1	1.375
Q5SWX8	Protein odr-4 homolog OS=Homo sapiens GN=ODR4 PE=2 SV=1	3	0.8	1.1	1	1.375
Q460N5	Poly [ADP-ribose] polymerase 14 OS=Homo sapiens GN=PARP14 PE=1 SV=3	3	1.1	0.8	1	0.727273
Q9P035	3-hydroxyacyl-CoA dehydratase 3 OS=Homo sapiens GN=PTPLAD1 PE=1 SV=2	2	1.1	0.8	1	0.727273
O95674	Phosphatidate cytidylyltransferase 2 OS=Homo sapiens GN=CDS2 PE=1 SV=1	2	0.8	1.1	1	1.375
O60220	Mitochondrial import inner membrane translocase subunit Tim8 A OS=Homo sapiens GN=TIMM8A PE=1 SV=1	2	0.8	1.1	1	1.375
Q9Y6G3	39S ribosomal protein L42, mitochondrial OS=Homo sapiens GN=MRPL42 PE=1 SV=1	2	0.8	1.1	1	1.375
Q96G21	U3 small nucleolar ribonucleoprotein protein IMP4 OS=Homo sapiens GN=IMP4 PE=1 SV=1	2	0.8	1.1	1	1.375
Q8TER5	Rho guanine nucleotide exchange factor 40 OS=Homo sapiens GN=ARHGEF40 PE=1 SV=3	2	0.8	1.1	1	1.375
Q96C57	Uncharacterized protein C12orf43 OS=Homo sapiens GN=C12orf43 PE=1 SV=2	2	0.8	1.1	1	1.375
Q9NZ43	Vesicle transport protein USE1 OS=Homo sapiens GN=USE1 PE=1 SV=2	2	0.8	1.1	1	1.375
Q9NWU1	3-oxoacyl-[acyl-carrier-protein] synthase, mitochondrial OS=Homo sapiens GN=OXSM PE=1 SV=1	2	1.1	0.8	1	0.727273
Q9BV40	Vesicle-associated membrane protein 8 OS=Homo sapiens GN=VAMP8 PE=1 SV=1	2	0.8	1.1	1	1.375
Q9BWH2	FUN14 domain-containing protein 2 OS=Homo sapiens GN=FUNDC2 PE=1 SV=2	2	0.8	1.1	1	1.375
Q9H3C7	Gametogenetin-binding protein 2 OS=Homo sapiens GN=GGNBP2 PE=1 SV=1	2	1.1	0.8	1	0.727273
Q9ULR3	Protein phosphatase 1H OS=Homo sapiens GN=PPM1H PE=1 SV=2	2	1.1	0.8	1	0.727273
Q9H1D9	DNA-directed RNA polymerase III subunit RPC6 OS=Homo sapiens GN=POLR3F PE=1 SV=1	2	1.1	0.8	1	0.727273
P28799	Granulins OS=Homo sapiens GN=GRN PE=1 SV=2	2	1.1	0.8	1	0.727273
P36954	DNA-directed RNA polymerase II subunit RPB9 OS=Homo sapiens GN=POLR2I PE=1 SV=1	2	1.1	0.8	1	0.727273
P22455	Fibroblast growth factor receptor 4 OS=Homo sapiens GN=FGFR4 PE=1 SV=2	2	0.8	1.1	1	1.375
P16284	Platelet endothelial cell adhesion molecule OS=Homo sapiens GN=PECAM1 PE=1 SV=1	2	1.1	0.8	1	0.727273
P16455	Methylated-DNA--protein-cysteine methyltransferase OS=Homo sapiens GN=MGMT PE=1 SV=1	2	0.8	1.1	1	1.375
P69905	Hemoglobin subunit alpha OS=Homo sapiens GN=HBA1 PE=1 SV=2	2	0.8	1.1	1	1.375
P49356	Protein farnesyltransferase subunit beta OS=Homo sapiens GN=FNTB PE=1 SV=1	2	0.8	1.1	1	1.375
P52569	Low affinity cationic amino acid transporter 2 OS=Homo sapiens GN=SLC7A2 PE=1 SV=2	2	0.8	1.1	1	1.375
P51668	Ubiquitin-conjugating enzyme E2 D1 OS=Homo sapiens GN=UBE2D1 PE=1 SV=1	2	1.1	0.8	1	0.727273
P51178	1-phosphatidylinositol 4,5-bisphosphate phosphodiesterase delta-1 OS=Homo sapiens GN=PLCD1 PE=1 SV=2	2	0.8	1.1	1	1.375
P02652	Apolipoprotein A-II OS=Homo sapiens GN=APOA2 PE=1 SV=1	2	0.8	1.1	1	1.375
O75787	Renin receptor OS=Homo sapiens GN=ATP6AP2 PE=1 SV=2	2	0.8	1.1	1	1.375
O95183	Vesicle-associated membrane protein 5 OS=Homo sapiens GN=VAMP5 PE=1 SV=1	2	0.8	1.1	1	1.375
Q86SQ4	G-protein coupled receptor 126 OS=Homo sapiens GN=GPR126 PE=1 SV=3	2	1.1	0.8	1	0.727273
Q8IXQ3	Uncharacterized protein C9orf40 OS=Homo sapiens GN=C9orf40 PE=1 SV=1	2	0.8	1.1	1	1.375
Q8IZ07	Ankyrin repeat domain-containing protein 13A OS=Homo sapiens GN=ANKRD13A PE=1 SV=3	2	1.1	0.8	1	0.727273
Q5VT06	Centrosome-associated protein 350 OS=Homo sapiens GN=CEP350 PE=1 SV=1	2	1.1	0.8	1	0.727273
Q96SW2	Protein cereblon OS=Homo sapiens GN=CRBN PE=1 SV=1	4	1.5	1.1	1	0.733333
P47914	60S ribosomal protein L29 OS=Homo sapiens GN=RPL29 PE=1 SV=2	3	1.5	1.1	1	0.733333
O14657	Torsin-1B OS=Homo sapiens GN=TOR1B PE=1 SV=2	3	1.5	1.1	1	0.733333
Q70IA6	MOB kinase activator 2 OS=Homo sapiens GN=MOB2 PE=1 SV=1	3	1.1	1.5	1	1.36364
Q8WU67	Abhydrolase domain-containing protein 3 OS=Homo sapiens GN=ABHD3 PE=2 SV=2	2	1.5	1.1	1	0.733333
Q9Y4P8	WD repeat domain phosphoinositide-interacting protein 2 OS=Homo sapiens GN=WIPI2 PE=1 SV=1	2	1.5	1.1	1	0.733333
O75113	NEDD4-binding protein 1 OS=Homo sapiens GN=N4BP1 PE=1 SV=4	2	1.1	1.5	1	1.36364
Q8N6S5	ADP-ribosylation factor-like protein 6-interacting protein 6 OS=Homo sapiens GN=ARL6IP6 PE=1 SV=1	2	1.1	1.5	1	1.36364
Q8IUR0	Trafficking protein particle complex subunit 5 OS=Homo sapiens GN=TRAPPC5 PE=1 SV=1	2	1.5	1.1	1	0.733333
Q8N1I0	Dedicator of cytokinesis protein 4 OS=Homo sapiens GN=DOCK4 PE=1 SV=3	2	1.9	1.4	1	0.736842
Q14204	Cytoplasmic dynein 1 heavy chain 1 OS=Homo sapiens GN=DYNC1H1 PE=1 SV=5	116	1.2	0.9	1	0.75
Q01082	Cluster of Spectrin beta chain, non-erythrocytic 1 OS=Homo sapiens GN=SPTBN1 PE=1 SV=2 (Q01082)	102	1.2	0.9	1	0.75
P49327	Fatty acid synthase OS=Homo sapiens GN=FASN PE=1 SV=3	64	1.2	0.9	1	0.75
Q00341	Vigilin OS=Homo sapiens GN=HDLBP PE=1 SV=2	51	0.9	1.2	1	1.33333
Q14980	Nuclear mitotic apparatus protein 1 OS=Homo sapiens GN=NUMA1 PE=1 SV=2	50	0.9	1.2	1	1.33333
P09874	Poly [ADP-ribose] polymerase 1 OS=Homo sapiens GN=PARP1 PE=1 SV=4	44	1.2	0.9	1	0.75
P13645	Cluster of Keratin, type I cytoskeletal 10 OS=Homo sapiens GN=KRT10 PE=1 SV=6 (P13645)	42	0.9	1.2	1	1.33333
Q13576	Ras GTPase-activating-like protein IQGAP2 OS=Homo sapiens GN=IQGAP2 PE=1 SV=4	41	0.9	1.2	1	1.33333
P14625	Cluster of Endoplasmin OS=Homo sapiens GN=HSP90B1 PE=1 SV=1 (P14625)	39	0.9	1.2	1	1.33333
P16615	Cluster of Sarcoplasmic/endoplasmic reticulum calcium ATPase 2 OS=Homo sapiens GN=ATP2A2 PE=1 SV=1 (P16615)	37	1.2	0.9	1	0.75
P07814	Bifunctional glutamate/proline--tRNA ligase OS=Homo sapiens GN=EPRS PE=1 SV=5	36	1.2	0.9	1	0.75
P00367	Cluster of Glutamate dehydrogenase 1, mitochondrial OS=Homo sapiens GN=GLUD1 PE=1 SV=2 (P00367)	31	0.9	1.2	1	1.33333
P41252	Isoleucine--tRNA ligase, cytoplasmic OS=Homo sapiens GN=IARS PE=1 SV=2	31	1.2	0.9	1	0.75
Q02880	DNA topoisomerase 2-beta OS=Homo sapiens GN=TOP2B PE=1 SV=3	31	1.2	0.9	1	0.75
Q14683	Structural maintenance of chromosomes protein 1A OS=Homo sapiens GN=SMC1A PE=1 SV=2	31	1.2	0.9	1	0.75
P31948	Stress-induced-phosphoprotein 1 OS=Homo sapiens GN=STIP1 PE=1 SV=1	30	0.9	1.2	1	1.33333
Q7KZ85	Transcription elongation factor SPT6 OS=Homo sapiens GN=SUPT6H PE=1 SV=2	29	1.2	0.9	1	0.75
Q13439	Golgin subfamily A member 4 OS=Homo sapiens GN=GOLGA4 PE=1 SV=1	28	1.2	0.9	1	0.75
P35527	Keratin, type I cytoskeletal 9 OS=Homo sapiens GN=KRT9 PE=1 SV=3	27	0.9	1.2	1	1.33333
P46821	Microtubule-associated protein 1B OS=Homo sapiens GN=MAP1B PE=1 SV=2	27	1.2	0.9	1	0.75
Q86VP6	Cluster of Cullin-associated NEDD8-dissociated protein 1 OS=Homo sapiens GN=CAND1 PE=1 SV=2 (Q86VP6)	26	1.2	0.9	1	0.75
O00267	Transcription elongation factor SPT5 OS=Homo sapiens GN=SUPT5H PE=1 SV=1	25	1.2	0.9	1	0.75
P22102	Trifunctional purine biosynthetic protein adenosine-3 OS=Homo sapiens GN=GART PE=1 SV=1	24	0.9	1.2	1	1.33333
P06733	Alpha-enolase OS=Homo sapiens GN=ENO1 PE=1 SV=2	23	0.9	1.2	1	1.33333
O60506	Heterogeneous nuclear ribonucleoprotein Q OS=Homo sapiens GN=SYNCRIP PE=1 SV=2	23	1.2	0.9	1	0.75
P16435	NADPH--cytochrome P450 reductase OS=Homo sapiens GN=POR PE=1 SV=2	23	0.9	1.2	1	1.33333
P33992	DNA replication licensing factor MCM5 OS=Homo sapiens GN=MCM5 PE=1 SV=5	22	1.2	0.9	1	0.75
O75083	WD repeat-containing protein 1 OS=Homo sapiens GN=WDR1 PE=1 SV=4	22	1.2	0.9	1	0.75
P35573	Glycogen debranching enzyme OS=Homo sapiens GN=AGL PE=1 SV=3	22	1.2	0.9	1	0.75
Q92538	Golgi-specific brefeldin A-resistance guanine nucleotide exchange factor 1 OS=Homo sapiens GN=GBF1 PE=1 SV=2	22	1.2	0.9	1	0.75
Q96I24	Far upstream element-binding protein 3 OS=Homo sapiens GN=FUBP3 PE=1 SV=2	21	1.2	0.9	1	0.75
O43143	Putative pre-mRNA-splicing factor ATP-dependent RNA helicase DHX15 OS=Homo sapiens GN=DHX15 PE=1 SV=2	20	1.2	0.9	1	0.75
Q9BUQ8	Probable ATP-dependent RNA helicase DDX23 OS=Homo sapiens GN=DDX23 PE=1 SV=3	20	1.2	0.9	1	0.75
P49736	DNA replication licensing factor MCM2 OS=Homo sapiens GN=MCM2 PE=1 SV=4	19	1.2	0.9	1	0.75
Q16555	Cluster of Dihydropyrimidinase-related protein 2 OS=Homo sapiens GN=DPYSL2 PE=1 SV=1 (Q16555)	19	0.9	1.2	1	1.33333
Q01518	Adenylyl cyclase-associated protein 1 OS=Homo sapiens GN=CAP1 PE=1 SV=5	19	1.2	0.9	1	0.75
Q9H2M9	Rab3 GTPase-activating protein non-catalytic subunit OS=Homo sapiens GN=RAB3GAP2 PE=1 SV=1	19	1.2	0.9	1	0.75
O60610	Protein diaphanous homolog 1 OS=Homo sapiens GN=DIAPH1 PE=1 SV=2	19	1.2	0.9	1	0.75
A0MZ66	Shootin-1 OS=Homo sapiens GN=KIAA1598 PE=1 SV=4	19	1.2	0.9	1	0.75
Q9ULT8	E3 ubiquitin-protein ligase HECTD1 OS=Homo sapiens GN=HECTD1 PE=1 SV=3	19	1.2	0.9	1	0.75
P06576	ATP synthase subunit beta, mitochondrial OS=Homo sapiens GN=ATP5B PE=1 SV=3	18	0.9	1.2	1	1.33333
O75874	Isocitrate dehydrogenase [NADP] cytoplasmic OS=Homo sapiens GN=IDH1 PE=1 SV=2	18	1.2	0.9	1	0.75
Q7L2E3	Putative ATP-dependent RNA helicase DHX30 OS=Homo sapiens GN=DHX30 PE=1 SV=1	18	1.2	0.9	1	0.75
Q06124	Tyrosine-protein phosphatase non-receptor type 11 OS=Homo sapiens GN=PTPN11 PE=1 SV=2	18	1.2	0.9	1	0.75
Q13310	Polyadenylate-binding protein 4 OS=Homo sapiens GN=PABPC4 PE=1 SV=1	18	1.2	0.9	1	0.75
O60271	C-Jun-amino-terminal kinase-interacting protein 4 OS=Homo sapiens GN=SPAG9 PE=1 SV=4	17	1.2	0.9	1	0.75
Q01780	Exosome component 10 OS=Homo sapiens GN=EXOSC10 PE=1 SV=2	17	0.9	1.2	1	1.33333
Q9UHB6	LIM domain and actin-binding protein 1 OS=Homo sapiens GN=LIMA1 PE=1 SV=1	17	1.2	0.9	1	0.75
O95202	LETM1 and EF-hand domain-containing protein 1, mitochondrial OS=Homo sapiens GN=LETM1 PE=1 SV=1	16	1.2	0.9	1	0.75
Q96GQ7	Probable ATP-dependent RNA helicase DDX27 OS=Homo sapiens GN=DDX27 PE=1 SV=2	16	0.9	1.2	1	1.33333
Q14573	Inositol 1,4,5-trisphosphate receptor type 3 OS=Homo sapiens GN=ITPR3 PE=1 SV=2	16	0.9	1.2	1	1.33333
Q9BVJ6	Cluster of U3 small nucleolar RNA-associated protein 14 homolog A OS=Homo sapiens GN=UTP14A PE=1 SV=1 (Q9BVJ6)	16	0.9	1.2	1	1.33333
O00425	Insulin-like growth factor 2 mRNA-binding protein 3 OS=Homo sapiens GN=IGF2BP3 PE=1 SV=2	15	0.9	1.2	1	1.33333
P07384	Calpain-1 catalytic subunit OS=Homo sapiens GN=CAPN1 PE=1 SV=1	15	1.2	0.9	1	0.75
P27694	Replication protein A 70 kDa DNA-binding subunit OS=Homo sapiens GN=RPA1 PE=1 SV=2	15	1.2	0.9	1	0.75
Q96I99	Succinyl-CoA ligase [GDP-forming] subunit beta, mitochondrial OS=Homo sapiens GN=SUCLG2 PE=1 SV=2	15	0.9	1.2	1	1.33333
Q9Y6A5	Transforming acidic coiled-coil-containing protein 3 OS=Homo sapiens GN=TACC3 PE=1 SV=1	15	1.2	0.9	1	0.75
O00231	26S proteasome non-ATPase regulatory subunit 11 OS=Homo sapiens GN=PSMD11 PE=1 SV=3	14	1.2	0.9	1	0.75
Q9Y5L0	Transportin-3 OS=Homo sapiens GN=TNPO3 PE=1 SV=3	14	1.2	0.9	1	0.75
Q9BY44	Eukaryotic translation initiation factor 2A OS=Homo sapiens GN=EIF2A PE=1 SV=3	14	0.9	1.2	1	1.33333
P35520	Cystathionine beta-synthase OS=Homo sapiens GN=CBS PE=1 SV=2	14	1.2	0.9	1	0.75
Q06203	Amidophosphoribosyltransferase OS=Homo sapiens GN=PPAT PE=1 SV=1	14	0.9	1.2	1	1.33333
P40222	Alpha-taxilin OS=Homo sapiens GN=TXLNA PE=1 SV=3	14	1.2	0.9	1	0.75
Q8TEM1	Nuclear pore membrane glycoprotein 210 OS=Homo sapiens GN=NUP210 PE=1 SV=3	14	0.9	1.2	1	1.33333
Q9H501	ESF1 homolog OS=Homo sapiens GN=ESF1 PE=1 SV=1	14	0.9	1.2	1	1.33333
Q15181	Inorganic pyrophosphatase OS=Homo sapiens GN=PPA1 PE=1 SV=2	13	1.2	0.9	1	0.75
Q7Z5L9	Interferon regulatory factor 2-binding protein 2 OS=Homo sapiens GN=IRF2BP2 PE=1 SV=2	13	0.9	1.2	1	1.33333
Q9NRZ9	Lymphoid-specific helicase OS=Homo sapiens GN=HELLS PE=1 SV=1	13	1.2	0.9	1	0.75
Q9UNF1	Melanoma-associated antigen D2 OS=Homo sapiens GN=MAGED2 PE=1 SV=2	13	1.2	0.9	1	0.75
P42858	Huntingtin OS=Homo sapiens GN=HTT PE=1 SV=2	13	1.2	0.9	1	0.75
Q14974	Importin subunit beta-1 OS=Homo sapiens GN=KPNB1 PE=1 SV=2	12	1.2	0.9	1	0.75
P49419	Alpha-aminoadipic semialdehyde dehydrogenase OS=Homo sapiens GN=ALDH7A1 PE=1 SV=5	12	0.9	1.2	1	1.33333
P22234	Multifunctional protein ADE2 OS=Homo sapiens GN=PAICS PE=1 SV=3	12	0.9	1.2	1	1.33333
P60891	Cluster of Ribose-phosphate pyrophosphokinase 1 OS=Homo sapiens GN=PRPS1 PE=1 SV=2 (P60891)	12	0.9	1.2	1	1.33333
Q9HCC0	Methylcrotonoyl-CoA carboxylase beta chain, mitochondrial OS=Homo sapiens GN=MCCC2 PE=1 SV=1	12	0.9	1.2	1	1.33333
Q9BUJ2	Heterogeneous nuclear ribonucleoprotein U-like protein 1 OS=Homo sapiens GN=HNRNPUL1 PE=1 SV=2	12	1.2	0.9	1	0.75
Q02818	Nucleobindin-1 OS=Homo sapiens GN=NUCB1 PE=1 SV=4	12	0.9	1.2	1	1.33333
Q96TA2	ATP-dependent zinc metalloprotease YME1L1 OS=Homo sapiens GN=YME1L1 PE=1 SV=2	12	1.2	0.9	1	0.75
Q15813	Tubulin-specific chaperone E OS=Homo sapiens GN=TBCE PE=1 SV=1	12	1.2	0.9	1	0.75
Q13617	Cullin-2 OS=Homo sapiens GN=CUL2 PE=1 SV=2	12	1.2	0.9	1	0.75
Q96GM5	Cluster of SWI/SNF-related matrix-associated actin-dependent regulator of chromatin subfamily D member 1 OS=Homo sapiens GN=SMARCD1 PE=1 SV=2 (Q96GM5)	12	1.2	0.9	1	0.75
Q8TC07	TBC1 domain family member 15 OS=Homo sapiens GN=TBC1D15 PE=1 SV=2	12	1.2	0.9	1	0.75
Q06830	Peroxiredoxin-1 OS=Homo sapiens GN=PRDX1 PE=1 SV=1	11	1.2	0.9	1	0.75
P50454	Serpin H1 OS=Homo sapiens GN=SERPINH1 PE=1 SV=2	11	1.2	0.9	1	0.75
P23528	Cofilin-1 OS=Homo sapiens GN=CFL1 PE=1 SV=3	11	1.2	0.9	1	0.75
P11766	Alcohol dehydrogenase class-3 OS=Homo sapiens GN=ADH5 PE=1 SV=4	11	0.9	1.2	1	1.33333
O94905	Erlin-2 OS=Homo sapiens GN=ERLIN2 PE=1 SV=1	11	1.2	0.9	1	0.75
O75179	Ankyrin repeat domain-containing protein 17 OS=Homo sapiens GN=ANKRD17 PE=1 SV=3	11	1.2	0.9	1	0.75
Q93034	Cullin-5 OS=Homo sapiens GN=CUL5 PE=1 SV=4	11	0.9	1.2	1	1.33333
Q96FV9	THO complex subunit 1 OS=Homo sapiens GN=THOC1 PE=1 SV=1	11	1.2	0.9	1	0.75
Q9BTC0	Death-inducer obliterator 1 OS=Homo sapiens GN=DIDO1 PE=1 SV=5	11	1.2	0.9	1	0.75
Q86TI2	Dipeptidyl peptidase 9 OS=Homo sapiens GN=DPP9 PE=1 SV=3	11	1.2	0.9	1	0.75
P24534	Elongation factor 1-beta OS=Homo sapiens GN=EEF1B2 PE=1 SV=3	10	1.2	0.9	1	0.75
P46379	Large proline-rich protein BAG6 OS=Homo sapiens GN=BAG6 PE=1 SV=2	10	0.9	1.2	1	1.33333
P36957	Dihydrolipoyllysine-residue succinyltransferase component of 2-oxoglutarate dehydrogenase complex, mitochondrial OS=Homo sapiens GN=DLST PE=1 SV=4	10	0.9	1.2	1	1.33333
Q03154	Aminoacylase-1 OS=Homo sapiens GN=ACY1 PE=1 SV=1	10	0.9	1.2	1	1.33333
Q13409	Cytoplasmic dynein 1 intermediate chain 2 OS=Homo sapiens GN=DYNC1I2 PE=1 SV=3	10	1.2	0.9	1	0.75
P12004	Proliferating cell nuclear antigen OS=Homo sapiens GN=PCNA PE=1 SV=1	10	0.9	1.2	1	1.33333
P35237	Serpin B6 OS=Homo sapiens GN=SERPINB6 PE=1 SV=3	10	1.2	0.9	1	0.75
P27695	DNA-(apurinic or apyrimidinic site) lyase OS=Homo sapiens GN=APEX1 PE=1 SV=2	10	0.9	1.2	1	1.33333
P50579	Methionine aminopeptidase 2 OS=Homo sapiens GN=METAP2 PE=1 SV=1	10	1.2	0.9	1	0.75
P31153	S-adenosylmethionine synthase isoform type-2 OS=Homo sapiens GN=MAT2A PE=1 SV=1	10	1.2	0.9	1	0.75
O75122	CLIP-associating protein 2 OS=Homo sapiens GN=CLASP2 PE=1 SV=2	10	1.2	0.9	1	0.75
O95819	Cluster of Mitogen-activated protein kinase kinase kinase kinase 4 OS=Homo sapiens GN=MAP4K4 PE=1 SV=2 (O95819)	10	0.9	1.2	1	1.33333
P35251	Replication factor C subunit 1 OS=Homo sapiens GN=RFC1 PE=1 SV=4	10	0.9	1.2	1	1.33333
Q9NTJ5	Phosphatidylinositide phosphatase SAC1 OS=Homo sapiens GN=SACM1L PE=1 SV=2	10	1.2	0.9	1	0.75
Q93050	V-type proton ATPase 116 kDa subunit a isoform 1 OS=Homo sapiens GN=ATP6V0A1 PE=1 SV=3	10	1.2	0.9	1	0.75
P40937	Replication factor C subunit 5 OS=Homo sapiens GN=RFC5 PE=1 SV=1	10	0.9	1.2	1	1.33333
Q9NRF8	CTP synthase 2 OS=Homo sapiens GN=CTPS2 PE=1 SV=1	10	0.9	1.2	1	1.33333
Q9BW92	Threonine--tRNA ligase, mitochondrial OS=Homo sapiens GN=TARS2 PE=1 SV=1	10	0.9	1.2	1	1.33333
P49189	4-trimethylaminobutyraldehyde dehydrogenase OS=Homo sapiens GN=ALDH9A1 PE=1 SV=3	10	1.2	0.9	1	0.75
O00566	U3 small nucleolar ribonucleoprotein protein MPP10 OS=Homo sapiens GN=MPHOSPH10 PE=1 SV=2	10	0.9	1.2	1	1.33333
P01031	Complement C5 OS=Homo sapiens GN=C5 PE=1 SV=4	10	1.2	0.9	1	0.75
Q86TB9	Protein PAT1 homolog 1 OS=Homo sapiens GN=PATL1 PE=1 SV=2	10	1.2	0.9	1	0.75
Q8N6T3	ADP-ribosylation factor GTPase-activating protein 1 OS=Homo sapiens GN=ARFGAP1 PE=1 SV=2	10	0.9	1.2	1	1.33333
P61160	Actin-related protein 2 OS=Homo sapiens GN=ACTR2 PE=1 SV=1	9	1.2	0.9	1	0.75
Q96AG4	Leucine-rich repeat-containing protein 59 OS=Homo sapiens GN=LRRC59 PE=1 SV=1	9	0.9	1.2	1	1.33333
O60231	Putative pre-mRNA-splicing factor ATP-dependent RNA helicase DHX16 OS=Homo sapiens GN=DHX16 PE=1 SV=2	9	0.9	1.2	1	1.33333
P61758	Prefoldin subunit 3 OS=Homo sapiens GN=VBP1 PE=1 SV=3	9	1.2	0.9	1	0.75
P50552	Vasodilator-stimulated phosphoprotein OS=Homo sapiens GN=VASP PE=1 SV=3	9	1.2	0.9	1	0.75
Q9H4A3	Cluster of Serine/threonine-protein kinase WNK1 OS=Homo sapiens GN=WNK1 PE=1 SV=2 (Q9H4A3)	9	1.2	0.9	1	0.75
O14646	Chromodomain-helicase-DNA-binding protein 1 OS=Homo sapiens GN=CHD1 PE=1 SV=2	9	0.9	1.2	1	1.33333
Q15738	Sterol-4-alpha-carboxylate 3-dehydrogenase, decarboxylating OS=Homo sapiens GN=NSDHL PE=1 SV=2	9	1.2	0.9	1	0.75
Q14696	LDLR chaperone MESD OS=Homo sapiens GN=MESDC2 PE=1 SV=2	9	0.9	1.2	1	1.33333
Q9UBU9	Nuclear RNA export factor 1 OS=Homo sapiens GN=NXF1 PE=1 SV=1	9	1.2	0.9	1	0.75
Q9NTX5	Ethylmalonyl-CoA decarboxylase OS=Homo sapiens GN=ECHDC1 PE=1 SV=2	9	1.2	0.9	1	0.75
P30566	Adenylosuccinate lyase OS=Homo sapiens GN=ADSL PE=1 SV=2	9	1.2	0.9	1	0.75
Q9Y608	Leucine-rich repeat flightless-interacting protein 2 OS=Homo sapiens GN=LRRFIP2 PE=1 SV=1	9	1.2	0.9	1	0.75
Q8WVV9	Heterogeneous nuclear ribonucleoprotein L-like OS=Homo sapiens GN=HNRPLL PE=1 SV=1	9	0.9	1.2	1	1.33333
Q9Y3A5	Ribosome maturation protein SBDS OS=Homo sapiens GN=SBDS PE=1 SV=4	9	1.2	0.9	1	0.75
P17655	Calpain-2 catalytic subunit OS=Homo sapiens GN=CAPN2 PE=1 SV=6	9	1.2	0.9	1	0.75
O14647	Chromodomain-helicase-DNA-binding protein 2 OS=Homo sapiens GN=CHD2 PE=1 SV=2	9	0.9	1.2	1	1.33333
O95470	Sphingosine-1-phosphate lyase 1 OS=Homo sapiens GN=SGPL1 PE=1 SV=3	9	0.9	1.2	1	1.33333
Q8IYB7	DIS3-like exonuclease 2 OS=Homo sapiens GN=DIS3L2 PE=1 SV=4	9	0.9	1.2	1	1.33333
Q9P0L0	Vesicle-associated membrane protein-associated protein A OS=Homo sapiens GN=VAPA PE=1 SV=3	8	1.2	0.9	1	0.75
P62241	40S ribosomal protein S8 OS=Homo sapiens GN=RPS8 PE=1 SV=2	8	1.2	0.9	1	0.75
P30040	Endoplasmic reticulum resident protein 29 OS=Homo sapiens GN=ERP29 PE=1 SV=4	8	1.2	0.9	1	0.75
P32119	Peroxiredoxin-2 OS=Homo sapiens GN=PRDX2 PE=1 SV=5	8	1.2	0.9	1	0.75
Q09028	Histone-binding protein RBBP4 OS=Homo sapiens GN=RBBP4 PE=1 SV=3	8	1.2	0.9	1	0.75
P09110	3-ketoacyl-CoA thiolase, peroxisomal OS=Homo sapiens GN=ACAA1 PE=1 SV=2	8	1.2	0.9	1	0.75
Q15008	26S proteasome non-ATPase regulatory subunit 6 OS=Homo sapiens GN=PSMD6 PE=1 SV=1	8	0.9	1.2	1	1.33333
Q16576	Histone-binding protein RBBP7 OS=Homo sapiens GN=RBBP7 PE=1 SV=1	8	0.9	1.2	1	1.33333
Q96CT7	Coiled-coil domain-containing protein 124 OS=Homo sapiens GN=CCDC124 PE=1 SV=1	8	1.2	0.9	1	0.75
Q5BKZ1	DBIRD complex subunit ZNF326 OS=Homo sapiens GN=ZNF326 PE=1 SV=2	8	1.2	0.9	1	0.75
O00330	Pyruvate dehydrogenase protein X component, mitochondrial OS=Homo sapiens GN=PDHX PE=1 SV=3	8	0.9	1.2	1	1.33333
P25789	Proteasome subunit alpha type-4 OS=Homo sapiens GN=PSMA4 PE=1 SV=1	8	1.2	0.9	1	0.75
P55145	Mesencephalic astrocyte-derived neurotrophic factor OS=Homo sapiens GN=MANF PE=1 SV=3	8	0.9	1.2	1	1.33333
Q9Y2S7	Polymerase delta-interacting protein 2 OS=Homo sapiens GN=POLDIP2 PE=1 SV=1	8	1.2	0.9	1	0.75
P62979	Cluster of Ubiquitin-40S ribosomal protein S27a OS=Homo sapiens GN=RPS27A PE=1 SV=2 (P62979)	8	1.2	0.9	1	0.75
Q9UG63	ATP-binding cassette sub-family F member 2 OS=Homo sapiens GN=ABCF2 PE=1 SV=2	8	1.2	0.9	1	0.75
P49770	Translation initiation factor eIF-2B subunit beta OS=Homo sapiens GN=EIF2B2 PE=1 SV=3	8	0.9	1.2	1	1.33333
P62917	60S ribosomal protein L8 OS=Homo sapiens GN=RPL8 PE=1 SV=2	8	1.2	0.9	1	0.75
Q9Y4E8	Ubiquitin carboxyl-terminal hydrolase 15 OS=Homo sapiens GN=USP15 PE=1 SV=3	8	1.2	0.9	1	0.75
Q9Y448	Small kinetochore-associated protein OS=Homo sapiens GN=SKAP PE=1 SV=2	8	1.2	0.9	1	0.75
Q9NQR4	Omega-amidase NIT2 OS=Homo sapiens GN=NIT2 PE=1 SV=1	8	1.2	0.9	1	0.75
O43493	Trans-Golgi network integral membrane protein 2 OS=Homo sapiens GN=TGOLN2 PE=1 SV=2	8	0.9	1.2	1	1.33333
Q5TFE4	5'-nucleotidase domain-containing protein 1 OS=Homo sapiens GN=NT5DC1 PE=1 SV=1	8	1.2	0.9	1	0.75
Q15555	Microtubule-associated protein RP/EB family member 2 OS=Homo sapiens GN=MAPRE2 PE=1 SV=1	8	0.9	1.2	1	1.33333
Q9NR45	Sialic acid synthase OS=Homo sapiens GN=NANS PE=1 SV=2	7	0.9	1.2	1	1.33333
P33908	Mannosyl-oligosaccharide 1,2-alpha-mannosidase IA OS=Homo sapiens GN=MAN1A1 PE=1 SV=3	7	0.9	1.2	1	1.33333
O95219	Sorting nexin-4 OS=Homo sapiens GN=SNX4 PE=1 SV=1	7	1.2	0.9	1	0.75
Q9UNP9	Peptidyl-prolyl cis-trans isomerase E OS=Homo sapiens GN=PPIE PE=1 SV=1	7	1.2	0.9	1	0.75
Q6IBS0	Twinfilin-2 OS=Homo sapiens GN=TWF2 PE=1 SV=2	7	0.9	1.2	1	1.33333
Q9Y376	Calcium-binding protein 39 OS=Homo sapiens GN=CAB39 PE=1 SV=1	7	1.2	0.9	1	0.75
Q9Y3L3	SH3 domain-binding protein 1 OS=Homo sapiens GN=SH3BP1 PE=1 SV=3	7	0.9	1.2	1	1.33333
P42025	Beta-centractin OS=Homo sapiens GN=ACTR1B PE=1 SV=1	7	0.9	1.2	1	1.33333
Q9Y624	Junctional adhesion molecule A OS=Homo sapiens GN=F11R PE=1 SV=1	7	1.2	0.9	1	0.75
Q9NP61	ADP-ribosylation factor GTPase-activating protein 3 OS=Homo sapiens GN=ARFGAP3 PE=1 SV=1	7	1.2	0.9	1	0.75
Q13685	Angio-associated migratory cell protein OS=Homo sapiens GN=AAMP PE=1 SV=2	7	1.2	0.9	1	0.75
Q9NRR5	Ubiquilin-4 OS=Homo sapiens GN=UBQLN4 PE=1 SV=2	7	1.2	0.9	1	0.75
O95292	Vesicle-associated membrane protein-associated protein B/C OS=Homo sapiens GN=VAPB PE=1 SV=3	7	0.9	1.2	1	1.33333
Q96S59	Ran-binding protein 9 OS=Homo sapiens GN=RANBP9 PE=1 SV=1	7	0.9	1.2	1	1.33333
Q96MW5	Conserved oligomeric Golgi complex subunit 8 OS=Homo sapiens GN=COG8 PE=1 SV=2	7	0.9	1.2	1	1.33333
Q96Q15	Cluster of Serine/threonine-protein kinase SMG1 OS=Homo sapiens GN=SMG1 PE=1 SV=3 (Q96Q15)	7	0.9	1.2	1	1.33333
Q9UJX4	Anaphase-promoting complex subunit 5 OS=Homo sapiens GN=ANAPC5 PE=1 SV=2	7	0.9	1.2	1	1.33333
Q9Y3B8	Oligoribonuclease, mitochondrial OS=Homo sapiens GN=REXO2 PE=1 SV=3	7	0.9	1.2	1	1.33333
Q9C0E8	Protein lunapark OS=Homo sapiens GN=LNP PE=1 SV=2	7	1.2	0.9	1	0.75
P78406	mRNA export factor OS=Homo sapiens GN=RAE1 PE=1 SV=1	7	0.9	1.2	1	1.33333
P08174	Complement decay-accelerating factor OS=Homo sapiens GN=CD55 PE=1 SV=4	7	0.9	1.2	1	1.33333
Q8N6H7	ADP-ribosylation factor GTPase-activating protein 2 OS=Homo sapiens GN=ARFGAP2 PE=1 SV=1	7	1.2	0.9	1	0.75
Q04446	1,4-alpha-glucan-branching enzyme OS=Homo sapiens GN=GBE1 PE=1 SV=3	7	0.9	1.2	1	1.33333
Q09472	Histone acetyltransferase p300 OS=Homo sapiens GN=EP300 PE=1 SV=2	7	1.2	0.9	1	0.75
Q15650	Activating signal cointegrator 1 OS=Homo sapiens GN=TRIP4 PE=1 SV=4	7	1.2	0.9	1	0.75
O75844	CAAX prenyl protease 1 homolog OS=Homo sapiens GN=ZMPSTE24 PE=1 SV=2	6	1.2	0.9	1	0.75
Q9Y2Q3	Glutathione S-transferase kappa 1 OS=Homo sapiens GN=GSTK1 PE=1 SV=3	6	1.2	0.9	1	0.75
P52565	Rho GDP-dissociation inhibitor 1 OS=Homo sapiens GN=ARHGDIA PE=1 SV=3	6	0.9	1.2	1	1.33333
Q14166	Tubulin--tyrosine ligase-like protein 12 OS=Homo sapiens GN=TTLL12 PE=1 SV=2	6	1.2	0.9	1	0.75
Q68E01	Integrator complex subunit 3 OS=Homo sapiens GN=INTS3 PE=1 SV=1	6	1.2	0.9	1	0.75
Q9UN86	Ras GTPase-activating protein-binding protein 2 OS=Homo sapiens GN=G3BP2 PE=1 SV=2	6	1.2	0.9	1	0.75
Q86WB0	Nuclear-interacting partner of ALK OS=Homo sapiens GN=ZC3HC1 PE=1 SV=1	6	1.2	0.9	1	0.75
Q86XZ4	Spermatogenesis-associated serine-rich protein 2 OS=Homo sapiens GN=SPATS2 PE=1 SV=1	6	1.2	0.9	1	0.75
Q15185	Prostaglandin E synthase 3 OS=Homo sapiens GN=PTGES3 PE=1 SV=1	6	1.2	0.9	1	0.75
Q9H0S4	Probable ATP-dependent RNA helicase DDX47 OS=Homo sapiens GN=DDX47 PE=1 SV=1	6	0.9	1.2	1	1.33333
P09455	Retinol-binding protein 1 OS=Homo sapiens GN=RBP1 PE=1 SV=2	6	1.2	0.9	1	0.75
Q9UH65	Switch-associated protein 70 OS=Homo sapiens GN=SWAP70 PE=1 SV=1	6	0.9	1.2	1	1.33333
Q2NL82	Pre-rRNA-processing protein TSR1 homolog OS=Homo sapiens GN=TSR1 PE=1 SV=1	6	0.9	1.2	1	1.33333
P83111	Serine beta-lactamase-like protein LACTB, mitochondrial OS=Homo sapiens GN=LACTB PE=1 SV=2	6	1.2	0.9	1	0.75
Q9NXF1	Testis-expressed sequence 10 protein OS=Homo sapiens GN=TEX10 PE=1 SV=2	6	0.9	1.2	1	1.33333
Q96B26	Exosome complex component RRP43 OS=Homo sapiens GN=EXOSC8 PE=1 SV=1	6	0.9	1.2	1	1.33333
Q9Y6I9	Testis-expressed sequence 264 protein OS=Homo sapiens GN=TEX264 PE=1 SV=1	6	0.9	1.2	1	1.33333
Q96FZ2	UPF0361 protein C3orf37 OS=Homo sapiens GN=C3orf37 PE=1 SV=1	6	1.2	0.9	1	0.75
Q9H974	Queuine tRNA-ribosyltransferase subunit QTRTD1 OS=Homo sapiens GN=QTRTD1 PE=1 SV=1	6	0.9	1.2	1	1.33333
Q9UFC0	Leucine-rich repeat and WD repeat-containing protein 1 OS=Homo sapiens GN=LRWD1 PE=1 SV=2	6	1.2	0.9	1	0.75
Q9BWS9	Chitinase domain-containing protein 1 OS=Homo sapiens GN=CHID1 PE=1 SV=1	6	0.9	1.2	1	1.33333
Q9Y371	Endophilin-B1 OS=Homo sapiens GN=SH3GLB1 PE=1 SV=1	6	0.9	1.2	1	1.33333
P36507	Dual specificity mitogen-activated protein kinase kinase 2 OS=Homo sapiens GN=MAP2K2 PE=1 SV=1	6	1.2	0.9	1	0.75
P78310	Coxsackievirus and adenovirus receptor OS=Homo sapiens GN=CXADR PE=1 SV=1	6	0.9	1.2	1	1.33333
O00214	Galectin-8 OS=Homo sapiens GN=LGALS8 PE=1 SV=4	6	0.9	1.2	1	1.33333
O14910	Protein lin-7 homolog A OS=Homo sapiens GN=LIN7A PE=1 SV=2	6	1.2	0.9	1	0.75
Q8IWI9	MAX gene-associated protein OS=Homo sapiens GN=MGA PE=1 SV=2	6	0.9	1.2	1	1.33333
Q13630	GDP-L-fucose synthase OS=Homo sapiens GN=TSTA3 PE=1 SV=1	6	0.9	1.2	1	1.33333
Q9UMX0	Cluster of Ubiquilin-1 OS=Homo sapiens GN=UBQLN1 PE=1 SV=2 (Q9UMX0)	5	1.2	0.9	1	0.75
O95336	6-phosphogluconolactonase OS=Homo sapiens GN=PGLS PE=1 SV=2	5	1.2	0.9	1	0.75
P49755	Transmembrane emp24 domain-containing protein 10 OS=Homo sapiens GN=TMED10 PE=1 SV=2	5	0.9	1.2	1	1.33333
Q9HB07	UPF0160 protein MYG1, mitochondrial OS=Homo sapiens GN=C12orf10 PE=1 SV=2	5	1.2	0.9	1	0.75
Q9BRP8	Partner of Y14 and mago OS=Homo sapiens GN=WIBG PE=1 SV=1	5	1.2	0.9	1	0.75
Q6PIU2	Neutral cholesterol ester hydrolase 1 OS=Homo sapiens GN=NCEH1 PE=1 SV=3	5	0.9	1.2	1	1.33333
O96000	NADH dehydrogenase [ubiquinone] 1 beta subcomplex subunit 10 OS=Homo sapiens GN=NDUFB10 PE=1 SV=3	5	0.9	1.2	1	1.33333
Q7Z3K3	Pogo transposable element with ZNF domain OS=Homo sapiens GN=POGZ PE=1 SV=2	5	1.2	0.9	1	0.75
Q9NVD7	Cluster of Alpha-parvin OS=Homo sapiens GN=PARVA PE=1 SV=1 (Q9NVD7)	5	1.2	0.9	1	0.75
Q8IYB8	ATP-dependent RNA helicase SUPV3L1, mitochondrial OS=Homo sapiens GN=SUPV3L1 PE=1 SV=1	5	0.9	1.2	1	1.33333
Q92572	AP-3 complex subunit sigma-1 OS=Homo sapiens GN=AP3S1 PE=1 SV=1	5	0.9	1.2	1	1.33333
Q9UHY1	Nuclear receptor-binding protein OS=Homo sapiens GN=NRBP1 PE=1 SV=1	5	1.2	0.9	1	0.75
Q9HBH5	Retinol dehydrogenase 14 OS=Homo sapiens GN=RDH14 PE=1 SV=1	5	0.9	1.2	1	1.33333
Q9P016	Thymocyte nuclear protein 1 OS=Homo sapiens GN=THYN1 PE=1 SV=1	5	0.9	1.2	1	1.33333
Q9NUP9	Protein lin-7 homolog C OS=Homo sapiens GN=LIN7C PE=1 SV=1	5	1.2	0.9	1	0.75
Q9NX20	39S ribosomal protein L16, mitochondrial OS=Homo sapiens GN=MRPL16 PE=1 SV=1	5	0.9	1.2	1	1.33333
Q9BY42	UPF0549 protein C20orf43 OS=Homo sapiens GN=C20orf43 PE=1 SV=3	5	0.9	1.2	1	1.33333
Q9H5N1	Rab GTPase-binding effector protein 2 OS=Homo sapiens GN=RABEP2 PE=1 SV=2	5	0.9	1.2	1	1.33333
P14543	Nidogen-1 OS=Homo sapiens GN=NID1 PE=1 SV=3	5	0.9	1.2	1	1.33333
O75044	SLIT-ROBO Rho GTPase-activating protein 2 OS=Homo sapiens GN=SRGAP2 PE=1 SV=2	5	0.9	1.2	1	1.33333
O60503	Adenylate cyclase type 9 OS=Homo sapiens GN=ADCY9 PE=1 SV=4	5	0.9	1.2	1	1.33333
A6NIH7	Protein unc-119 homolog B OS=Homo sapiens GN=UNC119B PE=1 SV=1	5	1.2	0.9	1	0.75
O75449	Katanin p60 ATPase-containing subunit A1 OS=Homo sapiens GN=KATNA1 PE=1 SV=1	5	0.9	1.2	1	1.33333
O95400	CD2 antigen cytoplasmic tail-binding protein 2 OS=Homo sapiens GN=CD2BP2 PE=1 SV=1	5	0.9	1.2	1	1.33333
O94830	Phospholipase DDHD2 OS=Homo sapiens GN=DDHD2 PE=1 SV=2	5	1.2	0.9	1	0.75
Q7Z569	BRCA1-associated protein OS=Homo sapiens GN=BRAP PE=1 SV=2	5	1.2	0.9	1	0.75
Q8NBN7	Retinol dehydrogenase 13 OS=Homo sapiens GN=RDH13 PE=1 SV=2	5	0.9	1.2	1	1.33333
Q8N5K1	CDGSH iron-sulfur domain-containing protein 2 OS=Homo sapiens GN=CISD2 PE=1 SV=1	5	0.9	1.2	1	1.33333
Q8NEB9	Phosphatidylinositol 3-kinase catalytic subunit type 3 OS=Homo sapiens GN=PIK3C3 PE=1 SV=1	5	0.9	1.2	1	1.33333
Q66PJ3	ADP-ribosylation factor-like protein 6-interacting protein 4 OS=Homo sapiens GN=ARL6IP4 PE=1 SV=1	5	0.9	1.2	1	1.33333
P40616	ADP-ribosylation factor-like protein 1 OS=Homo sapiens GN=ARL1 PE=1 SV=1	4	1.2	0.9	1	0.75
P41235	Cluster of Hepatocyte nuclear factor 4-alpha OS=Homo sapiens GN=HNF4A PE=1 SV=3 (P41235)	4	0.9	1.2	1	1.33333
Q6DKJ4	Nucleoredoxin OS=Homo sapiens GN=NXN PE=1 SV=2	4	0.9	1.2	1	1.33333
P84098	60S ribosomal protein L19 OS=Homo sapiens GN=RPL19 PE=1 SV=1	4	1.2	0.9	1	0.75
Q13586	Stromal interaction molecule 1 OS=Homo sapiens GN=STIM1 PE=1 SV=3	4	0.9	1.2	1	1.33333
Q9BSC4	Nucleolar protein 10 OS=Homo sapiens GN=NOL10 PE=1 SV=1	4	0.9	1.2	1	1.33333
Q06265	Exosome complex component RRP45 OS=Homo sapiens GN=EXOSC9 PE=1 SV=3	4	0.9	1.2	1	1.33333
Q15024	Exosome complex component RRP42 OS=Homo sapiens GN=EXOSC7 PE=1 SV=3	4	0.9	1.2	1	1.33333
Q96TC7	Regulator of microtubule dynamics protein 3 OS=Homo sapiens GN=FAM82A2 PE=1 SV=2	4	0.9	1.2	1	1.33333
Q92733	Proline-rich protein PRCC OS=Homo sapiens GN=PRCC PE=1 SV=1	4	1.2	0.9	1	0.75
Q99584	Protein S100-A13 OS=Homo sapiens GN=S100A13 PE=1 SV=1	4	1.2	0.9	1	0.75
Q96MU7	YTH domain-containing protein 1 OS=Homo sapiens GN=YTHDC1 PE=1 SV=3	4	1.2	0.9	1	0.75
Q8WXA9	Splicing regulatory glutamine/lysine-rich protein 1 OS=Homo sapiens GN=SREK1 PE=1 SV=1	4	0.9	1.2	1	1.33333
Q9UIW2	Cluster of Plexin-A1 OS=Homo sapiens GN=PLXNA1 PE=1 SV=3 (Q9UIW2)	4	1.2	0.9	1	0.75
Q9NPA8	Enhancer of yellow 2 transcription factor homolog OS=Homo sapiens GN=ENY2 PE=1 SV=1	4	1.2	0.9	1	0.75
Q9NZJ7	Mitochondrial carrier homolog 1 OS=Homo sapiens GN=MTCH1 PE=1 SV=1	4	0.9	1.2	1	1.33333
Q9NV96	Cell cycle control protein 50A OS=Homo sapiens GN=TMEM30A PE=1 SV=1	4	1.2	0.9	1	0.75
Q9Y2S0	DNA-directed RNA polymerases I and III subunit RPAC2 OS=Homo sapiens GN=POLR1D PE=1 SV=1	4	0.9	1.2	1	1.33333
Q9BV68	RING finger protein 126 OS=Homo sapiens GN=RNF126 PE=1 SV=1	4	1.2	0.9	1	0.75
Q9BXY0	Protein MAK16 homolog OS=Homo sapiens GN=MAK16 PE=1 SV=2	4	0.9	1.2	1	1.33333
Q9ULH7	MKL/myocardin-like protein 2 OS=Homo sapiens GN=MKL2 PE=1 SV=3	4	0.9	1.2	1	1.33333
Q9BRD0	BUD13 homolog OS=Homo sapiens GN=BUD13 PE=1 SV=1	4	0.9	1.2	1	1.33333
Q9UNK0	Syntaxin-8 OS=Homo sapiens GN=STX8 PE=1 SV=2	4	0.9	1.2	1	1.33333
Q9H7C9	UPF0366 protein C11orf67 OS=Homo sapiens GN=C11orf67 PE=1 SV=1	4	1.2	0.9	1	0.75
Q9GZN8	UPF0687 protein C20orf27 OS=Homo sapiens GN=C20orf27 PE=1 SV=3	4	0.9	1.2	1	1.33333
Q9BZI7	Regulator of nonsense transcripts 3B OS=Homo sapiens GN=UPF3B PE=1 SV=1	4	1.2	0.9	1	0.75
Q9GZZ9	Ubiquitin-like modifier-activating enzyme 5 OS=Homo sapiens GN=UBA5 PE=1 SV=1	4	1.2	0.9	1	0.75
P17050	Alpha-N-acetylgalactosaminidase OS=Homo sapiens GN=NAGA PE=1 SV=2	4	0.9	1.2	1	1.33333
P54619	5'-AMP-activated protein kinase subunit gamma-1 OS=Homo sapiens GN=PRKAG1 PE=1 SV=1	4	1.2	0.9	1	0.75
P53365	Arfaptin-2 OS=Homo sapiens GN=ARFIP2 PE=1 SV=1	4	1.2	0.9	1	0.75
[truncated: 2,947 more rows]

## Sheet: 2b
Supplemental Table 2.The differentially expressed protein list from both the label-free and 4-plex iTRAQ quantitation methods.
			4-plex 114	4-plex 115	4-plex 116
SwissProt	Description	peptide count	Huh-7.5.1	HepG2	control	ratio
P23141	Cluster of Liver carboxylesterase 1 OS=Homo sapiens GN=CES1 PE=1 SV=2 (P23141)	14	0.2	1.7	1	8.5
P11166	Solute carrier family 2, facilitated glucose transporter member 1 OS=Homo sapiens GN=SLC2A1 PE=1 SV=2	5	0.2	1.6	1	8
Q16719	Kynureninase OS=Homo sapiens GN=KYNU PE=1 SV=1	6	0.2	1.6	1	8
Q8NCG7	Sn1-specific diacylglycerol lipase beta OS=Homo sapiens GN=DAGLB PE=1 SV=2	2	0.2	1.4	1	7
P30711	Cluster of Glutathione S-transferase theta-1 OS=Homo sapiens GN=GSTT1 PE=1 SV=4 (P30711)	3	0.3	1.8	1	6
P50224	Cluster of Sulfotransferase 1A3/1A4 OS=Homo sapiens GN=SULT1A3 PE=1 SV=1 (P50224)	11	0.3	1.7	1	5.66667
P22570	NADPH:adrenodoxin oxidoreductase, mitochondrial OS=Homo sapiens GN=FDXR PE=1 SV=3	9	0.3	1.7	1	5.66667
P28065	Proteasome subunit beta type-9 OS=Homo sapiens GN=PSMB9 PE=1 SV=2	2	0.3	1.7	1	5.66667
Q7L5N7	Lysophosphatidylcholine acyltransferase 2 OS=Homo sapiens GN=LPCAT2 PE=1 SV=1	2	0.3	1.7	1	5.66667
P11169	Cluster of Solute carrier family 2, facilitated glucose transporter member 3 OS=Homo sapiens GN=SLC2A3 PE=1 SV=1 (P11169)	5	0.3	1.6	1	5.33333
P32754	4-hydroxyphenylpyruvate dioxygenase OS=Homo sapiens GN=HPD PE=1 SV=2	11	0.3	1.6	1	5.33333
P09382	Galectin-1 OS=Homo sapiens GN=LGALS1 PE=1 SV=2	5	0.3	1.6	1	5.33333
P02748	Complement component C9 OS=Homo sapiens GN=C9 PE=1 SV=2	2	0.3	1.6	1	5.33333
P31146	Coronin-1A OS=Homo sapiens GN=CORO1A PE=1 SV=4	7	0.3	1.4	1	4.66667
Q96RY7	Intraflagellar transport protein 140 homolog OS=Homo sapiens GN=IFT140 PE=1 SV=1	2	0.3	1.3	1	4.33333
P21549	Serine--pyruvate aminotransferase OS=Homo sapiens GN=AGXT PE=1 SV=1	4	0.4	1.7	1	4.25
Q9BWN1	Proline-rich protein 14 OS=Homo sapiens GN=PRR14 PE=1 SV=1	2	0.4	1.7	1	4.25
P15121	Aldose reductase OS=Homo sapiens GN=AKR1B1 PE=1 SV=3	6	0.4	1.6	1	4
P08727	Cluster of Keratin, type I cytoskeletal 19 OS=Homo sapiens GN=KRT19 PE=1 SV=4 (P08727)	28	0.4	1.6	1	4
P09104	Gamma-enolase OS=Homo sapiens GN=ENO2 PE=1 SV=3	9	0.4	1.6	1	4
O60218	Cluster of Aldo-keto reductase family 1 member B10 OS=Homo sapiens GN=AKR1B10 PE=1 SV=2 (O60218)	9	0.4	1.6	1	4
O00584	Ribonuclease T2 OS=Homo sapiens GN=RNASET2 PE=1 SV=2	6	0.4	1.6	1	4
Q9NPH2	Inositol-3-phosphate synthase 1 OS=Homo sapiens GN=ISYNA1 PE=1 SV=1	7	0.4	1.6	1	4
P15559	NAD(P)H dehydrogenase [quinone] 1 OS=Homo sapiens GN=NQO1 PE=1 SV=1	5	0.4	1.5	1	3.75
O60547	GDP-mannose 4,6 dehydratase OS=Homo sapiens GN=GMDS PE=1 SV=1	10	0.4	1.5	1	3.75
Q16822	Cluster of Phosphoenolpyruvate carboxykinase [GTP], mitochondrial OS=Homo sapiens GN=PCK2 PE=1 SV=3 (Q16822)	15	0.4	1.5	1	3.75
Q9NUB1	Acetyl-coenzyme A synthetase 2-like, mitochondrial OS=Homo sapiens GN=ACSS1 PE=1 SV=2	8	0.4	1.5	1	3.75
Q08380	Galectin-3-binding protein OS=Homo sapiens GN=LGALS3BP PE=1 SV=1	7	0.4	1.5	1	3.75
P0C0L4	Complement C4-A OS=Homo sapiens GN=C4A PE=1 SV=1	20	0.4	1.5	1	3.75
Q9GZU2	Cluster of Paternally-expressed gene 3 protein OS=Homo sapiens GN=PEG3 PE=2 SV=1 (Q9GZU2)	26	0.4	1.5	1	3.75
Q13308	Inactive tyrosine-protein kinase 7 OS=Homo sapiens GN=PTK7 PE=1 SV=2	14	0.4	1.5	1	3.75
Q96JG9	Zinc finger protein 469 OS=Homo sapiens GN=ZNF469 PE=1 SV=3	2	0.3	1.1	1	3.66667
Q9Y2S2	Lambda-crystallin homolog OS=Homo sapiens GN=CRYL1 PE=1 SV=3	3	0.5	1.8	1	3.6
Q63HM1	Kynurenine formamidase OS=Homo sapiens GN=AFMID PE=2 SV=2	3	0.5	1.8	1	3.6
O15427	Monocarboxylate transporter 4 OS=Homo sapiens GN=SLC16A3 PE=1 SV=1	5	0.4	1.4	1	3.5
Q9P0Z9	Peroxisomal sarcosine oxidase OS=Homo sapiens GN=PIPOX PE=2 SV=2	5	0.4	1.4	1	3.5
P04066	Tissue alpha-L-fucosidase OS=Homo sapiens GN=FUCA1 PE=1 SV=4	2	0.4	1.4	1	3.5
Q8WUY1	UPF0670 protein THEM6 OS=Homo sapiens GN=THEM6 PE=1 SV=2	4	0.4	1.4	1	3.5
P61626	Lysozyme C OS=Homo sapiens GN=LYZ PE=1 SV=1	4	0.4	1.4	1	3.5
O14791	Apolipoprotein L1 OS=Homo sapiens GN=APOL1 PE=1 SV=5	2	0.4	1.4	1	3.5
Q7Z3D6	UPF0317 protein C14orf159, mitochondrial OS=Homo sapiens GN=C14orf159 PE=2 SV=2	2	0.4	1.4	1	3.5
Q10589	Bone marrow stromal antigen 2 OS=Homo sapiens GN=BST2 PE=1 SV=1	2	0.4	1.4	1	3.5
P04156	Major prion protein OS=Homo sapiens GN=PRNP PE=1 SV=1	2	0.4	1.3	1	3.25
Q15293	Reticulocalbin-1 OS=Homo sapiens GN=RCN1 PE=1 SV=1	9	0.5	1.6	1	3.2
P01892	Cluster of HLA class I histocompatibility antigen, A-2 alpha chain OS=Homo sapiens GN=HLA-A PE=1 SV=1 (P01892)	19	0.5	1.6	1	3.2
Q96QD8	Sodium-coupled neutral amino acid transporter 2 OS=Homo sapiens GN=SLC38A2 PE=1 SV=2	3	0.5	1.6	1	3.2
Q96AY3	Peptidyl-prolyl cis-trans isomerase FKBP10 OS=Homo sapiens GN=FKBP10 PE=1 SV=1	12	0.5	1.5	1	3
P05186	Alkaline phosphatase, tissue-nonspecific isozyme OS=Homo sapiens GN=ALPL PE=1 SV=4	5	0.5	1.5	1	3
Q13268	Dehydrogenase/reductase SDR family member 2 OS=Homo sapiens GN=DHRS2 PE=1 SV=3	9	0.5	1.5	1	3
Q9BRF8	Calcineurin-like phosphoesterase domain-containing protein 1 OS=Homo sapiens GN=CPPED1 PE=1 SV=3	6	0.5	1.5	1	3
Q9HC35	Echinoderm microtubule-associated protein-like 4 OS=Homo sapiens GN=EML4 PE=1 SV=3	30	0.5	1.5	1	3
Q14764	Major vault protein OS=Homo sapiens GN=MVP PE=1 SV=4	11	0.5	1.5	1	3
P24752	Acetyl-CoA acetyltransferase, mitochondrial OS=Homo sapiens GN=ACAT1 PE=1 SV=1	12	0.5	1.5	1	3
P07306	Asialoglycoprotein receptor 1 OS=Homo sapiens GN=ASGR1 PE=1 SV=2	12	0.5	1.5	1	3
P28332	Alcohol dehydrogenase 6 OS=Homo sapiens GN=ADH6 PE=2 SV=2	5	0.5	1.5	1	3
P00734	Prothrombin OS=Homo sapiens GN=F2 PE=1 SV=2	10	0.5	1.5	1	3
P21695	Glycerol-3-phosphate dehydrogenase [NAD(+)], cytoplasmic OS=Homo sapiens GN=GPD1 PE=1 SV=4	6	0.5	1.5	1	3
P08833	Insulin-like growth factor-binding protein 1 OS=Homo sapiens GN=IGFBP1 PE=1 SV=1	5	0.5	1.5	1	3
P10646	Tissue factor pathway inhibitor OS=Homo sapiens GN=TFPI PE=1 SV=1	3	0.5	1.5	1	3
Q9BQ69	O-acetyl-ADP-ribose deacetylase MACROD1 OS=Homo sapiens GN=MACROD1 PE=1 SV=2	2	0.5	1.5	1	3
Q9H2X9	Solute carrier family 12 member 5 OS=Homo sapiens GN=SLC12A5 PE=2 SV=3	2	0.6	1.8	1	3
P11168	Solute carrier family 2, facilitated glucose transporter member 2 OS=Homo sapiens GN=SLC2A2 PE=1 SV=1	2	0.6	1.8	1	3
P08319	Alcohol dehydrogenase 4 OS=Homo sapiens GN=ADH4 PE=1 SV=5	4	0.6	1.7	1	2.83333
O43301	Heat shock 70 kDa protein 12A OS=Homo sapiens GN=HSPA12A PE=1 SV=2	2	0.6	1.7	1	2.83333
Q06323	Proteasome activator complex subunit 1 OS=Homo sapiens GN=PSME1 PE=1 SV=1	13	0.5	1.4	1	2.8
Q8TD30	Alanine aminotransferase 2 OS=Homo sapiens GN=GPT2 PE=1 SV=1	12	0.5	1.4	1	2.8
P80404	4-aminobutyrate aminotransferase, mitochondrial OS=Homo sapiens GN=ABAT PE=1 SV=3	7	0.5	1.4	1	2.8
P30613	Pyruvate kinase isozymes R/L OS=Homo sapiens GN=PKLR PE=1 SV=2	5	0.5	1.4	1	2.8
Q2TB90	Putative hexokinase HKDC1 OS=Homo sapiens GN=HKDC1 PE=2 SV=3	3	0.5	1.4	1	2.8
Q9Y3Z3	SAM domain and HD domain-containing protein 1 OS=Homo sapiens GN=SAMHD1 PE=1 SV=2	13	0.5	1.4	1	2.8
P07858	Cathepsin B OS=Homo sapiens GN=CTSB PE=1 SV=3	8	0.5	1.4	1	2.8
P00492	Hypoxanthine-guanine phosphoribosyltransferase OS=Homo sapiens GN=HPRT1 PE=1 SV=2	5	0.5	1.4	1	2.8
P25815	Protein S100-P OS=Homo sapiens GN=S100P PE=1 SV=2	2	0.5	1.4	1	2.8
P30405	Peptidyl-prolyl cis-trans isomerase F, mitochondrial OS=Homo sapiens GN=PPIF PE=1 SV=1	9	0.5	1.4	1	2.8
Q9H479	Fructosamine-3-kinase OS=Homo sapiens GN=FN3K PE=1 SV=1	9	0.5	1.4	1	2.8
Q00266	S-adenosylmethionine synthase isoform type-1 OS=Homo sapiens GN=MAT1A PE=1 SV=2	8	0.5	1.4	1	2.8
Q9BQL6	Fermitin family homolog 1 OS=Homo sapiens GN=FERMT1 PE=1 SV=1	8	0.5	1.4	1	2.8
O95954	Formimidoyltransferase-cyclodeaminase OS=Homo sapiens GN=FTCD PE=1 SV=2	8	0.5	1.4	1	2.8
P01011	Alpha-1-antichymotrypsin OS=Homo sapiens GN=SERPINA3 PE=1 SV=2	6	0.5	1.4	1	2.8
Q92466	DNA damage-binding protein 2 OS=Homo sapiens GN=DDB2 PE=1 SV=1	4	0.5	1.4	1	2.8
P50053	Ketohexokinase OS=Homo sapiens GN=KHK PE=1 SV=1	4	0.5	1.4	1	2.8
O00748	Cocaine esterase OS=Homo sapiens GN=CES2 PE=1 SV=1	4	0.5	1.4	1	2.8
O75891	Cytosolic 10-formyltetrahydrofolate dehydrogenase OS=Homo sapiens GN=ALDH1L1 PE=1 SV=2	4	0.5	1.4	1	2.8
Q96JB1	Dynein heavy chain 8, axonemal OS=Homo sapiens GN=DNAH8 PE=1 SV=2	3	0.5	1.4	1	2.8
Q9BQB6	Vitamin K epoxide reductase complex subunit 1 OS=Homo sapiens GN=VKORC1 PE=1 SV=1	2	0.5	1.4	1	2.8
P05121	Plasminogen activator inhibitor 1 OS=Homo sapiens GN=SERPINE1 PE=1 SV=1	2	0.5	1.4	1	2.8
Q7Z3C6	Autophagy-related protein 9A OS=Homo sapiens GN=ATG9A PE=1 SV=3	2	0.5	1.4	1	2.8
Q0VF96	Cingulin-like protein 1 OS=Homo sapiens GN=CGNL1 PE=1 SV=2	2	0.5	1.4	1	2.8
Q9H1H9	Kinesin-like protein KIF13A OS=Homo sapiens GN=KIF13A PE=1 SV=2	3	0.7	1.9	1	2.71429
Q9Y4F1	FERM, RhoGEF and pleckstrin domain-containing protein 1 OS=Homo sapiens GN=FARP1 PE=1 SV=1	9	0.6	1.6	1	2.66667
O75462	Cytokine receptor-like factor 1 OS=Homo sapiens GN=CRLF1 PE=1 SV=1	2	0.6	1.6	1	2.66667
P52943	Cysteine-rich protein 2 OS=Homo sapiens GN=CRIP2 PE=1 SV=1	4	0.5	1.3	1	2.6
P32322	Pyrroline-5-carboxylate reductase 1, mitochondrial OS=Homo sapiens GN=PYCR1 PE=1 SV=2	7	0.5	1.3	1	2.6
O75368	SH3 domain-binding glutamic acid-rich-like protein OS=Homo sapiens GN=SH3BGRL PE=1 SV=1	2	0.5	1.3	1	2.6
Q9BY49	Peroxisomal trans-2-enoyl-CoA reductase OS=Homo sapiens GN=PECR PE=1 SV=2	5	0.5	1.3	1	2.6
P28062	Proteasome subunit beta type-8 OS=Homo sapiens GN=PSMB8 PE=1 SV=3	2	0.5	1.3	1	2.6
O15270	Serine palmitoyltransferase 2 OS=Homo sapiens GN=SPTLC2 PE=1 SV=1	6	0.5	1.3	1	2.6
P32121	Beta-arrestin-2 OS=Homo sapiens GN=ARRB2 PE=1 SV=2	4	0.5	1.3	1	2.6
Q9C004	Protein sprouty homolog 4 OS=Homo sapiens GN=SPRY4 PE=1 SV=2	2	0.5	1.3	1	2.6
Q8IVL6	Prolyl 3-hydroxylase 3 OS=Homo sapiens GN=LEPREL2 PE=2 SV=1	4	0.7	1.8	1	2.57143
Q8NBS9	Thioredoxin domain-containing protein 5 OS=Homo sapiens GN=TXNDC5 PE=1 SV=2	14	0.6	1.5	1	2.5
P01024	Complement C3 OS=Homo sapiens GN=C3 PE=1 SV=2	36	0.6	1.5	1	2.5
Q9H773	dCTP pyrophosphatase 1 OS=Homo sapiens GN=DCTPP1 PE=1 SV=1	5	0.6	1.5	1	2.5
Q7Z406	Myosin-14 OS=Homo sapiens GN=MYH14 PE=1 SV=2	25	0.6	1.5	1	2.5
Q02318	Sterol 26-hydroxylase, mitochondrial OS=Homo sapiens GN=CYP27A1 PE=1 SV=1	6	0.6	1.5	1	2.5
Q9Y446	Plakophilin-3 OS=Homo sapiens GN=PKP3 PE=1 SV=1	8	0.6	1.5	1	2.5
P07307	Asialoglycoprotein receptor 2 OS=Homo sapiens GN=ASGR2 PE=1 SV=2	7	0.6	1.5	1	2.5
Q08495	Dematin OS=Homo sapiens GN=EPB49 PE=1 SV=3	4	0.6	1.5	1	2.5
O94876	Transmembrane and coiled-coil domains protein 1 OS=Homo sapiens GN=TMCC1 PE=1 SV=3	2	0.6	1.5	1	2.5
Q8N0X7	Spartin OS=Homo sapiens GN=SPG20 PE=1 SV=1	2	0.6	1.5	1	2.5
Q15413	Ryanodine receptor 3 OS=Homo sapiens GN=RYR3 PE=1 SV=3	2	0.6	1.5	1	2.5
Q9Y3S1	Serine/threonine-protein kinase WNK2 OS=Homo sapiens GN=WNK2 PE=1 SV=4	5	0.7	1.7	1	2.42857
Q5TZA2	Rootletin OS=Homo sapiens GN=CROCC PE=1 SV=1	3	0.5	1.2	1	2.4
P53384	Cytosolic Fe-S cluster assembly factor NUBP1 OS=Homo sapiens GN=NUBP1 PE=1 SV=2	4	0.5	1.2	1	2.4
P61769	Beta-2-microglobulin OS=Homo sapiens GN=B2M PE=1 SV=1	2	0.5	1.2	1	2.4
Q9Y625	Cluster of Glypican-6 OS=Homo sapiens GN=GPC6 PE=1 SV=1 (Q9Y625)	3	0.8	1.9	1	2.375
O75807	Protein phosphatase 1 regulatory subunit 15A OS=Homo sapiens GN=PPP1R15A PE=1 SV=1	2	0.8	1.9	1	2.375
P30038	Delta-1-pyrroline-5-carboxylate dehydrogenase, mitochondrial OS=Homo sapiens GN=ALDH4A1 PE=1 SV=3	17	0.6	1.4	1	2.33333
O60701	UDP-glucose 6-dehydrogenase OS=Homo sapiens GN=UGDH PE=1 SV=1	15	0.6	1.4	1	2.33333
Q9UL46	Proteasome activator complex subunit 2 OS=Homo sapiens GN=PSME2 PE=1 SV=4	11	0.6	1.4	1	2.33333
Q9NXG2	THUMP domain-containing protein 1 OS=Homo sapiens GN=THUMPD1 PE=1 SV=2	8	0.6	1.4	1	2.33333
P09543	2',3'-cyclic-nucleotide 3'-phosphodiesterase OS=Homo sapiens GN=CNP PE=1 SV=2	15	0.6	1.4	1	2.33333
Q3LXA3	Bifunctional ATP-dependent dihydroxyacetone kinase/FAD-AMP lyase (cyclizing) OS=Homo sapiens GN=DAK PE=1 SV=2	10	0.6	1.4	1	2.33333
Q9UBX3	Mitochondrial dicarboxylate carrier OS=Homo sapiens GN=SLC25A10 PE=1 SV=2	6	0.6	1.4	1	2.33333
Q9Y281	Cofilin-2 OS=Homo sapiens GN=CFL2 PE=1 SV=1	7	0.6	1.4	1	2.33333
Q9Y2V2	Calcium-regulated heat stable protein 1 OS=Homo sapiens GN=CARHSP1 PE=1 SV=2	3	0.6	1.4	1	2.33333
P29401	Transketolase OS=Homo sapiens GN=TKT PE=1 SV=3	20	0.6	1.4	1	2.33333
O60488	Long-chain-fatty-acid--CoA ligase 4 OS=Homo sapiens GN=ACSL4 PE=1 SV=2	17	0.6	1.4	1	2.33333
P00167	Cytochrome b5 OS=Homo sapiens GN=CYB5A PE=1 SV=2	3	0.6	1.4	1	2.33333
P33527	Multidrug resistance-associated protein 1 OS=Homo sapiens GN=ABCC1 PE=1 SV=3	14	0.6	1.4	1	2.33333
P00403	Cytochrome c oxidase subunit 2 OS=Homo sapiens GN=MT-CO2 PE=1 SV=1	3	0.6	1.4	1	2.33333
P11717	Cation-independent mannose-6-phosphate receptor OS=Homo sapiens GN=IGF2R PE=1 SV=3	47	0.6	1.4	1	2.33333
Q13724	Mannosyl-oligosaccharide glucosidase OS=Homo sapiens GN=MOGS PE=1 SV=5	8	0.6	1.4	1	2.33333
P55268	Laminin subunit beta-2 OS=Homo sapiens GN=LAMB2 PE=1 SV=2	5	0.6	1.4	1	2.33333
O95757	Heat shock 70 kDa protein 4L OS=Homo sapiens GN=HSPA4L PE=1 SV=3	17	0.6	1.4	1	2.33333
O15091	Mitochondrial ribonuclease P protein 3 OS=Homo sapiens GN=KIAA0391 PE=1 SV=2	7	0.6	1.4	1	2.33333
Q8NE62	Choline dehydrogenase, mitochondrial OS=Homo sapiens GN=CHDH PE=2 SV=2	4	0.6	1.4	1	2.33333
Q9C0B1	Alpha-ketoglutarate-dependent dioxygenase FTO OS=Homo sapiens GN=FTO PE=1 SV=3	12	0.6	1.4	1	2.33333
Q13451	Peptidyl-prolyl cis-trans isomerase FKBP5 OS=Homo sapiens GN=FKBP5 PE=1 SV=2	10	0.6	1.4	1	2.33333
Q96LJ7	Dehydrogenase/reductase SDR family member 1 OS=Homo sapiens GN=DHRS1 PE=1 SV=1	6	0.6	1.4	1	2.33333
P32189	Glycerol kinase OS=Homo sapiens GN=GK PE=1 SV=3	9	0.6	1.4	1	2.33333
Q8N392	Rho GTPase-activating protein 18 OS=Homo sapiens GN=ARHGAP18 PE=1 SV=3	13	0.6	1.4	1	2.33333
Q9P2T1	Cluster of GMP reductase 2 OS=Homo sapiens GN=GMPR2 PE=1 SV=1 (Q9P2T1)	10	0.6	1.4	1	2.33333
P51784	Ubiquitin carboxyl-terminal hydrolase 11 OS=Homo sapiens GN=USP11 PE=1 SV=3	9	0.6	1.4	1	2.33333
Q99523	Sortilin OS=Homo sapiens GN=SORT1 PE=1 SV=3	6	0.6	1.4	1	2.33333
Q14019	Coactosin-like protein OS=Homo sapiens GN=COTL1 PE=1 SV=3	5	0.6	1.4	1	2.33333
Q92791	Synaptonemal complex protein SC65 OS=Homo sapiens GN=LEPREL4 PE=1 SV=1	4	0.6	1.4	1	2.33333
P62745	Rho-related GTP-binding protein RhoB OS=Homo sapiens GN=RHOB PE=1 SV=1	4	0.6	1.4	1	2.33333
P51688	N-sulphoglucosamine sulphohydrolase OS=Homo sapiens GN=SGSH PE=1 SV=1	3	0.6	1.4	1	2.33333
Q8NG11	Tetraspanin-14 OS=Homo sapiens GN=TSPAN14 PE=2 SV=1	3	0.6	1.4	1	2.33333
Q5T440	Putative transferase CAF17, mitochondrial OS=Homo sapiens GN=IBA57 PE=1 SV=1	3	0.6	1.4	1	2.33333
P36955	Pigment epithelium-derived factor OS=Homo sapiens GN=SERPINF1 PE=1 SV=4	2	0.6	1.4	1	2.33333
P00751	Complement factor B OS=Homo sapiens GN=CFB PE=1 SV=2	2	0.6	1.4	1	2.33333
O96011	Peroxisomal membrane protein 11B OS=Homo sapiens GN=PEX11B PE=1 SV=1	2	0.6	1.4	1	2.33333
Q70J99	Protein unc-13 homolog D OS=Homo sapiens GN=UNC13D PE=1 SV=1	2	0.6	1.4	1	2.33333
P42330	Cluster of Aldo-keto reductase family 1 member C3 OS=Homo sapiens GN=AKR1C3 PE=1 SV=4 (P42330)	19	0.7	1.6	1	2.28571
P42785	Lysosomal Pro-X carboxypeptidase OS=Homo sapiens GN=PRCP PE=1 SV=1	3	0.7	1.6	1	2.28571
Q93088	Betaine--homocysteine S-methyltransferase 1 OS=Homo sapiens GN=BHMT PE=1 SV=2	3	0.7	1.6	1	2.28571
Q9NWQ9	Uncharacterized protein C14orf119 OS=Homo sapiens GN=C14orf119 PE=2 SV=1	2	0.7	1.6	1	2.28571
Q9UH17	Cluster of Probable DNA dC->dU-editing enzyme APOBEC-3B OS=Homo sapiens GN=APOBEC3B PE=1 SV=1 (Q9UH17)	4	0.5	1.1	1	2.2
P31947	14-3-3 protein sigma OS=Homo sapiens GN=SFN PE=1 SV=1	13	0.6	1.3	1	2.16667
Q16658	Fascin OS=Homo sapiens GN=FSCN1 PE=1 SV=3	16	0.6	1.3	1	2.16667
Q7Z4W1	L-xylulose reductase OS=Homo sapiens GN=DCXR PE=1 SV=2	8	0.6	1.3	1	2.16667
P11586	C-1-tetrahydrofolate synthase, cytoplasmic OS=Homo sapiens GN=MTHFD1 PE=1 SV=3	24	0.6	1.3	1	2.16667
Q12931	Heat shock protein 75 kDa, mitochondrial OS=Homo sapiens GN=TRAP1 PE=1 SV=3	16	0.6	1.3	1	2.16667
Q9H6R3	Acyl-CoA synthetase short-chain family member 3, mitochondrial OS=Homo sapiens GN=ACSS3 PE=2 SV=1	15	0.6	1.3	1	2.16667
O15173	Membrane-associated progesterone receptor component 2 OS=Homo sapiens GN=PGRMC2 PE=1 SV=1	4	0.6	1.3	1	2.16667
Q12797	Aspartyl/asparaginyl beta-hydroxylase OS=Homo sapiens GN=ASPH PE=1 SV=3	13	0.6	1.3	1	2.16667
P51654	Glypican-3 OS=Homo sapiens GN=GPC3 PE=1 SV=1	10	0.6	1.3	1	2.16667
P08133	Annexin A6 OS=Homo sapiens GN=ANXA6 PE=1 SV=3	26	0.6	1.3	1	2.16667
O75521	Enoyl-CoA delta isomerase 2, mitochondrial OS=Homo sapiens GN=ECI2 PE=1 SV=4	9	0.6	1.3	1	2.16667
P16444	Dipeptidase 1 OS=Homo sapiens GN=DPEP1 PE=1 SV=3	2	0.6	1.3	1	2.16667
O95810	Serum deprivation-response protein OS=Homo sapiens GN=SDPR PE=1 SV=3	5	0.6	1.3	1	2.16667
O75915	PRA1 family protein 3 OS=Homo sapiens GN=ARL6IP5 PE=1 SV=1	2	0.6	1.3	1	2.16667
P48506	Glutamate--cysteine ligase catalytic subunit OS=Homo sapiens GN=GCLC PE=1 SV=2	16	0.6	1.3	1	2.16667
Q99808	Equilibrative nucleoside transporter 1 OS=Homo sapiens GN=SLC29A1 PE=1 SV=3	3	0.6	1.3	1	2.16667
P30519	Heme oxygenase 2 OS=Homo sapiens GN=HMOX2 PE=1 SV=2	8	0.6	1.3	1	2.16667
P05165	Propionyl-CoA carboxylase alpha chain, mitochondrial OS=Homo sapiens GN=PCCA PE=1 SV=4	10	0.6	1.3	1	2.16667
Q9H8H3	Methyltransferase-like protein 7A OS=Homo sapiens GN=METTL7A PE=1 SV=1	2	0.6	1.3	1	2.16667
Q92820	Gamma-glutamyl hydrolase OS=Homo sapiens GN=GGH PE=1 SV=2	4	0.6	1.3	1	2.16667
P33316	Deoxyuridine 5'-triphosphate nucleotidohydrolase, mitochondrial OS=Homo sapiens GN=DUT PE=1 SV=4	5	0.6	1.3	1	2.16667
Q96FC7	Phytanoyl-CoA hydroxylase-interacting protein-like OS=Homo sapiens GN=PHYHIPL PE=2 SV=3	4	0.6	1.3	1	2.16667
P26440	Isovaleryl-CoA dehydrogenase, mitochondrial OS=Homo sapiens GN=IVD PE=1 SV=1	6	0.6	1.3	1	2.16667
P43121	Cell surface glycoprotein MUC18 OS=Homo sapiens GN=MCAM PE=1 SV=2	6	0.6	1.3	1	2.16667
Q6KB66	Keratin, type II cytoskeletal 80 OS=Homo sapiens GN=KRT80 PE=1 SV=2	2	0.6	1.3	1	2.16667
P51649	Succinate-semialdehyde dehydrogenase, mitochondrial OS=Homo sapiens GN=ALDH5A1 PE=1 SV=2	10	0.6	1.3	1	2.16667
Q9UH99	SUN domain-containing protein 2 OS=Homo sapiens GN=SUN2 PE=1 SV=3	8	0.6	1.3	1	2.16667
Q5T7N3	KN motif and ankyrin repeat domain-containing protein 4 OS=Homo sapiens GN=KANK4 PE=1 SV=1	5	0.6	1.3	1	2.16667
O14893	Gem-associated protein 2 OS=Homo sapiens GN=GEMIN2 PE=1 SV=1	4	0.6	1.3	1	2.16667
Q15582	Transforming growth factor-beta-induced protein ig-h3 OS=Homo sapiens GN=TGFBI PE=1 SV=1	4	0.6	1.3	1	2.16667
P16083	Ribosyldihydronicotinamide dehydrogenase [quinone] OS=Homo sapiens GN=NQO2 PE=1 SV=5	3	0.6	1.3	1	2.16667
O14874	[3-methyl-2-oxobutanoate dehydrogenase [lipoamide]] kinase, mitochondrial OS=Homo sapiens GN=BCKDK PE=1 SV=2	3	0.6	1.3	1	2.16667
Q99755	Phosphatidylinositol 4-phosphate 5-kinase type-1 alpha OS=Homo sapiens GN=PIP5K1A PE=1 SV=1	2	0.6	1.3	1	2.16667
Q9NVH6	Trimethyllysine dioxygenase, mitochondrial OS=Homo sapiens GN=TMLHE PE=1 SV=1	2	0.6	1.3	1	2.16667
Q9UM22	Mammalian ependymin-related protein 1 OS=Homo sapiens GN=EPDR1 PE=1 SV=2	2	0.6	1.3	1	2.16667
P57078	Receptor-interacting serine/threonine-protein kinase 4 OS=Homo sapiens GN=RIPK4 PE=1 SV=1	2	0.6	1.3	1	2.16667
O43572	A-kinase anchor protein 10, mitochondrial OS=Homo sapiens GN=AKAP10 PE=1 SV=2	2	0.6	1.3	1	2.16667
Q92673	Sortilin-related receptor OS=Homo sapiens GN=SORL1 PE=1 SV=2	6	0.7	1.5	1	2.14286
Q9Y4K1	Absent in melanoma 1 protein OS=Homo sapiens GN=AIM1 PE=1 SV=3	6	0.7	1.5	1	2.14286
Q9NQX3	Gephyrin OS=Homo sapiens GN=GPHN PE=1 SV=1	4	0.7	1.5	1	2.14286
P09668	Pro-cathepsin H OS=Homo sapiens GN=CTSH PE=1 SV=4	4	0.7	1.5	1	2.14286
P84157	Matrix-remodeling-associated protein 7 OS=Homo sapiens GN=MXRA7 PE=1 SV=1	4	0.7	1.5	1	2.14286
Q14517	Protocadherin Fat 1 OS=Homo sapiens GN=FAT1 PE=1 SV=2	2	0.7	1.5	1	2.14286
P00450	Ceruloplasmin OS=Homo sapiens GN=CP PE=1 SV=1	2	0.8	1.7	1	2.125
Q01995	Transgelin OS=Homo sapiens GN=TAGLN PE=1 SV=4	8	0.7	1.4	1	2
Q14558	Phosphoribosyl pyrophosphate synthase-associated protein 1 OS=Homo sapiens GN=PRPSAP1 PE=1 SV=2	5	0.7	1.4	1	2
Q15084	Protein disulfide-isomerase A6 OS=Homo sapiens GN=PDIA6 PE=1 SV=1	13	0.7	1.4	1	2
O15230	Laminin subunit alpha-5 OS=Homo sapiens GN=LAMA5 PE=1 SV=8	23	0.7	1.4	1	2
O75208	Ubiquinone biosynthesis protein COQ9, mitochondrial OS=Homo sapiens GN=COQ9 PE=1 SV=1	2	0.6	1.2	1	2
P55263	Adenosine kinase OS=Homo sapiens GN=ADK PE=1 SV=2	5	0.6	1.2	1	2
Q8TF65	PDZ domain-containing protein GIPC2 OS=Homo sapiens GN=GIPC2 PE=1 SV=1	5	0.6	1.2	1	2
P16930	Fumarylacetoacetase OS=Homo sapiens GN=FAH PE=1 SV=2	6	0.6	1.2	1	2
Q01813	6-phosphofructokinase type C OS=Homo sapiens GN=PFKP PE=1 SV=2	6	0.7	1.4	1	2
P31327	Carbamoyl-phosphate synthase [ammonia], mitochondrial OS=Homo sapiens GN=CPS1 PE=1 SV=2	13	0.7	1.4	1	2
Q9UHJ6	Sedoheptulokinase OS=Homo sapiens GN=SHPK PE=1 SV=3	8	0.7	1.4	1	2
Q9BZE9	Tether containing UBX domain for GLUT4 OS=Homo sapiens GN=ASPSCR1 PE=1 SV=1	11	0.7	1.4	1	2
P51570	Galactokinase OS=Homo sapiens GN=GALK1 PE=1 SV=1	10	0.7	1.4	1	2
Q53EL6	Programmed cell death protein 4 OS=Homo sapiens GN=PDCD4 PE=1 SV=2	4	0.7	1.4	1	2
P14209	CD99 antigen OS=Homo sapiens GN=CD99 PE=1 SV=1	2	0.6	1.2	1	2
Q96C23	Aldose 1-epimerase OS=Homo sapiens GN=GALM PE=1 SV=1	3	0.8	1.6	1	2
Q00534	Cyclin-dependent kinase 6 OS=Homo sapiens GN=CDK6 PE=1 SV=1	6	0.7	1.4	1	2
Q9NYC9	Dynein heavy chain 9, axonemal OS=Homo sapiens GN=DNAH9 PE=1 SV=3	2	0.6	1.2	1	2
Q13217	DnaJ homolog subfamily C member 3 OS=Homo sapiens GN=DNAJC3 PE=1 SV=1	13	0.7	1.4	1	2
Q5ST30	Valine--tRNA ligase, mitochondrial OS=Homo sapiens GN=VARS2 PE=1 SV=2	12	0.7	1.4	1	2
P27361	Mitogen-activated protein kinase 3 OS=Homo sapiens GN=MAPK3 PE=1 SV=4	9	0.6	1.2	1	2
Q96S55	ATPase WRNIP1 OS=Homo sapiens GN=WRNIP1 PE=1 SV=2	6	0.7	1.4	1	2
Q5JPH6	Probable glutamate--tRNA ligase, mitochondrial OS=Homo sapiens GN=EARS2 PE=1 SV=2	5	0.6	1.2	1	2
Q96EK5	KIF1-binding protein OS=Homo sapiens GN=KIAA1279 PE=1 SV=1	4	0.7	1.4	1	2
Q07973	1,25-dihydroxyvitamin D(3) 24-hydroxylase, mitochondrial OS=Homo sapiens GN=CYP24A1 PE=1 SV=2	4	0.7	1.4	1	2
Q8TEH3	DENN domain-containing protein 1A OS=Homo sapiens GN=DENND1A PE=1 SV=2	3	0.6	1.2	1	2
Q96HD1	Cysteine-rich with EGF-like domain protein 1 OS=Homo sapiens GN=CRELD1 PE=1 SV=3	3	0.7	1.4	1	2
Q9BT17	Mitochondrial GTPase 1 OS=Homo sapiens GN=MTG1 PE=1 SV=2	3	0.7	1.4	1	2
Q9UMY1	Nucleolar protein 7 OS=Homo sapiens GN=NOL7 PE=1 SV=2	3	0.6	1.2	1	2
Q8TAA5	GrpE protein homolog 2, mitochondrial OS=Homo sapiens GN=GRPEL2 PE=1 SV=1	3	0.7	1.4	1	2
Q8TCC3	39S ribosomal protein L30, mitochondrial OS=Homo sapiens GN=MRPL30 PE=1 SV=1	3	0.6	1.2	1	2
Q16540	39S ribosomal protein L23, mitochondrial OS=Homo sapiens GN=MRPL23 PE=1 SV=1	3	0.6	1.2	1	2
Q93063	Exostosin-2 OS=Homo sapiens GN=EXT2 PE=1 SV=1	2	0.7	1.4	1	2
Q96DT7	Zinc finger and BTB domain-containing protein 10 OS=Homo sapiens GN=ZBTB10 PE=1 SV=2	2	0.6	1.2	1	2
Q8WY22	BRI3-binding protein OS=Homo sapiens GN=BRI3BP PE=1 SV=1	2	0.5	1	1	2
Q9NRX2	39S ribosomal protein L17, mitochondrial OS=Homo sapiens GN=MRPL17 PE=1 SV=1	2	0.5	1	1	2
Q9Y289	Sodium-dependent multivitamin transporter OS=Homo sapiens GN=SLC5A6 PE=2 SV=2	2	0.6	1.2	1	2
P31431	Syndecan-4 OS=Homo sapiens GN=SDC4 PE=1 SV=2	2	0.7	1.4	1	2
P13688	Carcinoembryonic antigen-related cell adhesion molecule 1 OS=Homo sapiens GN=CEACAM1 PE=1 SV=2	2	0.7	1.4	1	2
O43379	WD repeat-containing protein 62 OS=Homo sapiens GN=WDR62 PE=1 SV=4	2	0.7	1.4	1	2
O75143	Autophagy-related protein 13 OS=Homo sapiens GN=ATG13 PE=1 SV=1	2	0.8	1.6	1	2
P02749	Beta-2-glycoprotein 1 OS=Homo sapiens GN=APOH PE=1 SV=3	2	0.6	1.2	1	2
Q7KZN9	Cytochrome c oxidase assembly protein COX15 homolog OS=Homo sapiens GN=COX15 PE=1 SV=1	2	0.6	1.2	1	2
Q8TB36	Ganglioside-induced differentiation-associated protein 1 OS=Homo sapiens GN=GDAP1 PE=1 SV=3	2	0.6	1.2	1	2
Q15417	Cluster of Calponin-3 OS=Homo sapiens GN=CNN3 PE=1 SV=1 (Q15417)	10	1.4	0.7	1	0.5
Q12792	Twinfilin-1 OS=Homo sapiens GN=TWF1 PE=1 SV=3	13	1.4	0.7	1	0.5
P11498	Pyruvate carboxylase, mitochondrial OS=Homo sapiens GN=PC PE=1 SV=2	25	1.4	0.7	1	0.5
P30520	Adenylosuccinate synthetase isozyme 2 OS=Homo sapiens GN=ADSS PE=1 SV=3	11	1.4	0.7	1	0.5
Q6NUK1	Calcium-binding mitochondrial carrier protein SCaMC-1 OS=Homo sapiens GN=SLC25A24 PE=1 SV=2	7	1.4	0.7	1	0.5
Q16401	26S proteasome non-ATPase regulatory subunit 5 OS=Homo sapiens GN=PSMD5 PE=1 SV=3	9	1.4	0.7	1	0.5
Q9Y320	Thioredoxin-related transmembrane protein 2 OS=Homo sapiens GN=TMX2 PE=1 SV=1	8	1.4	0.7	1	0.5
Q9UM54	Unconventional myosin-VI OS=Homo sapiens GN=MYO6 PE=1 SV=4	26	1.4	0.7	1	0.5
Q09666	Neuroblast differentiation-associated protein AHNAK OS=Homo sapiens GN=AHNAK PE=1 SV=2	148	1.4	0.7	1	0.5
Q9Y6G9	Cytoplasmic dynein 1 light intermediate chain 1 OS=Homo sapiens GN=DYNC1LI1 PE=1 SV=3	19	1.4	0.7	1	0.5
P06396	Gelsolin OS=Homo sapiens GN=GSN PE=1 SV=1	14	1.4	0.7	1	0.5
P21291	Cysteine and glycine-rich protein 1 OS=Homo sapiens GN=CSRP1 PE=1 SV=3	6	1.2	0.6	1	0.5
Q9H299	SH3 domain-binding glutamic acid-rich-like protein 3 OS=Homo sapiens GN=SH3BGRL3 PE=1 SV=1	2	1.4	0.7	1	0.5
P62847	40S ribosomal protein S24 OS=Homo sapiens GN=RPS24 PE=1 SV=1	3	1.4	0.7	1	0.5
Q8WUM4	Programmed cell death 6-interacting protein OS=Homo sapiens GN=PDCD6IP PE=1 SV=1	32	1.4	0.7	1	0.5
P27338	Amine oxidase [flavin-containing] B OS=Homo sapiens GN=MAOB PE=1 SV=3	11	1.4	0.7	1	0.5
Q5BJF2	Transmembrane protein 97 OS=Homo sapiens GN=TMEM97 PE=1 SV=1	4	1.6	0.8	1	0.5
P15104	Glutamine synthetase OS=Homo sapiens GN=GLUL PE=1 SV=4	5	1.6	0.8	1	0.5
Q8WXF0	Serine/arginine-rich splicing factor 12 OS=Homo sapiens GN=SRSF12 PE=1 SV=1	3	1.6	0.8	1	0.5
O00193	Small acidic protein OS=Homo sapiens GN=SMAP PE=1 SV=1	3	1.4	0.7	1	0.5
Q9NVA2	Cluster of Septin-11 OS=Homo sapiens GN=SEPT11 PE=1 SV=3 (Q9NVA2)	13	1.4	0.7	1	0.5
P05114	Non-histone chromosomal protein HMG-14 OS=Homo sapiens GN=HMGN1 PE=1 SV=3	7	1.4	0.7	1	0.5
P27216	Annexin A13 OS=Homo sapiens GN=ANXA13 PE=1 SV=3	5	1.4	0.7	1	0.5
Q8NDT2	Putative RNA-binding protein 15B OS=Homo sapiens GN=RBM15B PE=1 SV=3	4	1.4	0.7	1	0.5
O43633	Charged multivesicular body protein 2a OS=Homo sapiens GN=CHMP2A PE=1 SV=1	3	1.6	0.8	1	0.5
P49137	MAP kinase-activated protein kinase 2 OS=Homo sapiens GN=MAPKAPK2 PE=1 SV=1	2	1.2	0.6	1	0.5
Q9Y2D5	A-kinase anchor protein 2 OS=Homo sapiens GN=AKAP2 PE=1 SV=3	11	1.4	0.7	1	0.5
P05997	Collagen alpha-2(V) chain OS=Homo sapiens GN=COL5A2 PE=1 SV=3	7	1.8	0.9	1	0.5
O43772	Mitochondrial carnitine/acylcarnitine carrier protein OS=Homo sapiens GN=SLC25A20 PE=1 SV=1	6	1.4	0.7	1	0.5
Q5T8D3	Acyl-CoA-binding domain-containing protein 5 OS=Homo sapiens GN=ACBD5 PE=1 SV=1	6	1.4	0.7	1	0.5
Q9Y680	Peptidyl-prolyl cis-trans isomerase FKBP7 OS=Homo sapiens GN=FKBP7 PE=1 SV=1	5	1.4	0.7	1	0.5
Q9UJ83	2-hydroxyacyl-CoA lyase 1 OS=Homo sapiens GN=HACL1 PE=1 SV=2	5	1.4	0.7	1	0.5
Q13153	Cluster of Serine/threonine-protein kinase PAK 1 OS=Homo sapiens GN=PAK1 PE=1 SV=2 (Q13153)	5	1.4	0.7	1	0.5
Q16527	Cysteine and glycine-rich protein 2 OS=Homo sapiens GN=CSRP2 PE=1 SV=3	5	1.4	0.7	1	0.5
P10909	Clusterin OS=Homo sapiens GN=CLU PE=1 SV=1	4	1.2	0.6	1	0.5
P78559	Microtubule-associated protein 1A OS=Homo sapiens GN=MAP1A PE=1 SV=6	4	1.6	0.8	1	0.5
Q9Y6U3	Adseverin OS=Homo sapiens GN=SCIN PE=1 SV=4	3	1.4	0.7	1	0.5
Q9HAU0	Pleckstrin homology domain-containing family A member 5 OS=Homo sapiens GN=PLEKHA5 PE=1 SV=1	3	1.4	0.7	1	0.5
Q9HCG7	Non-lysosomal glucosylceramidase OS=Homo sapiens GN=GBA2 PE=1 SV=2	3	1.4	0.7	1	0.5
Q9H1E3	Nuclear ubiquitous casein and cyclin-dependent kinase substrate 1 OS=Homo sapiens GN=NUCKS1 PE=1 SV=1	3	1.4	0.7	1	0.5
P21589	5'-nucleotidase OS=Homo sapiens GN=NT5E PE=1 SV=1	3	1.8	0.9	1	0.5
Q14061	Cytochrome c oxidase copper chaperone OS=Homo sapiens GN=COX17 PE=1 SV=2	3	1.4	0.7	1	0.5
Q9Y605	MORF4 family-associated protein 1 OS=Homo sapiens GN=MRFAP1 PE=1 SV=1	2	1.4	0.7	1	0.5
P14410	Sucrase-isomaltase, intestinal OS=Homo sapiens GN=SI PE=1 SV=6	2	1.6	0.8	1	0.5
P54756	Cluster of Ephrin type-A receptor 5 OS=Homo sapiens GN=EPHA5 PE=1 SV=3 (P54756)	2	1.8	0.9	1	0.5
Q6PIW4	Fidgetin-like protein 1 OS=Homo sapiens GN=FIGNL1 PE=1 SV=2	2	1.4	0.7	1	0.5
Q14432	cGMP-inhibited 3',5'-cyclic phosphodiesterase A OS=Homo sapiens GN=PDE3A PE=1 SV=3	2	1.4	0.7	1	0.5
Q08722	Leukocyte surface antigen CD47 OS=Homo sapiens GN=CD47 PE=1 SV=1	2	1.2	0.6	1	0.5
O76038	Secretagogin OS=Homo sapiens GN=SCGN PE=1 SV=2	2	1.9	0.9	1	0.473684
Q9NRG1	Phosphoribosyltransferase domain-containing protein 1 OS=Homo sapiens GN=PRTFDC1 PE=1 SV=1	2	1.7	0.8	1	0.470588
Q9H0F7	ADP-ribosylation factor-like protein 6 OS=Homo sapiens GN=ARL6 PE=1 SV=1	2	1.7	0.8	1	0.470588
O15020	Spectrin beta chain, non-erythrocytic 2 OS=Homo sapiens GN=SPTBN2 PE=1 SV=3	27	1.5	0.7	1	0.466667
P51858	Cluster of Hepatoma-derived growth factor OS=Homo sapiens GN=HDGF PE=1 SV=1 (P51858)	35	1.5	0.7	1	0.466667
Q07020	60S ribosomal protein L18 OS=Homo sapiens GN=RPL18 PE=1 SV=2	5	1.5	0.7	1	0.466667
P35579	Cluster of Myosin-9 OS=Homo sapiens GN=MYH9 PE=1 SV=4 (P35579)	94	1.5	0.7	1	0.466667
P55212	Caspase-6 OS=Homo sapiens GN=CASP6 PE=1 SV=2	5	1.5	0.7	1	0.466667
P04920	Anion exchange protein 2 OS=Homo sapiens GN=SLC4A2 PE=1 SV=4	7	1.5	0.7	1	0.466667
Q9BQ70	Transcription factor 25 OS=Homo sapiens GN=TCF25 PE=1 SV=1	6	1.5	0.7	1	0.466667
P51965	Ubiquitin-conjugating enzyme E2 E1 OS=Homo sapiens GN=UBE2E1 PE=1 SV=1	3	1.5	0.7	1	0.466667
Q9Y6N9	Harmonin OS=Homo sapiens GN=USH1C PE=1 SV=3	2	1.5	0.7	1	0.466667
A1L020	RNA-binding protein MEX3A OS=Homo sapiens GN=MEX3A PE=1 SV=1	2	1.5	0.7	1	0.466667
O75190	DnaJ homolog subfamily B member 6 OS=Homo sapiens GN=DNAJB6 PE=1 SV=2	2	2.8	1.3	1	0.464286
Q8TCJ2	Dolichyl-diphosphooligosaccharide--protein glycosyltransferase subunit STT3B OS=Homo sapiens GN=STT3B PE=1 SV=1	8	1.3	0.6	1	0.461538
P42766	60S ribosomal protein L35 OS=Homo sapiens GN=RPL35 PE=1 SV=2	4	1.3	0.6	1	0.461538
Q96HR9	Receptor expression-enhancing protein 6 OS=Homo sapiens GN=REEP6 PE=1 SV=1	3	1.3	0.6	1	0.461538
P49207	60S ribosomal protein L34 OS=Homo sapiens GN=RPL34 PE=1 SV=3	5	1.3	0.6	1	0.461538
Q12974	Protein tyrosine phosphatase type IVA 2 OS=Homo sapiens GN=PTP4A2 PE=1 SV=1	2	1.1	0.5	1	0.454545
Q5T2W1	Cluster of Na(+)/H(+) exchange regulatory cofactor NHE-RF3 OS=Homo sapiens GN=PDZK1 PE=1 SV=2 (Q5T2W1)	8	1.6	0.7	1	0.4375
Q9C0B5	Palmitoyltransferase ZDHHC5 OS=Homo sapiens GN=ZDHHC5 PE=1 SV=2	4	1.6	0.7	1	0.4375
P61764	Syntaxin-binding protein 1 OS=Homo sapiens GN=STXBP1 PE=1 SV=1	3	1.6	0.7	1	0.4375
Q96G74	OTU domain-containing protein 5 OS=Homo sapiens GN=OTUD5 PE=1 SV=1	3	1.6	0.7	1	0.4375
Q8WW52	Protein FAM151A OS=Homo sapiens GN=FAM151A PE=2 SV=2	3	1.6	0.7	1	0.4375
Q6XR72	Zinc transporter 10 OS=Homo sapiens GN=SLC30A10 PE=2 SV=2	3	1.6	0.7	1	0.4375
Q16799	Reticulon-1 OS=Homo sapiens GN=RTN1 PE=1 SV=1	3	1.6	0.7	1	0.4375
Q6PD74	Alpha- and gamma-adaptin-binding protein p34 OS=Homo sapiens GN=AAGAB PE=1 SV=1	2	1.6	0.7	1	0.4375
Q13017	Rho GTPase-activating protein 5 OS=Homo sapiens GN=ARHGAP5 PE=1 SV=2	24	1.4	0.6	1	0.428571
P20020	Cluster of Plasma membrane calcium-transporting ATPase 1 OS=Homo sapiens GN=ATP2B1 PE=1 SV=3 (P20020)	31	1.4	0.6	1	0.428571
P22059	Oxysterol-binding protein 1 OS=Homo sapiens GN=OSBP PE=1 SV=1	15	1.4	0.6	1	0.428571
P52209	6-phosphogluconate dehydrogenase, decarboxylating OS=Homo sapiens GN=PGD PE=1 SV=3	13	1.4	0.6	1	0.428571
P12277	Cluster of Creatine kinase B-type OS=Homo sapiens GN=CKB PE=1 SV=1 (P12277)	12	1.4	0.6	1	0.428571
O14618	Copper chaperone for superoxide dismutase OS=Homo sapiens GN=CCS PE=1 SV=1	5	1.4	0.6	1	0.428571
Q9Y4C2	Protein FAM115A OS=Homo sapiens GN=FAM115A PE=1 SV=3	9	1.4	0.6	1	0.428571
P04062	Glucosylceramidase OS=Homo sapiens GN=GBA PE=1 SV=3	7	1.4	0.6	1	0.428571
O15228	Dihydroxyacetone phosphate acyltransferase OS=Homo sapiens GN=GNPAT PE=1 SV=1	18	1.4	0.6	1	0.428571
Q9UHQ9	NADH-cytochrome b5 reductase 1 OS=Homo sapiens GN=CYB5R1 PE=1 SV=1	6	1.4	0.6	1	0.428571
Q13636	Ras-related protein Rab-31 OS=Homo sapiens GN=RAB31 PE=1 SV=1	6	1.4	0.6	1	0.428571
Q92485	Acid sphingomyelinase-like phosphodiesterase 3b OS=Homo sapiens GN=SMPDL3B PE=2 SV=2	4	1.4	0.6	1	0.428571
Q13309	S-phase kinase-associated protein 2 OS=Homo sapiens GN=SKP2 PE=1 SV=2	4	1.4	0.6	1	0.428571
Q9BW83	Intraflagellar transport protein 27 homolog OS=Homo sapiens GN=IFT27 PE=1 SV=1	3	1.4	0.6	1	0.428571
O15382	Branched-chain-amino-acid aminotransferase, mitochondrial OS=Homo sapiens GN=BCAT2 PE=1 SV=2	3	1.4	0.6	1	0.428571
Q8N3V7	Synaptopodin OS=Homo sapiens GN=SYNPO PE=1 SV=2	3	1.4	0.6	1	0.428571
O60637	Tetraspanin-3 OS=Homo sapiens GN=TSPAN3 PE=2 SV=1	2	1.4	0.6	1	0.428571
Q12955	Ankyrin-3 OS=Homo sapiens GN=ANK3 PE=1 SV=3	5	1.9	0.8	1	0.421053
P07108	Acyl-CoA-binding protein OS=Homo sapiens GN=DBI PE=1 SV=2	3	1.7	0.7	1	0.411765
P07148	Fatty acid-binding protein, liver OS=Homo sapiens GN=FABP1 PE=1 SV=1	5	1.5	0.6	1	0.4
Q9Y394	Dehydrogenase/reductase SDR family member 7 OS=Homo sapiens GN=DHRS7 PE=1 SV=1	6	1.5	0.6	1	0.4
P13796	Plastin-2 OS=Homo sapiens GN=LCP1 PE=1 SV=6	11	1.5	0.6	1	0.4
P02675	Fibrinogen beta chain OS=Homo sapiens GN=FGB PE=1 SV=2	11	1.5	0.6	1	0.4
Q16763	Ubiquitin-conjugating enzyme E2 S OS=Homo sapiens GN=UBE2S PE=1 SV=2	6	1.5	0.6	1	0.4
O14732	Inositol monophosphatase 2 OS=Homo sapiens GN=IMPA2 PE=1 SV=1	2	1.5	0.6	1	0.4
P08183	Cluster of Multidrug resistance protein 1 OS=Homo sapiens GN=ABCB1 PE=1 SV=3 (P08183)	22	1.5	0.6	1	0.4
P53602	Diphosphomevalonate decarboxylase OS=Homo sapiens GN=MVD PE=1 SV=1	10	1.5	0.6	1	0.4
Q9Y2K7	Lysine-specific demethylase 2A OS=Homo sapiens GN=KDM2A PE=1 SV=3	8	1.5	0.6	1	0.4
Q9P2M7	Cingulin OS=Homo sapiens GN=CGN PE=1 SV=2	18	1.5	0.6	1	0.4
Q9UBR2	Cathepsin Z OS=Homo sapiens GN=CTSZ PE=1 SV=1	6	1.5	0.6	1	0.4
P50281	Matrix metalloproteinase-14 OS=Homo sapiens GN=MMP14 PE=1 SV=3	5	1.5	0.6	1	0.4
Q6P4A8	Phospholipase B-like 1 OS=Homo sapiens GN=PLBD1 PE=1 SV=2	5	1.5	0.6	1	0.4
P98082	Disabled homolog 2 OS=Homo sapiens GN=DAB2 PE=1 SV=3	5	1.5	0.6	1	0.4
P25092	Cluster of Heat-stable enterotoxin receptor OS=Homo sapiens GN=GUCY2C PE=1 SV=2 (P25092)	4	2	0.8	1	0.4
P02794	Ferritin heavy chain OS=Homo sapiens GN=FTH1 PE=1 SV=2	4	1.5	0.6	1	0.4
Q99685	Monoglyceride lipase OS=Homo sapiens GN=MGLL PE=1 SV=2	3	1.5	0.6	1	0.4
Q8WWX9	Selenoprotein M OS=Homo sapiens GN=SELM PE=1 SV=3	2	1.5	0.6	1	0.4
Q9BUE6	Iron-sulfur cluster assembly 1 homolog, mitochondrial OS=Homo sapiens GN=ISCA1 PE=2 SV=1	2	1.5	0.6	1	0.4
P53816	Group XVI phospholipase A1/A2 OS=Homo sapiens GN=PLA2G16 PE=1 SV=2	2	1.5	0.6	1	0.4
P02654	Apolipoprotein C-I OS=Homo sapiens GN=APOC1 PE=1 SV=1	2	1.5	0.6	1	0.4
P05155	Plasma protease C1 inhibitor OS=Homo sapiens GN=SERPING1 PE=1 SV=2	2	1.5	0.6	1	0.4
Q6ULP2	Aftiphilin OS=Homo sapiens GN=AFTPH PE=1 SV=2	2	1.5	0.6	1	0.4
Q14116	Interleukin-18 OS=Homo sapiens GN=IL18 PE=1 SV=1	2	1.5	0.6	1	0.4
Q3SY84	Keratin, type II cytoskeletal 71 OS=Homo sapiens GN=KRT71 PE=1 SV=3	2	1.5	0.6	1	0.4
P59780	AP-3 complex subunit sigma-2 OS=Homo sapiens GN=AP3S2 PE=2 SV=1	4	1.8	0.7	1	0.388889
P29966	Myristoylated alanine-rich C-kinase substrate OS=Homo sapiens GN=MARCKS PE=1 SV=4	12	1.6	0.6	1	0.375
Q53H82	Beta-lactamase-like protein 2 OS=Homo sapiens GN=LACTB2 PE=1 SV=2	5	1.6	0.6	1	0.375
P45973	Chromobox protein homolog 5 OS=Homo sapiens GN=CBX5 PE=1 SV=1	7	1.6	0.6	1	0.375
Q6FIF0	AN1-type zinc finger protein 6 OS=Homo sapiens GN=ZFAND6 PE=1 SV=2	3	1.6	0.6	1	0.375
Q9UBM7	7-dehydrocholesterol reductase OS=Homo sapiens GN=DHCR7 PE=1 SV=1	5	1.6	0.6	1	0.375
P40121	Macrophage-capping protein OS=Homo sapiens GN=CAPG PE=1 SV=2	5	1.6	0.6	1	0.375
P54868	Hydroxymethylglutaryl-CoA synthase, mitochondrial OS=Homo sapiens GN=HMGCS2 PE=1 SV=1	5	1.6	0.6	1	0.375
Q9UGI8	Testin OS=Homo sapiens GN=TES PE=1 SV=1	15	1.6	0.6	1	0.375
Q9NZM1	Myoferlin OS=Homo sapiens GN=MYOF PE=1 SV=1	14	1.6	0.6	1	0.375
O43490	Prominin-1 OS=Homo sapiens GN=PROM1 PE=1 SV=1	7	1.6	0.6	1	0.375
Q9BXW7	Cat eye syndrome critical region protein 5 OS=Homo sapiens GN=CECR5 PE=1 SV=1	5	1.6	0.6	1	0.375
Q8WW33	Gametocyte-specific factor 1 OS=Homo sapiens GN=GTSF1 PE=1 SV=2	3	1.6	0.6	1	0.375
Q8IV08	Phospholipase D3 OS=Homo sapiens GN=PLD3 PE=1 SV=1	3	1.6	0.6	1	0.375
Q8WTS6	Histone-lysine N-methyltransferase SETD7 OS=Homo sapiens GN=SETD7 PE=1 SV=1	2	1.6	0.6	1	0.375
Q8IXS6	Paralemmin-2 OS=Homo sapiens GN=PALM2 PE=1 SV=3	2	1.6	0.6	1	0.375
P14091	Cathepsin E OS=Homo sapiens GN=CTSE PE=1 SV=2	2	1.1	0.4	1	0.363636
Q9BXK5	Bcl-2-like protein 13 OS=Homo sapiens GN=BCL2L13 PE=1 SV=1	4	1.4	0.5	1	0.357143
Q9C010	cAMP-dependent protein kinase inhibitor beta OS=Homo sapiens GN=PKIB PE=2 SV=1	2	1.4	0.5	1	0.357143
P61927	60S ribosomal protein L37 OS=Homo sapiens GN=RPL37 PE=1 SV=2	2	1.4	0.5	1	0.357143
P00533	Epidermal growth factor receptor OS=Homo sapiens GN=EGFR PE=1 SV=2	20	1.7	0.6	1	0.352941
P02458	Collagen alpha-1(II) chain OS=Homo sapiens GN=COL2A1 PE=1 SV=3	39	1.7	0.6	1	0.352941
Q9BR76	Coronin-1B OS=Homo sapiens GN=CORO1B PE=1 SV=1	9	1.5	0.5	1	0.333333
Q6ZN17	Cluster of Protein lin-28 homolog B OS=Homo sapiens GN=LIN28B PE=1 SV=1 (Q6ZN17)	8	1.5	0.5	1	0.333333
P17931	Galectin-3 OS=Homo sapiens GN=LGALS3 PE=1 SV=5	5	1.5	0.5	1	0.333333
P55011	Cluster of Solute carrier family 12 member 2 OS=Homo sapiens GN=SLC12A2 PE=1 SV=1 (P55011)	16	1.5	0.5	1	0.333333
O95857	Cluster of Tetraspanin-13 OS=Homo sapiens GN=TSPAN13 PE=2 SV=1 (O95857)	5	1.5	0.5	1	0.333333
Q9BUP3	Oxidoreductase HTATIP2 OS=Homo sapiens GN=HTATIP2 PE=1 SV=2	4	1.8	0.6	1	0.333333
Q9UI15	Transgelin-3 OS=Homo sapiens GN=TAGLN3 PE=1 SV=2	2	1.5	0.5	1	0.333333
Q9H3R2	Mucin-13 OS=Homo sapiens GN=MUC13 PE=1 SV=2	2	1.8	0.6	1	0.333333
Q15651	High mobility group nucleosome-binding domain-containing protein 3 OS=Homo sapiens GN=HMGN3 PE=1 SV=2	2	1.9	0.6	1	0.315789
Q9NY33	Dipeptidyl peptidase 3 OS=Homo sapiens GN=DPP3 PE=1 SV=2	20	1.6	0.5	1	0.3125
O00499	Myc box-dependent-interacting protein 1 OS=Homo sapiens GN=BIN1 PE=1 SV=1	12	1.6	0.5	1	0.3125
Q05707	Collagen alpha-1(XIV) chain OS=Homo sapiens GN=COL14A1 PE=1 SV=3	18	1.6	0.5	1	0.3125
Q12864	Cadherin-17 OS=Homo sapiens GN=CDH17 PE=1 SV=3	4	1.6	0.5	1	0.3125
Q8IZQ5	Selenoprotein H OS=Homo sapiens GN=SELH PE=1 SV=2	3	1.6	0.5	1	0.3125
Q13277	Syntaxin-3 OS=Homo sapiens GN=STX3 PE=1 SV=3	6	1.6	0.5	1	0.3125
P08962	CD63 antigen OS=Homo sapiens GN=CD63 PE=1 SV=2	2	1.6	0.5	1	0.3125
Q92802	NEDD4-binding protein 2-like 2 OS=Homo sapiens GN=N4BP2L2 PE=1 SV=1	3	1.3	0.4	1	0.307692
Q6XQN6	Nicotinate phosphoribosyltransferase OS=Homo sapiens GN=NAPRT1 PE=1 SV=2	5	1.7	0.5	1	0.294118
P43304	Glycerol-3-phosphate dehydrogenase, mitochondrial OS=Homo sapiens GN=GPD2 PE=1 SV=3	14	1.7	0.5	1	0.294118
Q9BZV2	Thiamine transporter 2 OS=Homo sapiens GN=SLC19A3 PE=1 SV=1	2	1.7	0.5	1	0.294118
Q15323	Cluster of Keratin, type I cuticular Ha1 OS=Homo sapiens GN=KRT31 PE=2 SV=3 (Q15323)	13	1.7	0.5	1	0.294118
Q9Y2T3	Guanine deaminase OS=Homo sapiens GN=GDA PE=1 SV=1	6	1.7	0.5	1	0.294118
P48163	NADP-dependent malic enzyme OS=Homo sapiens GN=ME1 PE=1 SV=1	6	1.7	0.5	1	0.294118
P16104	Cluster of Histone H2A.x OS=Homo sapiens GN=H2AFX PE=1 SV=2 (P16104)	10	1.4	0.4	1	0.285714
O14880	Microsomal glutathione S-transferase 3 OS=Homo sapiens GN=MGST3 PE=1 SV=1	2	1.4	0.4	1	0.285714
O00116	Alkyldihydroxyacetonephosphate synthase, peroxisomal OS=Homo sapiens GN=AGPS PE=1 SV=1	11	1.8	0.5	1	0.277778
P31949	Protein S100-A11 OS=Homo sapiens GN=S100A11 PE=1 SV=2	3	1.8	0.5	1	0.277778
Q9NSB4	Keratin, type II cuticular Hb2 OS=Homo sapiens GN=KRT82 PE=1 SV=3	2	1.8	0.5	1	0.277778
P08237	6-phosphofructokinase, muscle type OS=Homo sapiens GN=PFKM PE=1 SV=2	8	1.9	0.5	1	0.263158
P12429	Annexin A3 OS=Homo sapiens GN=ANXA3 PE=1 SV=3	11	1.6	0.4	1	0.25
P10412	Cluster of Histone H1.4 OS=Homo sapiens GN=HIST1H1E PE=1 SV=2 (P10412)	19	1.6	0.4	1	0.25
P22760	Cluster of Arylacetamide deacetylase OS=Homo sapiens GN=AADAC PE=1 SV=5 (P22760)	4	1.6	0.4	1	0.25
O76013	Cluster of Keratin, type I cuticular Ha6 OS=Homo sapiens GN=KRT36 PE=1 SV=1 (O76013)	8	2	0.5	1	0.25
P50120	Retinol-binding protein 2 OS=Homo sapiens GN=RBP2 PE=1 SV=3	3	1.6	0.4	1	0.25
P19075	Tetraspanin-8 OS=Homo sapiens GN=TSPAN8 PE=1 SV=1	2	1.6	0.4	1	0.25
Q14315	Filamin-C OS=Homo sapiens GN=FLNC PE=1 SV=3	13	2.5	0.6	1	0.24
P55157	Microsomal triglyceride transfer protein large subunit OS=Homo sapiens GN=MTTP PE=1 SV=1	20	1.7	0.4	1	0.235294
P02771	Alpha-fetoprotein OS=Homo sapiens GN=AFP PE=1 SV=1	22	1.7	0.4	1	0.235294
P37802	Transgelin-2 OS=Homo sapiens GN=TAGLN2 PE=1 SV=3	8	1.7	0.4	1	0.235294
Q92604	Acyl-CoA:lysophosphatidylglycerol acyltransferase 1 OS=Homo sapiens GN=LPGAT1 PE=2 SV=1	4	1.7	0.4	1	0.235294
P27487	Dipeptidyl peptidase 4 OS=Homo sapiens GN=DPP4 PE=1 SV=2	20	1.7	0.4	1	0.235294
P30626	Sorcin OS=Homo sapiens GN=SRI PE=1 SV=1	5	1.7	0.4	1	0.235294
O43347	RNA-binding protein Musashi homolog 1 OS=Homo sapiens GN=MSI1 PE=1 SV=1	4	1.7	0.4	1	0.235294
Q01581	Hydroxymethylglutaryl-CoA synthase, cytoplasmic OS=Homo sapiens GN=HMGCS1 PE=1 SV=2	16	1.8	0.4	1	0.222222
P07355	Annexin A2 OS=Homo sapiens GN=ANXA2 PE=1 SV=2	16	1.8	0.4	1	0.222222
P04083	Annexin A1 OS=Homo sapiens GN=ANXA1 PE=1 SV=2	13	1.8	0.4	1	0.222222
P48681	Nestin OS=Homo sapiens GN=NES PE=1 SV=2	49	1.8	0.4	1	0.222222
Q9BVC6	Transmembrane protein 109 OS=Homo sapiens GN=TMEM109 PE=1 SV=1	4	1.8	0.4	1	0.222222
P00918	Carbonic anhydrase 2 OS=Homo sapiens GN=CA2 PE=1 SV=2	6	1.8	0.4	1	0.222222
O95340	Bifunctional 3'-phosphoadenosine 5'-phosphosulfate synthase 2 OS=Homo sapiens GN=PAPSS2 PE=1 SV=2	17	1.8	0.4	1	0.222222
P50440	Glycine amidinotransferase, mitochondrial OS=Homo sapiens GN=GATM PE=1 SV=1	13	1.8	0.4	1	0.222222
Q8NBJ4	Golgi membrane protein 1 OS=Homo sapiens GN=GOLM1 PE=1 SV=1	11	1.8	0.4	1	0.222222
P22748	Carbonic anhydrase 4 OS=Homo sapiens GN=CA4 PE=1 SV=2	6	1.8	0.4	1	0.222222
Q6DD88	Atlastin-3 OS=Homo sapiens GN=ATL3 PE=1 SV=1	11	1.9	0.4	1	0.210526
P09211	Glutathione S-transferase P OS=Homo sapiens GN=GSTP1 PE=1 SV=2	12	2	0.4	1	0.2
O95864	Fatty acid desaturase 2 OS=Homo sapiens GN=FADS2 PE=1 SV=1	5	1.8	0.3	1	0.166667
P00995	Pancreatic secretory trypsin inhibitor OS=Homo sapiens GN=SPINK1 PE=1 SV=2	2	1.8	0.3	1	0.166667
P08670	Cluster of Vimentin OS=Homo sapiens GN=VIM PE=1 SV=4 (P08670)	34	1.9	0.3	1	0.157895
Q9NYL4	Peptidyl-prolyl cis-trans isomerase FKBP11 OS=Homo sapiens GN=FKBP11 PE=1 SV=1	2	1.9	0.3	1	0.157895
P09936	Ubiquitin carboxyl-terminal hydrolase isozyme L1 OS=Homo sapiens GN=UCHL1 PE=1 SV=2	7	1.9	0.2	1	0.105263
O95994	Cluster of Anterior gradient protein 2 homolog OS=Homo sapiens GN=AGR2 PE=1 SV=1 (O95994)	4	1.9	0.2	1	0.105263
P16401	Histone H1.5 OS=Homo sapiens GN=HIST1H1B PE=1 SV=3	11	2	0.2	1	0.1

## Sheet: 2c
Supplemental Table 2c. The peptide list from 4-plex iTRAQ quantitation method.
Experiment	Protein Name	Accession Numbers	Sequence	Prob	Modifications	Mascot Ion Score	Huh-7.5.1	HepG2	control
iTRAQ	60 kDa heat shock protein, mitochondrial OS=Homo sapiens GN=HSPD1 PE=1 SV=2	P10809	aAVEEGIVLGGGcALLR	0.91	iTRAQ4plex (+144), Carbamidomethyl (+57)	19.08	-0.2917	0.4123	0
iTRAQ	60 kDa heat shock protein, mitochondrial OS=Homo sapiens GN=HSPD1 PE=1 SV=2	P10809	aLMLQGVDLLADAVAVTMGPk	1	iTRAQ4plex (+144), iTRAQ4plex (+144)	38	0.09673	-0.01252	0
iTRAQ	60 kDa heat shock protein, mitochondrial OS=Homo sapiens GN=HSPD1 PE=1 SV=2	P10809	aPGFGDNR	0.88	iTRAQ4plex (+144)	16.6	-0.1758	0.05868	0
iTRAQ	60 kDa heat shock protein, mitochondrial OS=Homo sapiens GN=HSPD1 PE=1 SV=2	P10809	cEFQDAYVLLSEk	0.9	Carbamidomethyl (+57), iTRAQ4plex (+144), iTRAQ4plex (+144)	15.35	-0.3188	0.4568	0
iTRAQ	60 kDa heat shock protein, mitochondrial OS=Homo sapiens GN=HSPD1 PE=1 SV=2	P10809	cEFQDAYVLLSEkk	0.99	Carbamidomethyl (+57), iTRAQ4plex (+144), iTRAQ4plex (+144), iTRAQ4plex (+144)	23.63	-0.3556	0.3281	0
iTRAQ	60 kDa heat shock protein, mitochondrial OS=Homo sapiens GN=HSPD1 PE=1 SV=2	P10809	cIPALDSLTPANEDQk	1	Carbamidomethyl (+57), iTRAQ4plex (+144), iTRAQ4plex (+144)	37.69	-0.3532	0.3506	-1.192e-07
iTRAQ	60 kDa heat shock protein, mitochondrial OS=Homo sapiens GN=HSPD1 PE=1 SV=2	P10809	dDAMLLk	0.9	iTRAQ4plex (+144), iTRAQ4plex (+144)	38.41	-0.5504	0.1838	1.192e-07
iTRAQ	60 kDa heat shock protein, mitochondrial OS=Homo sapiens GN=HSPD1 PE=1 SV=2	P10809	dGVTVAk	0.9	iTRAQ4plex (+144), iTRAQ4plex (+144)	41.52	-0.5454	0.3527	-1.192e-07
iTRAQ	60 kDa heat shock protein, mitochondrial OS=Homo sapiens GN=HSPD1 PE=1 SV=2	P10809	dMAIATGGAVFGEEGLTLNLEDVQPHDLGk	1	iTRAQ4plex (+144), iTRAQ4plex (+144)	58.6	-0.09884	0.1708	-1.192e-07
iTRAQ	60 kDa heat shock protein, mitochondrial OS=Homo sapiens GN=HSPD1 PE=1 SV=2	P10809	dPGMGAMGGMGGGMGGGMF	1	iTRAQ4plex (+144)	75.23	-0.0716	0.3561	0
iTRAQ	60 kDa heat shock protein, mitochondrial OS=Homo sapiens GN=HSPD1 PE=1 SV=2	P10809	eEkDPGMGAMGGMGGGMGGGMF	1	iTRAQ4plex (+144), iTRAQ4plex (+144)	39.03	-0.1276	0.3323	0
iTRAQ	60 kDa heat shock protein, mitochondrial OS=Homo sapiens GN=HSPD1 PE=1 SV=2	P10809	eIGNIISDAMk	1	iTRAQ4plex (+144), iTRAQ4plex (+144)	27.16	-0.3671	0.3651	0
iTRAQ	60 kDa heat shock protein, mitochondrial OS=Homo sapiens GN=HSPD1 PE=1 SV=2	P10809	eIGNIISDAMkk	1	iTRAQ4plex (+144), iTRAQ4plex (+144), iTRAQ4plex (+144)	25.74	-1.006	0.5741	0
iTRAQ	60 kDa heat shock protein, mitochondrial OS=Homo sapiens GN=HSPD1 PE=1 SV=2	P10809	gANPVEIR	0.99	iTRAQ4plex (+144)	34.39	-0.1857	-0.06149	1.192e-07
iTRAQ	60 kDa heat shock protein, mitochondrial OS=Homo sapiens GN=HSPD1 PE=1 SV=2	P10809	gIIDPTk	0.9	iTRAQ4plex (+144), iTRAQ4plex (+144)	30.2	-0.2515	0.2875	0
iTRAQ	60 kDa heat shock protein, mitochondrial OS=Homo sapiens GN=HSPD1 PE=1 SV=2	P10809	iGIEIIk	0.9	iTRAQ4plex (+144), iTRAQ4plex (+144)	41.71	0.2519	0.08528	0
iTRAQ	60 kDa heat shock protein, mitochondrial OS=Homo sapiens GN=HSPD1 PE=1 SV=2	P10809	iMQSSSEVGYDAMAGDFVNMVEk	1	iTRAQ4plex (+144), iTRAQ4plex (+144)	79.4	-0.2509	0.3633	0
iTRAQ	60 kDa heat shock protein, mitochondrial OS=Homo sapiens GN=HSPD1 PE=1 SV=2	P10809	iMQSSSEVGyDAMAGDFVNMVEk	1	iTRAQ4plex (+144), iTRAQ4plex (+144), iTRAQ4plex (+144)	30.91	-0.04205	0.7334	0
iTRAQ	60 kDa heat shock protein, mitochondrial OS=Homo sapiens GN=HSPD1 PE=1 SV=2	P10809	iPAMTIAk	0.96	iTRAQ4plex (+144), iTRAQ4plex (+144)	25.02	-0.1694	0.1681	0
iTRAQ	60 kDa heat shock protein, mitochondrial OS=Homo sapiens GN=HSPD1 PE=1 SV=2	P10809	iQEIIEQLDVTTSEYEk	1	iTRAQ4plex (+144), iTRAQ4plex (+144)	91.57	-0.4138	0.252	0
iTRAQ	60 kDa heat shock protein, mitochondrial OS=Homo sapiens GN=HSPD1 PE=1 SV=2	P10809	iQEIIEQLDVTTSEyEk	0.99	iTRAQ4plex (+144), iTRAQ4plex (+144), iTRAQ4plex (+144)	21	0.4696	0.8646	0
iTRAQ	60 kDa heat shock protein, mitochondrial OS=Homo sapiens GN=HSPD1 PE=1 SV=2	P10809	iQEIIEQLDVTTSEYEkEk	1	iTRAQ4plex (+144), iTRAQ4plex (+144), iTRAQ4plex (+144)	32.16	-1.076	0.662	0
iTRAQ	60 kDa heat shock protein, mitochondrial OS=Homo sapiens GN=HSPD1 PE=1 SV=2	P10809	iSSIQSIVPALEIANAHR	1	iTRAQ4plex (+144)	43.37	-0.01964	0.2473	0
iTRAQ	60 kDa heat shock protein, mitochondrial OS=Homo sapiens GN=HSPD1 PE=1 SV=2	P10809	kGVITVk	0.89	iTRAQ4plex (+144), iTRAQ4plex (+144), iTRAQ4plex (+144)	15.75	-0.1206	-0.1169	0
iTRAQ	60 kDa heat shock protein, mitochondrial OS=Homo sapiens GN=HSPD1 PE=1 SV=2	P10809	lSDGVAVLk	1	iTRAQ4plex (+144), iTRAQ4plex (+144)	56.08	-0.423	0.336	0
iTRAQ	60 kDa heat shock protein, mitochondrial OS=Homo sapiens GN=HSPD1 PE=1 SV=2	P10809	lVQDVANNTNEEAGDGTTTATVLAR	1	iTRAQ4plex (+144)	58.5	-0.1573	0.3281	0
iTRAQ	60 kDa heat shock protein, mitochondrial OS=Homo sapiens GN=HSPD1 PE=1 SV=2	P10809	nAGVEGSLIVEk	0.93	iTRAQ4plex (+144), iTRAQ4plex (+144)	25.7	-0.2848	0.2308	0
iTRAQ	60 kDa heat shock protein, mitochondrial OS=Homo sapiens GN=HSPD1 PE=1 SV=2	P10809	qSkPVTTPEEIAQVATISANGDk	0.99	iTRAQ4plex (+144), iTRAQ4plex (+144), iTRAQ4plex (+144)	34.41	-0.1715	0.4187	0
iTRAQ	60 kDa heat shock protein, mitochondrial OS=Homo sapiens GN=HSPD1 PE=1 SV=2	P10809	qSkPVTTPEEIAQVATISANGDkEIGNIISDAMk	0.99	iTRAQ4plex (+144), iTRAQ4plex (+144), iTRAQ4plex (+144), iTRAQ4plex (+144)	25.93	-0.2803	0.4209	0
iTRAQ	60 kDa heat shock protein, mitochondrial OS=Homo sapiens GN=HSPD1 PE=1 SV=2	P10809	rIQEIIEQLDVTTSEYEk	1	iTRAQ4plex (+144), iTRAQ4plex (+144)	28.35	-0.01543	0.6105	0
iTRAQ	60 kDa heat shock protein, mitochondrial OS=Homo sapiens GN=HSPD1 PE=1 SV=2	P10809	tALLDAAGVASLLTTAEVVVTEIPk	1	iTRAQ4plex (+144), iTRAQ4plex (+144)	36.5	0.2467	0.06248	0
iTRAQ	60 kDa heat shock protein, mitochondrial OS=Homo sapiens GN=HSPD1 PE=1 SV=2	P10809	tLNDELEIIEGMk	0.99	iTRAQ4plex (+144), iTRAQ4plex (+144)	28.46	-0.03358	0.3493	0
iTRAQ	60 kDa heat shock protein, mitochondrial OS=Homo sapiens GN=HSPD1 PE=1 SV=2	P10809	tVIIEQSWGSPk	0.99	iTRAQ4plex (+144), iTRAQ4plex (+144)	28.2	-0.2818	0.3404	-1.192e-07
iTRAQ	60 kDa heat shock protein, mitochondrial OS=Homo sapiens GN=HSPD1 PE=1 SV=2	P10809	vGEVIVTk	0.97	iTRAQ4plex (+144), iTRAQ4plex (+144)	34.86	-0.514	0.3528	-1.192e-07
iTRAQ	60 kDa heat shock protein, mitochondrial OS=Homo sapiens GN=HSPD1 PE=1 SV=2	P10809	vGEVIVTkDDAMLLk	0.94	iTRAQ4plex (+144), iTRAQ4plex (+144), iTRAQ4plex (+144)	14.63	-1.224	0.5185	0
iTRAQ	60 kDa heat shock protein, mitochondrial OS=Homo sapiens GN=HSPD1 PE=1 SV=2	P10809	vGGTSDVEVNEk	0.98	iTRAQ4plex (+144), iTRAQ4plex (+144)	18.37	-0.2784	0.2519	1.192e-07
iTRAQ	60 kDa heat shock protein, mitochondrial OS=Homo sapiens GN=HSPD1 PE=1 SV=2	P10809	vGLQVVAVk	0.98	iTRAQ4plex (+144), iTRAQ4plex (+144)	27.66	-0.2058	-0.3373	0
iTRAQ	60 kDa heat shock protein, mitochondrial OS=Homo sapiens GN=HSPD1 PE=1 SV=2	P10809	vTDALNATR	0.91	iTRAQ4plex (+144)	26.87	-0.3713	0.3825	0
iTRAQ	Pyruvate kinase isozymes M1/M2 OS=Homo sapiens GN=PKM PE=1 SV=4	P14618	aEGSDVANAVLDGADcIMLSGETAk	1	iTRAQ4plex (+144), Carbamidomethyl (+57), iTRAQ4plex (+144)	33.7	0.1423	0.2042	2.384e-07
iTRAQ	Pyruvate kinase isozymes M1/M2 OS=Homo sapiens GN=PKM PE=1 SV=4	P14618	aEGSDVANAVLDGADcIMLSGETAkGDYPLEAVR	1	iTRAQ4plex (+144), Carbamidomethyl (+57), iTRAQ4plex (+144)	24	0.2024	-0.294	0
iTRAQ	Pyruvate kinase isozymes M1/M2 OS=Homo sapiens GN=PKM PE=1 SV=4	P14618	aPIIAVTR	0.99	iTRAQ4plex (+144)	30.62	0.05855	-0.03161	0
iTRAQ	Pyruvate kinase isozymes M1/M2 OS=Homo sapiens GN=PKM PE=1 SV=4	P14618	aSDVHEVR	0.99	iTRAQ4plex (+144)	28.24	0.5657	0.2271	0
iTRAQ	Pyruvate kinase isozymes M1/M2 OS=Homo sapiens GN=PKM PE=1 SV=4	P14618	ccSGAIIVLTk	1	Carbamidomethyl (+57), iTRAQ4plex (+144), Carbamidomethyl (+57), iTRAQ4plex (+144)	38.41	-0.1079	-0.1333	-1.192e-07
iTRAQ	Pyruvate kinase isozymes M1/M2 OS=Homo sapiens GN=PKM PE=1 SV=4	P14618	cDENILWLDYk	0.99	Carbamidomethyl (+57), iTRAQ4plex (+144), iTRAQ4plex (+144)	18.66	0.1369	0.1174	-1.192e-07
iTRAQ	Pyruvate kinase isozymes M1/M2 OS=Homo sapiens GN=PKM PE=1 SV=4	P14618	dPVQEAWAEDVDLR	0.97	iTRAQ4plex (+144)	17	0.009275	0.07303	1.192e-07
iTRAQ	Pyruvate kinase isozymes M1/M2 OS=Homo sapiens GN=PKM PE=1 SV=4	P14618	eAEAAIYHLQLFEELR	1	iTRAQ4plex (+144)	58.54	0.1273	-0.03905	0
iTRAQ	Pyruvate kinase isozymes M1/M2 OS=Homo sapiens GN=PKM PE=1 SV=4	P14618	fDEILEASDGIMVAR	0.96	iTRAQ4plex (+144)	17.44	0.07933	-0.02573	-1.192e-07
iTRAQ	Pyruvate kinase isozymes M1/M2 OS=Homo sapiens GN=PKM PE=1 SV=4	P14618	fGVEQDVDMVFASFIR	0.99	iTRAQ4plex (+144)	29.77	-0.2503	0.3121	0
iTRAQ	Pyruvate kinase isozymes M1/M2 OS=Homo sapiens GN=PKM PE=1 SV=4	P14618	gADFLVTEVENGGSLGSk	0.99	iTRAQ4plex (+144), iTRAQ4plex (+144)	27.37	0.1508	0.2224	2.384e-07
iTRAQ	Pyruvate kinase isozymes M1/M2 OS=Homo sapiens GN=PKM PE=1 SV=4	P14618	gDYPLEAVR	1	iTRAQ4plex (+144)	49.14	-0.1458	-0.06973	-1.192e-07
iTRAQ	Pyruvate kinase isozymes M1/M2 OS=Homo sapiens GN=PKM PE=1 SV=4	P14618	gIFPVLck	0.99	iTRAQ4plex (+144), Carbamidomethyl (+57), iTRAQ4plex (+144)	37.3	-0.3909	0.1532	0
iTRAQ	Pyruvate kinase isozymes M1/M2 OS=Homo sapiens GN=PKM PE=1 SV=4	P14618	gSGTAEVELk	1	iTRAQ4plex (+144), iTRAQ4plex (+144)	36.09	0.07659	-0.1019	0
iTRAQ	Pyruvate kinase isozymes M1/M2 OS=Homo sapiens GN=PKM PE=1 SV=4	P14618	gSGTAEVELkk	1	iTRAQ4plex (+144), iTRAQ4plex (+144), iTRAQ4plex (+144)	69.96	-0.01832	0.1504	0
iTRAQ	Pyruvate kinase isozymes M1/M2 OS=Homo sapiens GN=PKM PE=1 SV=4	P14618	gVNLPGAAVDLPAVSEk	1	iTRAQ4plex (+144), iTRAQ4plex (+144)	40.05	0.2005	0.06981	-1.192e-07
iTRAQ	Pyruvate kinase isozymes M1/M2 OS=Homo sapiens GN=PKM PE=1 SV=4	P14618	gVNLPGAAVDLPAVSEkDIQDLk	0.99	iTRAQ4plex (+144), iTRAQ4plex (+144), iTRAQ4plex (+144)	21.65	-0.6216	0.06597	-5.96e-08
iTRAQ	Pyruvate kinase isozymes M1/M2 OS=Homo sapiens GN=PKM PE=1 SV=4	P14618	iENHEGVR	0.99	iTRAQ4plex (+144)	33.36	-0.2214	-0.3546	0
iTRAQ	Pyruvate kinase isozymes M1/M2 OS=Homo sapiens GN=PKM PE=1 SV=4	P14618	iTLDNAYMEk	1	iTRAQ4plex (+144), iTRAQ4plex (+144)	30.36	0.1938	-0.005076	0
iTRAQ	Pyruvate kinase isozymes M1/M2 OS=Homo sapiens GN=PKM PE=1 SV=4	P14618	kASDVHEVR	1	iTRAQ4plex (+144), iTRAQ4plex (+144)	41.81	-0.03912	-0.5188	0
iTRAQ	Pyruvate kinase isozymes M1/M2 OS=Homo sapiens GN=PKM PE=1 SV=4	P14618	kGVNLPGAAVDLPAVSEk	1	iTRAQ4plex (+144), iTRAQ4plex (+144), iTRAQ4plex (+144)	47.09	0.3938	0.1604	-1.192e-07
iTRAQ	Pyruvate kinase isozymes M1/M2 OS=Homo sapiens GN=PKM PE=1 SV=4	P14618	lAPITSDPTEATAVGAVEASFk	0.91	iTRAQ4plex (+144), iTRAQ4plex (+144)	23.13	0.168	0.07658	2.384e-07
iTRAQ	Pyruvate kinase isozymes M1/M2 OS=Homo sapiens GN=PKM PE=1 SV=4	P14618	lDIDSPPITAR	0.98	iTRAQ4plex (+144)	31.65	0.1472	0.05645	-1.192e-07
iTRAQ	Pyruvate kinase isozymes M1/M2 OS=Homo sapiens GN=PKM PE=1 SV=4	P14618	lNFSHGTHEYHAETIk	0.97	iTRAQ4plex (+144), iTRAQ4plex (+144)	22.83	-0.1536	-0.3677	-1.192e-07
iTRAQ	Pyruvate kinase isozymes M1/M2 OS=Homo sapiens GN=PKM PE=1 SV=4	P14618	lNFSHGTHEyHAETIk	0.96	iTRAQ4plex (+144), iTRAQ4plex (+144), iTRAQ4plex (+144)	15.7	1.865	1.336	0
iTRAQ	Pyruvate kinase isozymes M1/M2 OS=Homo sapiens GN=PKM PE=1 SV=4	P14618	nTGIIcTIGPASR	1	iTRAQ4plex (+144), Carbamidomethyl (+57)	44.16	-0.007011	0.1882	-1.192e-07
iTRAQ	Pyruvate kinase isozymes M1/M2 OS=Homo sapiens GN=PKM PE=1 SV=4	P14618	rFDEILEASDGIMVAR	0.97	iTRAQ4plex (+144)	19.73	0.09119	-0.04641	0
iTRAQ	Pyruvate kinase isozymes M1/M2 OS=Homo sapiens GN=PKM PE=1 SV=4	P14618	sAHQVAR	0.9	iTRAQ4plex (+144)	23.24	0.5619	-0.8328	1.192e-07
iTRAQ	Pyruvate kinase isozymes M1/M2 OS=Homo sapiens GN=PKM PE=1 SV=4	P14618	sGMNVAR	0.9	iTRAQ4plex (+144)	30.89	0.625	-1.023	0
iTRAQ	Pyruvate kinase isozymes M1/M2 OS=Homo sapiens GN=PKM PE=1 SV=4	P14618	vNFAMNVGk	0.89	iTRAQ4plex (+144), iTRAQ4plex (+144)	13.34	0.2485	-0.1861	0
iTRAQ	Pyruvate kinase isozymes M1/M2 OS=Homo sapiens GN=PKM PE=1 SV=4	P14618	vVEVGSk	0.9	iTRAQ4plex (+144), iTRAQ4plex (+144)	38.84	0.01728	-0.04726	0
iTRAQ	78 kDa glucose-regulated protein OS=Homo sapiens GN=HSPA5 PE=1 SV=2	P11021	aLSSQHQAR	0.98	iTRAQ4plex (+144)	20.39	-0.3704	0.0467	0
iTRAQ	78 kDa glucose-regulated protein OS=Homo sapiens GN=HSPA5 PE=1 SV=2	P11021	dAGTIAGLNVMR	1	iTRAQ4plex (+144)	57.99	-0.6241	0.4219	0
iTRAQ	78 kDa glucose-regulated protein OS=Homo sapiens GN=HSPA5 PE=1 SV=2	P11021	dNHLLGTFDLTGIPPAPR	0.9	iTRAQ4plex (+144)	14.69	0.02191	0.4692	0
iTRAQ	78 kDa glucose-regulated protein OS=Homo sapiens GN=HSPA5 PE=1 SV=2	P11021	eDVGTVVGIDLGTTYScVGVFk	1	iTRAQ4plex (+144), Carbamidomethyl (+57), iTRAQ4plex (+144)	41.7	-0.4252	0.2696	0
iTRAQ	78 kDa glucose-regulated protein OS=Homo sapiens GN=HSPA5 PE=1 SV=2	P11021	eLEEIVQPIISk	1	iTRAQ4plex (+144), iTRAQ4plex (+144)	52.34	-0.6376	0.3981	0
iTRAQ	78 kDa glucose-regulated protein OS=Homo sapiens GN=HSPA5 PE=1 SV=2	P11021	eTAEAYLGk	1	iTRAQ4plex (+144), iTRAQ4plex (+144)	48.16	-0.9325	0.3918	-1.192e-07
iTRAQ	78 kDa glucose-regulated protein OS=Homo sapiens GN=HSPA5 PE=1 SV=2	P11021	fAEEDkk	0.9	iTRAQ4plex (+144), iTRAQ4plex (+144), iTRAQ4plex (+144)	21.42	-1.43	0.4132	1.192e-07
iTRAQ	78 kDa glucose-regulated protein OS=Homo sapiens GN=HSPA5 PE=1 SV=2	P11021	fEELNMDLFR	0.98	iTRAQ4plex (+144)	21.05	0.3613	0.4112	0
iTRAQ	78 kDa glucose-regulated protein OS=Homo sapiens GN=HSPA5 PE=1 SV=2	P11021	gINPDEAVAYGAAVQAGVLSGDQDTGDLVLLDVcPLTLGIETVGGVMTk	1	iTRAQ4plex (+144), Carbamidomethyl (+57), iTRAQ4plex (+144)	24.24	0.5835	0.5431	0
iTRAQ	78 kDa glucose-regulated protein OS=Homo sapiens GN=HSPA5 PE=1 SV=2	P11021	gVPQIEVTFEIDVNGILR	1	iTRAQ4plex (+144)	74.64	-0.2634	0.6087	0
iTRAQ	78 kDa glucose-regulated protein OS=Homo sapiens GN=HSPA5 PE=1 SV=2	P11021	iEIESFYEGEDFSETLTR	0.97	iTRAQ4plex (+144)	22.87	-0.5222	0.2996	0
iTRAQ	78 kDa glucose-regulated protein OS=Homo sapiens GN=HSPA5 PE=1 SV=2	P11021	iEIESFyEGEDFSETLTR	0.91	iTRAQ4plex (+144), iTRAQ4plex (+144)	11.19	0.4194	1.041	0
iTRAQ	78 kDa glucose-regulated protein OS=Homo sapiens GN=HSPA5 PE=1 SV=2	P11021	iEWLESHQDADIEDFk	1	iTRAQ4plex (+144), iTRAQ4plex (+144)	26.73	-0.6352	0.5682	-1.192e-07
iTRAQ	78 kDa glucose-regulated protein OS=Homo sapiens GN=HSPA5 PE=1 SV=2	P11021	iTITNDQNR	0.99	iTRAQ4plex (+144)	24.13	-0.754	0.4194	1.192e-07
iTRAQ	78 kDa glucose-regulated protein OS=Homo sapiens GN=HSPA5 PE=1 SV=2	P11021	iTPSYVAFTPEGER	1	iTRAQ4plex (+144)	55.48	-0.9157	0.3758	-1.192e-07
iTRAQ	78 kDa glucose-regulated protein OS=Homo sapiens GN=HSPA5 PE=1 SV=2	P11021	kELEEIVQPIISk	1	iTRAQ4plex (+144), iTRAQ4plex (+144), iTRAQ4plex (+144)	28.37	-0.5153	0.4784	0
iTRAQ	78 kDa glucose-regulated protein OS=Homo sapiens GN=HSPA5 PE=1 SV=2	P11021	kkELEEIVQPIISk	1	iTRAQ4plex (+144), iTRAQ4plex (+144), iTRAQ4plex (+144), iTRAQ4plex (+144)	46.19	-0.8889	0.837	0
iTRAQ	78 kDa glucose-regulated protein OS=Homo sapiens GN=HSPA5 PE=1 SV=2	P11021	kSDIDEIVLVGGSTR	0.98	iTRAQ4plex (+144), iTRAQ4plex (+144)	19.64	-0.5024	0.2092	-1.192e-07
iTRAQ	78 kDa glucose-regulated protein OS=Homo sapiens GN=HSPA5 PE=1 SV=2	P11021	kSQIFSTASDNQPTVTIk	1	iTRAQ4plex (+144), iTRAQ4plex (+144), iTRAQ4plex (+144)	36.87	-0.2918	0.6199	0
iTRAQ	78 kDa glucose-regulated protein OS=Homo sapiens GN=HSPA5 PE=1 SV=2	P11021	lSSEDkETMEk	0.99	iTRAQ4plex (+144), iTRAQ4plex (+144), iTRAQ4plex (+144)	21.68	-1.49	0.23	0
iTRAQ	78 kDa glucose-regulated protein OS=Homo sapiens GN=HSPA5 PE=1 SV=2	P11021	lTPEEIER	0.94	iTRAQ4plex (+144)	28.48	-0.8075	0.4061	1.192e-07
iTRAQ	78 kDa glucose-regulated protein OS=Homo sapiens GN=HSPA5 PE=1 SV=2	P11021	lYGSAGPPPTGEEDTAEk	1	iTRAQ4plex (+144), iTRAQ4plex (+144)	67.27	-0.9038	0.1254	0
iTRAQ	78 kDa glucose-regulated protein OS=Homo sapiens GN=HSPA5 PE=1 SV=2	P11021	lYGSAGPPPTGEEDTAEkDEL	1	iTRAQ4plex (+144), iTRAQ4plex (+144)	52.48	-0.6027	0.3964	-1.192e-07
iTRAQ	78 kDa glucose-regulated protein OS=Homo sapiens GN=HSPA5 PE=1 SV=2	P11021	mkETAEAYLGk	0.98	iTRAQ4plex (+144), iTRAQ4plex (+144), iTRAQ4plex (+144)	21.36	-0.7484	0.543	0
iTRAQ	78 kDa glucose-regulated protein OS=Homo sapiens GN=HSPA5 PE=1 SV=2	P11021	mVNDAEk	0.9	iTRAQ4plex (+144), iTRAQ4plex (+144)	38	-0.8899	0.3797	0
iTRAQ	78 kDa glucose-regulated protein OS=Homo sapiens GN=HSPA5 PE=1 SV=2	P11021	nELESYAYSLk	1	iTRAQ4plex (+144), iTRAQ4plex (+144)	27.29	-0.6287	0.6429	0
iTRAQ	78 kDa glucose-regulated protein OS=Homo sapiens GN=HSPA5 PE=1 SV=2	P11021	nILVFDLGGGTFDVSLLTIDNGVFEVVATNGDTHLGGEDFDQR	0.92	iTRAQ4plex (+144)	10.69	Value Missing	-6.644	0
iTRAQ	78 kDa glucose-regulated protein OS=Homo sapiens GN=HSPA5 PE=1 SV=2	P11021	nQLTSNPENTVFDAk	1	iTRAQ4plex (+144), iTRAQ4plex (+144)	62.5	-0.08498	1.01	0
iTRAQ	78 kDa glucose-regulated protein OS=Homo sapiens GN=HSPA5 PE=1 SV=2	P11021	nTVVPTk	0.9	iTRAQ4plex (+144), iTRAQ4plex (+144)	24.97	-0.6146	0.1854	0
iTRAQ	78 kDa glucose-regulated protein OS=Homo sapiens GN=HSPA5 PE=1 SV=2	P11021	sDIDEIVLVGGSTR	1	iTRAQ4plex (+144)	28.25	-0.4005	0.2995	0
iTRAQ	78 kDa glucose-regulated protein OS=Homo sapiens GN=HSPA5 PE=1 SV=2	P11021	sQIFSTASDNQPTVTIk	0.98	iTRAQ4plex (+144), iTRAQ4plex (+144)	23.95	-0.4357	0.801	0
iTRAQ	78 kDa glucose-regulated protein OS=Homo sapiens GN=HSPA5 PE=1 SV=2	P11021	tFAPEEISAMVLTk	0.94	iTRAQ4plex (+144), iTRAQ4plex (+144)	22.78	-0.3827	0.0701	0
iTRAQ	78 kDa glucose-regulated protein OS=Homo sapiens GN=HSPA5 PE=1 SV=2	P11021	tkPYIQVDIGGGQTk	1	iTRAQ4plex (+144), iTRAQ4plex (+144), iTRAQ4plex (+144)	75.76	-0.6116	0.5982	0
iTRAQ	78 kDa glucose-regulated protein OS=Homo sapiens GN=HSPA5 PE=1 SV=2	P11021	tWNDPSVQQDIk	1	iTRAQ4plex (+144), iTRAQ4plex (+144)	77.54	-0.9162	0.4982	0
iTRAQ	78 kDa glucose-regulated protein OS=Homo sapiens GN=HSPA5 PE=1 SV=2	P11021	vLEDSDLk	0.97	iTRAQ4plex (+144), iTRAQ4plex (+144)	31.44	-0.557	0.8202	0
iTRAQ	78 kDa glucose-regulated protein OS=Homo sapiens GN=HSPA5 PE=1 SV=2	P11021	vLEDSDLkk	0.99	iTRAQ4plex (+144), iTRAQ4plex (+144), iTRAQ4plex (+144)	24.09	-0.8618	0.2777	-1.192e-07
iTRAQ	78 kDa glucose-regulated protein OS=Homo sapiens GN=HSPA5 PE=1 SV=2	P11021	vMEHFIk	0.9	iTRAQ4plex (+144), iTRAQ4plex (+144)	24.16	-1.05	0.3181	0
iTRAQ	78 kDa glucose-regulated protein OS=Homo sapiens GN=HSPA5 PE=1 SV=2	P11021	vYEGERPLTk	1	iTRAQ4plex (+144), iTRAQ4plex (+144)	29.89	-0.1914	0.6762	0
iTRAQ	Alpha-enolase OS=Homo sapiens GN=ENO1 PE=1 SV=2	P06733	aVEHINk	0.9	iTRAQ4plex (+144), iTRAQ4plex (+144)	30.03	-0.1844	0.4413	0
iTRAQ	Alpha-enolase OS=Homo sapiens GN=ENO1 PE=1 SV=2	P06733	dATNVGDEGGFAPNILENk	0.9	iTRAQ4plex (+144), iTRAQ4plex (+144)	18.87	-0.1037	0.1867	0
iTRAQ	Alpha-enolase OS=Homo sapiens GN=ENO1 PE=1 SV=2	P06733	dATNVGDEGGFAPNILENkEGLELLk	1	iTRAQ4plex (+144), iTRAQ4plex (+144), iTRAQ4plex (+144)	47.57	-0.5425	0.8498	0
iTRAQ	Alpha-enolase OS=Homo sapiens GN=ENO1 PE=1 SV=2	P06733	dYPVVSIEDPFDQDDWGAWQk	0.97	iTRAQ4plex (+144), iTRAQ4plex (+144)	14.64	-0.2543	0.2855	0
iTRAQ	Alpha-enolase OS=Homo sapiens GN=ENO1 PE=1 SV=2	P06733	eGLELLk	0.9	iTRAQ4plex (+144), iTRAQ4plex (+144)	26.94	-0.2266	0.2647	-1.192e-07
iTRAQ	Alpha-enolase OS=Homo sapiens GN=ENO1 PE=1 SV=2	P06733	fTASAGIQVVGDDLTVTNPk	1	iTRAQ4plex (+144), iTRAQ4plex (+144)	46.75	-0.0926	0.2028	0
iTRAQ	Alpha-enolase OS=Homo sapiens GN=ENO1 PE=1 SV=2	P06733	gNPTVEVDLFTSk	1	iTRAQ4plex (+144), iTRAQ4plex (+144)	56.71	-0.1453	0.1818	0
iTRAQ	Alpha-enolase OS=Homo sapiens GN=ENO1 PE=1 SV=2	P06733	hIADLAGNSEVILPVPAFNVINGGSHAGNk	0.89	iTRAQ4plex (+144), iTRAQ4plex (+144)	11.59	-0.1031	-0.132	0
iTRAQ	Alpha-enolase OS=Homo sapiens GN=ENO1 PE=1 SV=2	P06733	iEEELGSk	0.99	iTRAQ4plex (+144), iTRAQ4plex (+144)	62.01	-0.3154	0.2515	0
iTRAQ	Alpha-enolase OS=Homo sapiens GN=ENO1 PE=1 SV=2	P06733	iGAEVYHNLk	0.97	iTRAQ4plex (+144), iTRAQ4plex (+144)	32.44	-0.05445	0.181	-1.192e-07
iTRAQ	Alpha-enolase OS=Homo sapiens GN=ENO1 PE=1 SV=2	P06733	kLNVTEQEk	1	iTRAQ4plex (+144), iTRAQ4plex (+144), iTRAQ4plex (+144)	25.43	-0.4497	0.1318	-1.192e-07
iTRAQ	Alpha-enolase OS=Homo sapiens GN=ENO1 PE=1 SV=2	P06733	lAMQEFMILPVGAANFR	1	iTRAQ4plex (+144)	39.37	0.3816	-0.06369	-5.96e-08
iTRAQ	Alpha-enolase OS=Homo sapiens GN=ENO1 PE=1 SV=2	P06733	lAQANGWGVMVSHR	0.99	iTRAQ4plex (+144)	22.22	0.2547	-0.2742	0
iTRAQ	Alpha-enolase OS=Homo sapiens GN=ENO1 PE=1 SV=2	P06733	lMIEMDGTENk	1	iTRAQ4plex (+144), iTRAQ4plex (+144)	27.17	-0.2173	0.2167	-1.192e-07
iTRAQ	Alpha-enolase OS=Homo sapiens GN=ENO1 PE=1 SV=2	P06733	scNcLLLk	0.93	iTRAQ4plex (+144), Carbamidomethyl (+57), Carbamidomethyl (+57), iTRAQ4plex (+144)	23.61	0.1283	0.3626	1.192e-07
iTRAQ	Alpha-enolase OS=Homo sapiens GN=ENO1 PE=1 SV=2	P06733	sPDDPSR	0.9	iTRAQ4plex (+144)	32.7	0.2867	-0.4188	0
iTRAQ	Alpha-enolase OS=Homo sapiens GN=ENO1 PE=1 SV=2	P06733	tIAPALVSk	0.9	iTRAQ4plex (+144), iTRAQ4plex (+144)	22.77	-0.1174	0.2775	-1.192e-07
iTRAQ	Alpha-enolase OS=Homo sapiens GN=ENO1 PE=1 SV=2	P06733	vVIGMDVAASEFFR	1	iTRAQ4plex (+144)	34.72	-0.04476	-0.01106	2.384e-07
iTRAQ	Alpha-enolase OS=Homo sapiens GN=ENO1 PE=1 SV=2	P06733	yISPDQLADLYk	1	iTRAQ4plex (+144), iTRAQ4plex (+144)	36.43	-0.1126	0.3181	1.192e-07
iTRAQ	Alpha-enolase OS=Homo sapiens GN=ENO1 PE=1 SV=2	P06733	yISPDQLADLYk	0.97	iTRAQ4plex (+144), iTRAQ4plex (+144), iTRAQ4plex (+144)	19.2	0.2245	0.2463	0
iTRAQ	Spectrin alpha chain, non-erythrocytic 1 OS=Homo sapiens GN=SPTAN1 PE=1 SV=3	Q13813	aDVVESWIGEk	1	iTRAQ4plex (+144), iTRAQ4plex (+144)	60.72	0.3758	-0.5775	1.192e-07
iTRAQ	Spectrin alpha chain, non-erythrocytic 1 OS=Homo sapiens GN=SPTAN1 PE=1 SV=3	Q13813	aINVQEEk	0.99	iTRAQ4plex (+144), iTRAQ4plex (+144)	44.64	0.4925	-0.6016	0
iTRAQ	Spectrin alpha chain, non-erythrocytic 1 OS=Homo sapiens GN=SPTAN1 PE=1 SV=3	Q13813	aLcAEADR	0.99	iTRAQ4plex (+144), Carbamidomethyl (+57)	32.48	0.3075	-0.6483	0
iTRAQ	Spectrin alpha chain, non-erythrocytic 1 OS=Homo sapiens GN=SPTAN1 PE=1 SV=3	Q13813	aLSSEGkPYVTk	1	iTRAQ4plex (+144), iTRAQ4plex (+144), iTRAQ4plex (+144)	39.72	0.4735	-0.5741	0
iTRAQ	Spectrin alpha chain, non-erythrocytic 1 OS=Homo sapiens GN=SPTAN1 PE=1 SV=3	Q13813	cNSLEEIk	0.99	Carbamidomethyl (+57), iTRAQ4plex (+144), iTRAQ4plex (+144)	52.6	0.4972	-0.527	0
iTRAQ	Spectrin alpha chain, non-erythrocytic 1 OS=Homo sapiens GN=SPTAN1 PE=1 SV=3	Q13813	cTELNQAWSSLGk	0.97	Carbamidomethyl (+57), iTRAQ4plex (+144), iTRAQ4plex (+144)	22.11	0.3025	-0.2487	0
iTRAQ	Spectrin alpha chain, non-erythrocytic 1 OS=Homo sapiens GN=SPTAN1 PE=1 SV=3	Q13813	dcEQAENWMAAR	1	iTRAQ4plex (+144), Carbamidomethyl (+57)	60.89	0.3587	-0.1724	0
iTRAQ	Spectrin alpha chain, non-erythrocytic 1 OS=Homo sapiens GN=SPTAN1 PE=1 SV=3	Q13813	dEDSAEALLk	1	iTRAQ4plex (+144), iTRAQ4plex (+144)	47.46	0.2633	-0.4456	0
iTRAQ	Spectrin alpha chain, non-erythrocytic 1 OS=Homo sapiens GN=SPTAN1 PE=1 SV=3	Q13813	dLAALEDk	0.95	iTRAQ4plex (+144), iTRAQ4plex (+144)	29.58	0.4094	-0.6634	0
iTRAQ	Spectrin alpha chain, non-erythrocytic 1 OS=Homo sapiens GN=SPTAN1 PE=1 SV=3	Q13813	dLAALGDk	0.91	iTRAQ4plex (+144), iTRAQ4plex (+144)	22.2	-0.01491	-0.6035	0
iTRAQ	Spectrin alpha chain, non-erythrocytic 1 OS=Homo sapiens GN=SPTAN1 PE=1 SV=3	Q13813	dLASVNNLLk	0.95	iTRAQ4plex (+144), iTRAQ4plex (+144)	16.71	0.4952	-0.5068	1.192e-07
iTRAQ	Spectrin alpha chain, non-erythrocytic 1 OS=Homo sapiens GN=SPTAN1 PE=1 SV=3	Q13813	dLASVQALLR	0.98	iTRAQ4plex (+144)	29.83	0.8996	0.4711	0
iTRAQ	Spectrin alpha chain, non-erythrocytic 1 OS=Homo sapiens GN=SPTAN1 PE=1 SV=3	Q13813	dLNSQADSLMTSSAFDTSQVk	1	iTRAQ4plex (+144), iTRAQ4plex (+144)	94.15	0.4964	-0.3024	0
iTRAQ	Spectrin alpha chain, non-erythrocytic 1 OS=Homo sapiens GN=SPTAN1 PE=1 SV=3	Q13813	dLTGVQNLR	1	iTRAQ4plex (+144)	41.46	0.5842	-0.39	0
iTRAQ	Spectrin alpha chain, non-erythrocytic 1 OS=Homo sapiens GN=SPTAN1 PE=1 SV=3	Q13813	dLTNVQNLQk	0.98	iTRAQ4plex (+144), iTRAQ4plex (+144)	21.21	0.301	-0.4745	0
iTRAQ	Spectrin alpha chain, non-erythrocytic 1 OS=Homo sapiens GN=SPTAN1 PE=1 SV=3	Q13813	dMDDEESWIk	0.98	iTRAQ4plex (+144), iTRAQ4plex (+144)	24.44	0.4306	-0.203	0
iTRAQ	Spectrin alpha chain, non-erythrocytic 1 OS=Homo sapiens GN=SPTAN1 PE=1 SV=3	Q13813	dQLLAAk	0.9	iTRAQ4plex (+144), iTRAQ4plex (+144)	34.13	0.1626	-0.2938	0
iTRAQ	Spectrin alpha chain, non-erythrocytic 1 OS=Homo sapiens GN=SPTAN1 PE=1 SV=3	Q13813	dTEQVDNWMSk	1	iTRAQ4plex (+144), iTRAQ4plex (+144)	85.65	0.3808	-0.2702	0
iTRAQ	Spectrin alpha chain, non-erythrocytic 1 OS=Homo sapiens GN=SPTAN1 PE=1 SV=3	Q13813	dVDETISWIk	0.94	iTRAQ4plex (+144), iTRAQ4plex (+144)	19.38	0.4481	-0.2205	0
iTRAQ	Spectrin alpha chain, non-erythrocytic 1 OS=Homo sapiens GN=SPTAN1 PE=1 SV=3	Q13813	dVEDEETWIR	0.94	iTRAQ4plex (+144)	11.89	0.1976	-0.7025	0
iTRAQ	Spectrin alpha chain, non-erythrocytic 1 OS=Homo sapiens GN=SPTAN1 PE=1 SV=3	Q13813	dVTGAEALLER	1	iTRAQ4plex (+144)	55.14	0.4663	-0.4732	0
iTRAQ	Spectrin alpha chain, non-erythrocytic 1 OS=Homo sapiens GN=SPTAN1 PE=1 SV=3	Q13813	eAALTSEEVGADLEQVEVLQk	0.99	iTRAQ4plex (+144), iTRAQ4plex (+144)	30.25	0.4486	-0.2204	0
iTRAQ	Spectrin alpha chain, non-erythrocytic 1 OS=Homo sapiens GN=SPTAN1 PE=1 SV=3	Q13813	eAFLNTEDk	0.9	iTRAQ4plex (+144), iTRAQ4plex (+144)	16.7	0.4082	-0.605	0
iTRAQ	Spectrin alpha chain, non-erythrocytic 1 OS=Homo sapiens GN=SPTAN1 PE=1 SV=3	Q13813	eAFLNTEDkGDSLDSVEALIk	1	iTRAQ4plex (+144), iTRAQ4plex (+144), iTRAQ4plex (+144)	29.14	0.6642	-0.3814	0
iTRAQ	Spectrin alpha chain, non-erythrocytic 1 OS=Homo sapiens GN=SPTAN1 PE=1 SV=3	Q13813	eAGSVSLR	0.9	iTRAQ4plex (+144)	25.1	-1.188	0.3897	0
iTRAQ	Spectrin alpha chain, non-erythrocytic 1 OS=Homo sapiens GN=SPTAN1 PE=1 SV=3	Q13813	eAHDAFR	0.9	iTRAQ4plex (+144)	16.38	0.4331	-0.6298	0
iTRAQ	Spectrin alpha chain, non-erythrocytic 1 OS=Homo sapiens GN=SPTAN1 PE=1 SV=3	Q13813	eAIVTSEELGQDLEHVEVLQk	1	iTRAQ4plex (+144), iTRAQ4plex (+144)	38.76	0.6404	-0.3545	0
iTRAQ	Spectrin alpha chain, non-erythrocytic 1 OS=Homo sapiens GN=SPTAN1 PE=1 SV=3	Q13813	eANELQQWINEk	1	iTRAQ4plex (+144), iTRAQ4plex (+144)	57.46	0.3753	-0.4182	0
iTRAQ	Spectrin alpha chain, non-erythrocytic 1 OS=Homo sapiens GN=SPTAN1 PE=1 SV=3	Q13813	eANQQQQFNR	0.98	iTRAQ4plex (+144)	21.93	0.1435	-0.3492	0
iTRAQ	Spectrin alpha chain, non-erythrocytic 1 OS=Homo sapiens GN=SPTAN1 PE=1 SV=3	Q13813	ecEDVMDWINDk	1	iTRAQ4plex (+144), Carbamidomethyl (+57), iTRAQ4plex (+144)	84.02	0.4196	-0.1919	0
iTRAQ	Spectrin alpha chain, non-erythrocytic 1 OS=Homo sapiens GN=SPTAN1 PE=1 SV=3	Q13813	eELITNWEQIR	1	iTRAQ4plex (+144)	35.62	0.3657	-0.4944	0
iTRAQ	Spectrin alpha chain, non-erythrocytic 1 OS=Homo sapiens GN=SPTAN1 PE=1 SV=3	Q13813	eELYQNLTR	1	iTRAQ4plex (+144)	41.82	0.4105	-0.3537	0
iTRAQ	Spectrin alpha chain, non-erythrocytic 1 OS=Homo sapiens GN=SPTAN1 PE=1 SV=3	Q13813	ekEPIVGSTDYGkDEDSAEALLk	0.99	iTRAQ4plex (+144), iTRAQ4plex (+144), iTRAQ4plex (+144), iTRAQ4plex (+144)	21.84	0.6865	-0.5639	0
iTRAQ	Spectrin alpha chain, non-erythrocytic 1 OS=Homo sapiens GN=SPTAN1 PE=1 SV=3	Q13813	ekEQLMASDDFGR	1	iTRAQ4plex (+144), iTRAQ4plex (+144)	29.55	0.3729	-0.5596	0
iTRAQ	Spectrin alpha chain, non-erythrocytic 1 OS=Homo sapiens GN=SPTAN1 PE=1 SV=3	Q13813	eLPTAFDYVEFTR	1	iTRAQ4plex (+144)	59.73	0.3771	-0.3006	0
iTRAQ	Spectrin alpha chain, non-erythrocytic 1 OS=Homo sapiens GN=SPTAN1 PE=1 SV=3	Q13813	eLVLALYDYQEk	1	iTRAQ4plex (+144), iTRAQ4plex (+144)	30.38	0.6495	-0.3749	0
iTRAQ	Spectrin alpha chain, non-erythrocytic 1 OS=Homo sapiens GN=SPTAN1 PE=1 SV=3	Q13813	eQADYcVSHMkPYVDGk	0.89	iTRAQ4plex (+144), Carbamidomethyl (+57), iTRAQ4plex (+144), iTRAQ4plex (+144)	17.07	0.2965	-0.3549	0
iTRAQ	Spectrin alpha chain, non-erythrocytic 1 OS=Homo sapiens GN=SPTAN1 PE=1 SV=3	Q13813	eQLMASDDFGR	1	iTRAQ4plex (+144)	33.88	0.4182	-0.5657	0
iTRAQ	Spectrin alpha chain, non-erythrocytic 1 OS=Homo sapiens GN=SPTAN1 PE=1 SV=3	Q13813	fEEFQTDMAAHEER	1	iTRAQ4plex (+144)	26.17	0.3837	-0.4014	0
iTRAQ	Spectrin alpha chain, non-erythrocytic 1 OS=Homo sapiens GN=SPTAN1 PE=1 SV=3	Q13813	gAcAGSEDAVk	0.99	iTRAQ4plex (+144), Carbamidomethyl (+57), iTRAQ4plex (+144)	26.79	0.3034	-0.5674	0
iTRAQ	Spectrin alpha chain, non-erythrocytic 1 OS=Homo sapiens GN=SPTAN1 PE=1 SV=3	Q13813	gDSLDSVEALIk	0.98	iTRAQ4plex (+144), iTRAQ4plex (+144)	31.59	0.4391	-0.1874	0
iTRAQ	Spectrin alpha chain, non-erythrocytic 1 OS=Homo sapiens GN=SPTAN1 PE=1 SV=3	Q13813	gEIDAHEDSFk	0.88	iTRAQ4plex (+144), iTRAQ4plex (+144)	12.07	0.2612	-0.453	0
iTRAQ	Spectrin alpha chain, non-erythrocytic 1 OS=Homo sapiens GN=SPTAN1 PE=1 SV=3	Q13813	gLVSSDELAk	1	iTRAQ4plex (+144), iTRAQ4plex (+144)	69.21	0.2668	-0.5525	0
iTRAQ	Spectrin alpha chain, non-erythrocytic 1 OS=Homo sapiens GN=SPTAN1 PE=1 SV=3	Q13813	gNAMVEEGHFAAEDVk	1	iTRAQ4plex (+144), iTRAQ4plex (+144)	41.26	0.3737	-0.3527	0
iTRAQ	Spectrin alpha chain, non-erythrocytic 1 OS=Homo sapiens GN=SPTAN1 PE=1 SV=3	Q13813	gVIDMGNSLIER	1	iTRAQ4plex (+144)	49.4	0.39	-0.6147	0
iTRAQ	Spectrin alpha chain, non-erythrocytic 1 OS=Homo sapiens GN=SPTAN1 PE=1 SV=3	Q13813	hALLEADVAAHQDR	0.98	iTRAQ4plex (+144)	22.84	0.1218	-0.1713	0
iTRAQ	Spectrin alpha chain, non-erythrocytic 1 OS=Homo sapiens GN=SPTAN1 PE=1 SV=3	Q13813	hEAFETDFTVHk	0.89	iTRAQ4plex (+144), iTRAQ4plex (+144)	15.47	0.2144	-0.3843	0
iTRAQ	Spectrin alpha chain, non-erythrocytic 1 OS=Homo sapiens GN=SPTAN1 PE=1 SV=3	Q13813	hQAFEAELHANADR	0.98	iTRAQ4plex (+144)	17.47	0.03956	-0.1335	0
iTRAQ	Spectrin alpha chain, non-erythrocytic 1 OS=Homo sapiens GN=SPTAN1 PE=1 SV=3	Q13813	hQAFEAEVQANSGAIVk	1	iTRAQ4plex (+144), iTRAQ4plex (+144)	67.36	0.1595	-0.2715	0
iTRAQ	Spectrin alpha chain, non-erythrocytic 1 OS=Homo sapiens GN=SPTAN1 PE=1 SV=3	Q13813	iDGITIQAR	0.96	iTRAQ4plex (+144)	26.99	0.5943	-0.4654	0
iTRAQ	Spectrin alpha chain, non-erythrocytic 1 OS=Homo sapiens GN=SPTAN1 PE=1 SV=3	Q13813	iEDLGAAMEEALILDNk	1	iTRAQ4plex (+144), iTRAQ4plex (+144)	65.06	0.5183	-0.4935	0
iTRAQ	Spectrin alpha chain, non-erythrocytic 1 OS=Homo sapiens GN=SPTAN1 PE=1 SV=3	Q13813	iTALDEFATk	1	iTRAQ4plex (+144), iTRAQ4plex (+144)	69.98	0.3504	-0.686	1.192e-07
iTRAQ	Spectrin alpha chain, non-erythrocytic 1 OS=Homo sapiens GN=SPTAN1 PE=1 SV=3	Q13813	kASAFNSWFENAEEDLTDPVR	0.99	iTRAQ4plex (+144), iTRAQ4plex (+144)	20.61	0.1247	0.2163	0
iTRAQ	Spectrin alpha chain, non-erythrocytic 1 OS=Homo sapiens GN=SPTAN1 PE=1 SV=3	Q13813	kHEDFDk	0.9	iTRAQ4plex (+144), iTRAQ4plex (+144), iTRAQ4plex (+144)	31.67	0.2617	-0.7794	0
iTRAQ	Spectrin alpha chain, non-erythrocytic 1 OS=Homo sapiens GN=SPTAN1 PE=1 SV=3	Q13813	kHQALQAEIAGHEPR	1	iTRAQ4plex (+144), iTRAQ4plex (+144)	41.59	0.2363	-0.3433	0
iTRAQ	Spectrin alpha chain, non-erythrocytic 1 OS=Homo sapiens GN=SPTAN1 PE=1 SV=3	Q13813	kIEDLGAAMEEALILDNk	1	iTRAQ4plex (+144), iTRAQ4plex (+144), iTRAQ4plex (+144)	73.24	0.5292	-0.2552	0
iTRAQ	Spectrin alpha chain, non-erythrocytic 1 OS=Homo sapiens GN=SPTAN1 PE=1 SV=3	Q13813	kLLEATELk	1	iTRAQ4plex (+144), iTRAQ4plex (+144), iTRAQ4plex (+144)	26.34	0.4279	-0.5483	0
iTRAQ	Spectrin alpha chain, non-erythrocytic 1 OS=Homo sapiens GN=SPTAN1 PE=1 SV=3	Q13813	kLLVGSEDYGR	0.99	iTRAQ4plex (+144), iTRAQ4plex (+144)	21.73	0.3616	-0.2155	0
iTRAQ	Spectrin alpha chain, non-erythrocytic 1 OS=Homo sapiens GN=SPTAN1 PE=1 SV=3	Q13813	kNNHHEENISSk	1	iTRAQ4plex (+144), iTRAQ4plex (+144), iTRAQ4plex (+144)	35.95	0.1945	-0.6089	5.96e-08
iTRAQ	Spectrin alpha chain, non-erythrocytic 1 OS=Homo sapiens GN=SPTAN1 PE=1 SV=3	Q13813	lDETGNLMISEGHFASETIR	1	iTRAQ4plex (+144)	66.56	0.3039	-0.177	0
iTRAQ	Spectrin alpha chain, non-erythrocytic 1 OS=Homo sapiens GN=SPTAN1 PE=1 SV=3	Q13813	lDILDQER	0.94	iTRAQ4plex (+144)	22.75	0.3231	-1.083	0
iTRAQ	Spectrin alpha chain, non-erythrocytic 1 OS=Homo sapiens GN=SPTAN1 PE=1 SV=3	Q13813	lEAELAAHEPAIQGVLDTGk	0.99	iTRAQ4plex (+144), iTRAQ4plex (+144)	23.15	0.321	-0.3995	0
iTRAQ	Spectrin alpha chain, non-erythrocytic 1 OS=Homo sapiens GN=SPTAN1 PE=1 SV=3	Q13813	lEAELAAHEPAIQGVLDTGkk	1	iTRAQ4plex (+144), iTRAQ4plex (+144), iTRAQ4plex (+144)	73.58	0.6069	-0.159	0
iTRAQ	Spectrin alpha chain, non-erythrocytic 1 OS=Homo sapiens GN=SPTAN1 PE=1 SV=3	Q13813	lGDSHDLQR	1	iTRAQ4plex (+144)	37.07	0.07582	-0.4989	0
iTRAQ	Spectrin alpha chain, non-erythrocytic 1 OS=Homo sapiens GN=SPTAN1 PE=1 SV=3	Q13813	lGESQTLQQFSR	0.96	iTRAQ4plex (+144)	30.67	0.1776	-0.4548	0
iTRAQ	Spectrin alpha chain, non-erythrocytic 1 OS=Homo sapiens GN=SPTAN1 PE=1 SV=3	Q13813	lIDVNHYAk	1	iTRAQ4plex (+144), iTRAQ4plex (+144)	29.97	0.2703	-0.9091	1.192e-07
iTRAQ	Spectrin alpha chain, non-erythrocytic 1 OS=Homo sapiens GN=SPTAN1 PE=1 SV=3	Q13813	lIQEQHPEEELIk	1	iTRAQ4plex (+144), iTRAQ4plex (+144)	44.81	0.4212	-0.3015	0
iTRAQ	Spectrin alpha chain, non-erythrocytic 1 OS=Homo sapiens GN=SPTAN1 PE=1 SV=3	Q13813	lIQNNHYAMEDVATR	1	iTRAQ4plex (+144)	48.31	0.4394	-0.1961	0
iTRAQ	Spectrin alpha chain, non-erythrocytic 1 OS=Homo sapiens GN=SPTAN1 PE=1 SV=3	Q13813	lIQSHPESAEDLQEk	1	iTRAQ4plex (+144), iTRAQ4plex (+144)	52.5	0.2951	-0.4717	0
iTRAQ	Spectrin alpha chain, non-erythrocytic 1 OS=Homo sapiens GN=SPTAN1 PE=1 SV=3	Q13813	lLEAQSHFR	1	iTRAQ4plex (+144)	27.08	0.3505	-0.5176	0
iTRAQ	Spectrin alpha chain, non-erythrocytic 1 OS=Homo sapiens GN=SPTAN1 PE=1 SV=3	Q13813	lLEATELk	0.99	iTRAQ4plex (+144), iTRAQ4plex (+144)	50.56	0.3354	-0.3803	0
iTRAQ	Spectrin alpha chain, non-erythrocytic 1 OS=Homo sapiens GN=SPTAN1 PE=1 SV=3	Q13813	lLVGSEDYGR	1	iTRAQ4plex (+144)	53.52	0.3022	-0.4352	0
iTRAQ	Spectrin alpha chain, non-erythrocytic 1 OS=Homo sapiens GN=SPTAN1 PE=1 SV=3	Q13813	lQIASDENYkDPTNLQGk	1	iTRAQ4plex (+144), iTRAQ4plex (+144), iTRAQ4plex (+144)	44.55	0.8049	-0.3633	0
iTRAQ	Spectrin alpha chain, non-erythrocytic 1 OS=Homo sapiens GN=SPTAN1 PE=1 SV=3	Q13813	lQTASDESYk	1	iTRAQ4plex (+144), iTRAQ4plex (+144)	53.25	0.6504	-0.6411	5.96e-08
iTRAQ	Spectrin alpha chain, non-erythrocytic 1 OS=Homo sapiens GN=SPTAN1 PE=1 SV=3	Q13813	lSDDNTIGk	1	iTRAQ4plex (+144), iTRAQ4plex (+144)	57.47	0.4849	-0.7561	0
iTRAQ	Spectrin alpha chain, non-erythrocytic 1 OS=Homo sapiens GN=SPTAN1 PE=1 SV=3	Q13813	lSDDNTIGkEEIQQR	1	iTRAQ4plex (+144), iTRAQ4plex (+144)	34.15	0.4141	-0.1335	0
iTRAQ	Spectrin alpha chain, non-erythrocytic 1 OS=Homo sapiens GN=SPTAN1 PE=1 SV=3	Q13813	lTVLSEER	0.98	iTRAQ4plex (+144)	32.45	0.3391	-0.3604	1.192e-07
iTRAQ	Spectrin alpha chain, non-erythrocytic 1 OS=Homo sapiens GN=SPTAN1 PE=1 SV=3	Q13813	mQHNLEQQIQAR	1	iTRAQ4plex (+144)	45.35	0.3221	-0.4792	0
iTRAQ	Spectrin alpha chain, non-erythrocytic 1 OS=Homo sapiens GN=SPTAN1 PE=1 SV=3	Q13813	nNHHEENISSk	0.97	iTRAQ4plex (+144), iTRAQ4plex (+144)	24.79	0.2982	-0.5405	-5.96e-08
iTRAQ	Spectrin alpha chain, non-erythrocytic 1 OS=Homo sapiens GN=SPTAN1 PE=1 SV=3	Q13813	nQALNTDNYGHDLASVQALQR	1	iTRAQ4plex (+144)	52.99	0.4361	-0.2471	0
iTRAQ	Spectrin alpha chain, non-erythrocytic 1 OS=Homo sapiens GN=SPTAN1 PE=1 SV=3	Q13813	nTTGVTEEALk	1	iTRAQ4plex (+144), iTRAQ4plex (+144)	37.3	0.4317	-0.5218	0
iTRAQ	Spectrin alpha chain, non-erythrocytic 1 OS=Homo sapiens GN=SPTAN1 PE=1 SV=3	Q13813	qDEVNAAWQR	1	iTRAQ4plex (+144)	47.9	-0.07976	-0.2501	0
iTRAQ	Spectrin alpha chain, non-erythrocytic 1 OS=Homo sapiens GN=SPTAN1 PE=1 SV=3	Q13813	qDLEDSLQAQQYFADANEAESWMR	1	iTRAQ4plex (+144)	94.36	0.4519	-0.3107	0
iTRAQ	Spectrin alpha chain, non-erythrocytic 1 OS=Homo sapiens GN=SPTAN1 PE=1 SV=3	Q13813	qEFAQHANAFHQWIQETR	0.92	iTRAQ4plex (+144)	17.66	0.5256	0.8672	-5.96e-08
iTRAQ	Spectrin alpha chain, non-erythrocytic 1 OS=Homo sapiens GN=SPTAN1 PE=1 SV=3	Q13813	qEQIDNQTR	1	iTRAQ4plex (+144)	38.46	0.5251	-0.06	0
iTRAQ	Spectrin alpha chain, non-erythrocytic 1 OS=Homo sapiens GN=SPTAN1 PE=1 SV=3	Q13813	qFQDAGHFDAENIkk	0.98	iTRAQ4plex (+144), iTRAQ4plex (+144), iTRAQ4plex (+144)	20.72	0.5686	0.3149	0
iTRAQ	Spectrin alpha chain, non-erythrocytic 1 OS=Homo sapiens GN=SPTAN1 PE=1 SV=3	Q13813	qGFVPAAYVk	0.98	iTRAQ4plex (+144), iTRAQ4plex (+144)	18.81	0.6309	-0.5627	0
iTRAQ	Spectrin alpha chain, non-erythrocytic 1 OS=Homo sapiens GN=SPTAN1 PE=1 SV=3	Q13813	qkLDILDQER	1	iTRAQ4plex (+144), iTRAQ4plex (+144)	32.61	0.2623	-0.4307	1.192e-07
iTRAQ	Spectrin alpha chain, non-erythrocytic 1 OS=Homo sapiens GN=SPTAN1 PE=1 SV=3	Q13813	qQNFNTGIk	1	iTRAQ4plex (+144), iTRAQ4plex (+144)	47.44	0.4396	-0.4516	0
iTRAQ	Spectrin alpha chain, non-erythrocytic 1 OS=Homo sapiens GN=SPTAN1 PE=1 SV=3	Q13813	qQVAPTDDETGk	1	iTRAQ4plex (+144), iTRAQ4plex (+144)	80.4	0.4207	-0.5994	0
iTRAQ	Spectrin alpha chain, non-erythrocytic 1 OS=Homo sapiens GN=SPTAN1 PE=1 SV=3	Q13813	qQVAPTDDETGkELVLALYDYQEk	0.9	iTRAQ4plex (+144), iTRAQ4plex (+144), iTRAQ4plex (+144)	11.81	0.706	-0.5652	0
iTRAQ	Spectrin alpha chain, non-erythrocytic 1 OS=Homo sapiens GN=SPTAN1 PE=1 SV=3	Q13813	qWELLLEk	0.99	iTRAQ4plex (+144), iTRAQ4plex (+144)	46.09	0.4293	-0.8094	0
iTRAQ	Spectrin alpha chain, non-erythrocytic 1 OS=Homo sapiens GN=SPTAN1 PE=1 SV=3	Q13813	rEELITNWEQIR	1	iTRAQ4plex (+144)	52.07	0.1178	-0.08019	0
iTRAQ	Spectrin alpha chain, non-erythrocytic 1 OS=Homo sapiens GN=SPTAN1 PE=1 SV=3	Q13813	rLEAELAAHEPAIQGVLDTGk	1	iTRAQ4plex (+144), iTRAQ4plex (+144)	58.92	0.4057	-0.3368	0
iTRAQ	Spectrin alpha chain, non-erythrocytic 1 OS=Homo sapiens GN=SPTAN1 PE=1 SV=3	Q13813	rLEAELAAHEPAIQGVLDTGkk	1	iTRAQ4plex (+144), iTRAQ4plex (+144), iTRAQ4plex (+144)	28.18	0.2197	0.2899	0
iTRAQ	Spectrin alpha chain, non-erythrocytic 1 OS=Homo sapiens GN=SPTAN1 PE=1 SV=3	Q13813	rQDLEDSLQAQQYFADANEAESWMR	0.98	iTRAQ4plex (+144)	15.66	-0.09601	0.09928	0
iTRAQ	Spectrin alpha chain, non-erythrocytic 1 OS=Homo sapiens GN=SPTAN1 PE=1 SV=3	Q13813	sADESGQALLAAGHYASDEVR	0.99	iTRAQ4plex (+144)	26.86	0.5237	0.004034	0
iTRAQ	Spectrin alpha chain, non-erythrocytic 1 OS=Homo sapiens GN=SPTAN1 PE=1 SV=3	Q13813	sADESGQALLAAGHyASDEVR	0.99	iTRAQ4plex (+144), iTRAQ4plex (+144)	21.51	0.9756	0.3683	0
iTRAQ	Spectrin alpha chain, non-erythrocytic 1 OS=Homo sapiens GN=SPTAN1 PE=1 SV=3	Q13813	sLSAQEEk	0.99	iTRAQ4plex (+144), iTRAQ4plex (+144)	55.45	1.31	0.2801	0
iTRAQ	Spectrin alpha chain, non-erythrocytic 1 OS=Homo sapiens GN=SPTAN1 PE=1 SV=3	Q13813	sQLLGSAHEVQR	1	iTRAQ4plex (+144)	46.96	0.1736	-0.514	1.192e-07
iTRAQ	Spectrin alpha chain, non-erythrocytic 1 OS=Homo sapiens GN=SPTAN1 PE=1 SV=3	Q13813	sSEEIESAFR	1	iTRAQ4plex (+144)	53.06	0.3696	-0.422	0
iTRAQ	Spectrin alpha chain, non-erythrocytic 1 OS=Homo sapiens GN=SPTAN1 PE=1 SV=3	Q13813	sSLSSAQADFNQLAELDR	1	iTRAQ4plex (+144)	30.5	0.4992	-0.3441	-1.192e-07
iTRAQ	Spectrin alpha chain, non-erythrocytic 1 OS=Homo sapiens GN=SPTAN1 PE=1 SV=3	Q13813	tATDEAYkDPSNLQGk	1	iTRAQ4plex (+144), iTRAQ4plex (+144), iTRAQ4plex (+144)	24.61	0.6121	-0.2095	1.192e-07
iTRAQ	Spectrin alpha chain, non-erythrocytic 1 OS=Homo sapiens GN=SPTAN1 PE=1 SV=3	Q13813	tYLLDGScMVEESGTLESQLEATk	1	iTRAQ4plex (+144), Carbamidomethyl (+57), iTRAQ4plex (+144)	105.17	0.2288	-0.3936	0
iTRAQ	Spectrin alpha chain, non-erythrocytic 1 OS=Homo sapiens GN=SPTAN1 PE=1 SV=3	Q13813	vLETAEDIQER	1	iTRAQ4plex (+144)	59.02	0.4062	-0.4482	0
iTRAQ	Spectrin alpha chain, non-erythrocytic 1 OS=Homo sapiens GN=SPTAN1 PE=1 SV=3	Q13813	vNDVcTNGQDLIk	0.93	iTRAQ4plex (+144), Carbamidomethyl (+57), iTRAQ4plex (+144)	20.44	0.5581	-0.3202	0
iTRAQ	Spectrin alpha chain, non-erythrocytic 1 OS=Homo sapiens GN=SPTAN1 PE=1 SV=3	Q13813	vNEVNQFAAk	1	iTRAQ4plex (+144), iTRAQ4plex (+144)	33.75	0.5425	-0.3781	0
iTRAQ	Spectrin alpha chain, non-erythrocytic 1 OS=Homo sapiens GN=SPTAN1 PE=1 SV=3	Q13813	vNSLGETAER	1	iTRAQ4plex (+144)	35.86	0.6595	-0.4422	0
iTRAQ	Fructose-bisphosphate aldolase A OS=Homo sapiens GN=ALDOA PE=1 SV=2	P04075	aAQEEYVk	0.99	iTRAQ4plex (+144), iTRAQ4plex (+144)	49.83	-0.5205	0.3415	0
iTRAQ	Fructose-bisphosphate aldolase A OS=Homo sapiens GN=ALDOA PE=1 SV=2	P04075	aAQEEYVkR	0.94	iTRAQ4plex (+144), iTRAQ4plex (+144)	17.44	-1.264	0.591	0
iTRAQ	Fructose-bisphosphate aldolase A OS=Homo sapiens GN=ALDOA PE=1 SV=2	P04075	aDDGRPFPQVIk	1	iTRAQ4plex (+144), iTRAQ4plex (+144)	33.47	-0.6295	0.4391	0
iTRAQ	Fructose-bisphosphate aldolase A OS=Homo sapiens GN=ALDOA PE=1 SV=2	P04075	aLANSLAcQGk	0.99	iTRAQ4plex (+144), Carbamidomethyl (+57), iTRAQ4plex (+144)	20.77	-0.2215	0.2408	1.192e-07
iTRAQ	Fructose-bisphosphate aldolase A OS=Homo sapiens GN=ALDOA PE=1 SV=2	P04075	aLQASALk	0.98	iTRAQ4plex (+144), iTRAQ4plex (+144)	31.55	-0.4078	0.3727	0
iTRAQ	Fructose-bisphosphate aldolase A OS=Homo sapiens GN=ALDOA PE=1 SV=2	P04075	eLSDIAHR	0.99	iTRAQ4plex (+144)	32.68	-0.795	0.3574	1.192e-07
iTRAQ	Fructose-bisphosphate aldolase A OS=Homo sapiens GN=ALDOA PE=1 SV=2	P04075	gGVVGIk	0.9	iTRAQ4plex (+144), iTRAQ4plex (+144)	46.52	-0.5134	0.3429	0
iTRAQ	Fructose-bisphosphate aldolase A OS=Homo sapiens GN=ALDOA PE=1 SV=2	P04075	gILAADESTGSIAk	0.99	iTRAQ4plex (+144), iTRAQ4plex (+144)	20.91	-0.2972	0.3348	-1.192e-07
iTRAQ	Fructose-bisphosphate aldolase A OS=Homo sapiens GN=ALDOA PE=1 SV=2	P04075	gVVPLAGTNGETTTQGLDGLSER	1	iTRAQ4plex (+144)	43.05	-0.5839	0.3829	0
iTRAQ	Fructose-bisphosphate aldolase A OS=Homo sapiens GN=ALDOA PE=1 SV=2	P04075	iGEHTPSALAIMENANVLAR	1	iTRAQ4plex (+144)	46.84	-0.1546	-0.1904	0
iTRAQ	Fructose-bisphosphate aldolase A OS=Homo sapiens GN=ALDOA PE=1 SV=2	P04075	kELSDIAHR	0.99	iTRAQ4plex (+144), iTRAQ4plex (+144)	25.12	-0.684	0.061	0
iTRAQ	Fructose-bisphosphate aldolase A OS=Homo sapiens GN=ALDOA PE=1 SV=2	P04075	lQSIGTENTEENR	1	iTRAQ4plex (+144)	82.52	-0.6388	0.326	1.192e-07
iTRAQ	Fructose-bisphosphate aldolase A OS=Homo sapiens GN=ALDOA PE=1 SV=2	P04075	lQSIGTENTEENRR	1	iTRAQ4plex (+144)	33.68	-0.06178	0.921	0
iTRAQ	Fructose-bisphosphate aldolase A OS=Homo sapiens GN=ALDOA PE=1 SV=2	P04075	pYQYPALTPEQk	0.99	iTRAQ4plex (+144), iTRAQ4plex (+144)	22.66	-0.3609	0.47	0
iTRAQ	Fructose-bisphosphate aldolase A OS=Homo sapiens GN=ALDOA PE=1 SV=2	P04075	qLLLTADDR	1	iTRAQ4plex (+144)	36.18	-0.4355	0.3449	0
iTRAQ	Fructose-bisphosphate aldolase A OS=Homo sapiens GN=ALDOA PE=1 SV=2	P04075	rLQSIGTENTEENR	0.89	iTRAQ4plex (+144)	14.41	-0.6801	0.4091	0
iTRAQ	Fructose-bisphosphate aldolase A OS=Homo sapiens GN=ALDOA PE=1 SV=2	P04075	skGGVVGIk	0.99	iTRAQ4plex (+144), iTRAQ4plex (+144), iTRAQ4plex (+144)	28.35	-1.02	0.05098	5.96e-08
iTRAQ	Fructose-bisphosphate aldolase A OS=Homo sapiens GN=ALDOA PE=1 SV=2	P04075	tVPPAVTGITFLSGGQSEEEASINLNAINk	1	iTRAQ4plex (+144), iTRAQ4plex (+144)	83.52	-0.3201	0.3481	0
iTRAQ	Fructose-bisphosphate aldolase A OS=Homo sapiens GN=ALDOA PE=1 SV=2	P04075	vDkGVVPLAGTNGETTTQGLDGLSER	0.95	iTRAQ4plex (+144), iTRAQ4plex (+144)	15.22	-0.17	0.3769	-5.96e-08
iTRAQ	Fructose-bisphosphate aldolase A OS=Homo sapiens GN=ALDOA PE=1 SV=2	P04075	yTPSGQAGAAASESLFVSNHAY	0.99	iTRAQ4plex (+144)	28.79	-0.3263	0.09112	0
iTRAQ	Fructose-bisphosphate aldolase A OS=Homo sapiens GN=ALDOA PE=1 SV=2	P04075	yTPSGQAGAAASESLFVSNHAy	0.98	iTRAQ4plex (+144), iTRAQ4plex (+144)	26.11	0.0227	0.4615	1.192e-07
iTRAQ	Keratin, type I cytoskeletal 18 OS=Homo sapiens GN=KRT18 PE=1 SV=2	P05783	aQIFANTVDNAR	0.98	iTRAQ4plex (+144)	26.49	0.3612	-0.3869	0
iTRAQ	Keratin, type I cytoskeletal 18 OS=Homo sapiens GN=KRT18 PE=1 SV=2	P05783	aQYDELAR	0.99	iTRAQ4plex (+144)	38.24	0.5257	-0.3413	1.192e-07
iTRAQ	Keratin, type I cytoskeletal 18 OS=Homo sapiens GN=KRT18 PE=1 SV=2	P05783	aSLENSLR	0.99	iTRAQ4plex (+144)	37.06	0.9377	-0.6505	0
iTRAQ	Keratin, type I cytoskeletal 18 OS=Homo sapiens GN=KRT18 PE=1 SV=2	P05783	dWSHYFk	0.9	iTRAQ4plex (+144), iTRAQ4plex (+144)	25.83	0.1196	-0.3984	1.192e-07
iTRAQ	Keratin, type I cytoskeletal 18 OS=Homo sapiens GN=KRT18 PE=1 SV=2	P05783	eELLFMk	0.9	iTRAQ4plex (+144), iTRAQ4plex (+144)	24.48	0.3294	-0.5787	0
iTRAQ	Keratin, type I cytoskeletal 18 OS=Homo sapiens GN=KRT18 PE=1 SV=2	P05783	gGMGSGGLATGIAGGLAGMGGIQNEk	1	iTRAQ4plex (+144), iTRAQ4plex (+144)	30.49	0.4382	0.4894	0
iTRAQ	Keratin, type I cytoskeletal 18 OS=Homo sapiens GN=KRT18 PE=1 SV=2	P05783	gLQAQIASSGLTVEVDAPk	1	iTRAQ4plex (+144), iTRAQ4plex (+144)	40.19	0.2678	0.04495	2.384e-07
iTRAQ	Keratin, type I cytoskeletal 18 OS=Homo sapiens GN=KRT18 PE=1 SV=2	P05783	lASYLDR	0.9	iTRAQ4plex (+144)	20.02	0.5115	-1.094	0
iTRAQ	Keratin, type I cytoskeletal 18 OS=Homo sapiens GN=KRT18 PE=1 SV=2	P05783	lEAEIATYR	0.94	iTRAQ4plex (+144)	28.3	0.4663	-0.4583	0
iTRAQ	Keratin, type I cytoskeletal 18 OS=Homo sapiens GN=KRT18 PE=1 SV=2	P05783	lLEDGEDFNLGDALDSSNSMQTIQk	1	iTRAQ4plex (+144), iTRAQ4plex (+144)	76.47	0.5463	-0.2154	0
iTRAQ	Keratin, type I cytoskeletal 18 OS=Homo sapiens GN=KRT18 PE=1 SV=2	P05783	lQLETEIEALk	1	iTRAQ4plex (+144), iTRAQ4plex (+144)	45.77	0.3	-0.1342	0
iTRAQ	Keratin, type I cytoskeletal 18 OS=Homo sapiens GN=KRT18 PE=1 SV=2	P05783	lQLETEIEALkEELLFMk	0.99	iTRAQ4plex (+144), iTRAQ4plex (+144), iTRAQ4plex (+144)	21.64	0.2083	-0.1662	0
iTRAQ	Keratin, type I cytoskeletal 18 OS=Homo sapiens GN=KRT18 PE=1 SV=2	P05783	nREELDk	0.9	iTRAQ4plex (+144), iTRAQ4plex (+144)	25.44	0.5424	-1.586	0
iTRAQ	Keratin, type I cytoskeletal 18 OS=Homo sapiens GN=KRT18 PE=1 SV=2	P05783	qAQEYEALLNIk	1	iTRAQ4plex (+144), iTRAQ4plex (+144)	27.7	0.5002	-0.1918	-1.192e-07
iTRAQ	Keratin, type I cytoskeletal 18 OS=Homo sapiens GN=KRT18 PE=1 SV=2	P05783	qSVENDIHGLR	0.97	iTRAQ4plex (+144)	20.32	0.2068	-0.3174	1.192e-07
iTRAQ	Keratin, type I cytoskeletal 18 OS=Homo sapiens GN=KRT18 PE=1 SV=2	P05783	qSVENDIHGLRk	0.96	iTRAQ4plex (+144), iTRAQ4plex (+144)	17.1	0.1659	-0.01851	0
iTRAQ	Keratin, type I cytoskeletal 18 OS=Homo sapiens GN=KRT18 PE=1 SV=2	P05783	rLLEDGEDFNLGDALDSSNSMQTIQk	1	iTRAQ4plex (+144), iTRAQ4plex (+144)	53.79	0.2767	-0.1703	0
iTRAQ	Keratin, type I cytoskeletal 18 OS=Homo sapiens GN=KRT18 PE=1 SV=2	P05783	rTVQSLEIDLDSMR	0.99	iTRAQ4plex (+144)	19.42	0.1243	0.6872	-5.96e-08
iTRAQ	Keratin, type I cytoskeletal 18 OS=Homo sapiens GN=KRT18 PE=1 SV=2	P05783	sLETENR	0.9	iTRAQ4plex (+144)	21.85	0.3964	-0.5319	0
iTRAQ	Keratin, type I cytoskeletal 18 OS=Homo sapiens GN=KRT18 PE=1 SV=2	P05783	sTFSTNYR	0.99	iTRAQ4plex (+144)	29.56	1.053	-1.242	0
iTRAQ	Keratin, type I cytoskeletal 18 OS=Homo sapiens GN=KRT18 PE=1 SV=2	P05783	tVQSLEIDLDSMR	1	iTRAQ4plex (+144)	25.96	0.2873	-0.1085	0
iTRAQ	Keratin, type I cytoskeletal 18 OS=Homo sapiens GN=KRT18 PE=1 SV=2	P05783	vIDDTNITR	0.92	iTRAQ4plex (+144)	20.05	0.2439	-0.1743	-1.192e-07
iTRAQ	Keratin, type I cytoskeletal 18 OS=Homo sapiens GN=KRT18 PE=1 SV=2	P05783	vkLEAEIATYR	0.94	iTRAQ4plex (+144), iTRAQ4plex (+144)	14.8	0.2162	-0.4456	0
iTRAQ	Keratin, type I cytoskeletal 18 OS=Homo sapiens GN=KRT18 PE=1 SV=2	P05783	vkYETELAMR	0.99	iTRAQ4plex (+144), iTRAQ4plex (+144)	23.48	0.2842	-0.4727	-1.192e-07
iTRAQ	Keratin, type I cytoskeletal 18 OS=Homo sapiens GN=KRT18 PE=1 SV=2	P05783	vVSETNDTk	0.99	iTRAQ4plex (+144), iTRAQ4plex (+144)	27.31	0.6767	-0.6668	-1.192e-07
iTRAQ	Keratin, type I cytoskeletal 18 OS=Homo sapiens GN=KRT18 PE=1 SV=2	P05783	yALQMEQLNGILLHLESELAQTR	0.89	iTRAQ4plex (+144)	12.23	0.1975	0.07709	5.96e-08
iTRAQ	Keratin, type I cytoskeletal 18 OS=Homo sapiens GN=KRT18 PE=1 SV=2	P05783	yETELAMR	0.99	iTRAQ4plex (+144)	27.41	0.3455	-0.211	-1.192e-07
iTRAQ	Keratin, type I cytoskeletal 18 OS=Homo sapiens GN=KRT18 PE=1 SV=2	P05783	yWSQQIEESTTVVTTQSAEVGAAETTLTELR	1	iTRAQ4plex (+144)	35.43	0.2758	-0.2215	0
iTRAQ	Keratin, type I cytoskeletal 18 OS=Homo sapiens GN=KRT18 PE=1 SV=2	P05783	yWSQQIEESTTVVTTQSAEVGAAETTLTELR	1	iTRAQ4plex (+144), iTRAQ4plex (+144)	28.44	0.7639	-0.2393	0
iTRAQ	Fatty acid synthase OS=Homo sapiens GN=FASN PE=1 SV=3	P49327	aAEQYTPk	0.9	iTRAQ4plex (+144), iTRAQ4plex (+144)	17.36	0.2612	-0.2071	0
iTRAQ	Fatty acid synthase OS=Homo sapiens GN=FASN PE=1 SV=3	P49327	aALQEELQLck	0.98	iTRAQ4plex (+144), Carbamidomethyl (+57), iTRAQ4plex (+144)	29.01	0.251	-0.08405	0
iTRAQ	Fatty acid synthase OS=Homo sapiens GN=FASN PE=1 SV=3	P49327	acLDTAVENMPSLk	0.99	iTRAQ4plex (+144), Carbamidomethyl (+57), iTRAQ4plex (+144)	21.98	0.154	-0.1543	-1.192e-07
iTRAQ	Fatty acid synthase OS=Homo sapiens GN=FASN PE=1 SV=3	P49327	aDEASELAcPTPk	1	iTRAQ4plex (+144), Carbamidomethyl (+57), iTRAQ4plex (+144)	80.08	0.4567	-0.03244	-1.192e-07
iTRAQ	Fatty acid synthase OS=Homo sapiens GN=FASN PE=1 SV=3	P49327	aFDTAGNGYcR	0.98	iTRAQ4plex (+144), Carbamidomethyl (+57)	20.81	0.1795	-0.03009	0
iTRAQ	Fatty acid synthase OS=Homo sapiens GN=FASN PE=1 SV=3	P49327	aFEVSENGNLVVSGk	0.94	iTRAQ4plex (+144), iTRAQ4plex (+144)	23.81	0.1448	-0.05816	0
iTRAQ	Fatty acid synthase OS=Homo sapiens GN=FASN PE=1 SV=3	P49327	aGLYGLPR	0.95	iTRAQ4plex (+144)	17.56	0.703	-1.097	0
iTRAQ	Fatty acid synthase OS=Homo sapiens GN=FASN PE=1 SV=3	P49327	aLGLGVEQLPVVFEDVVLHQATILPk	0.99	iTRAQ4plex (+144), iTRAQ4plex (+144)	18.27	0.1005	-0.4305	0
iTRAQ	Fatty acid synthase OS=Homo sapiens GN=FASN PE=1 SV=3	P49327	aQVADVVVSR	1	iTRAQ4plex (+144)	51.1	0.3667	-0.3967	1.192e-07
iTRAQ	Fatty acid synthase OS=Homo sapiens GN=FASN PE=1 SV=3	P49327	cPPGVVPAcHNSk	1	Carbamidomethyl (+57), iTRAQ4plex (+144), Carbamidomethyl (+57), iTRAQ4plex (+144)	46.83	-0.133	-0.0332	0
iTRAQ	Fatty acid synthase OS=Homo sapiens GN=FASN PE=1 SV=3	P49327	cTVFHGAQVEDAFR	1	Carbamidomethyl (+57), iTRAQ4plex (+144)	50.51	0.04488	-0.08264	0
iTRAQ	Fatty acid synthase OS=Homo sapiens GN=FASN PE=1 SV=3	P49327	cVLLSNLSSTSHVPEVDPGSAELQk	1	Carbamidomethyl (+57), iTRAQ4plex (+144), iTRAQ4plex (+144)	61.26	-0.3669	-0.6278	0
iTRAQ	Fatty acid synthase OS=Homo sapiens GN=FASN PE=1 SV=3	P49327	dGAWGAFR	0.92	iTRAQ4plex (+144)	17.93	0.2053	0.02199	1.192e-07
iTRAQ	Fatty acid synthase OS=Homo sapiens GN=FASN PE=1 SV=3	P49327	dGLLENQTPEFFQDVckPk	1	iTRAQ4plex (+144), Carbamidomethyl (+57), iTRAQ4plex (+144), iTRAQ4plex (+144)	80.37	0.4597	-0.03327	0
iTRAQ	Fatty acid synthase OS=Homo sapiens GN=FASN PE=1 SV=3	P49327	dGVVRPLk	0.99	iTRAQ4plex (+144), iTRAQ4plex (+144)	31.58	0.02241	-0.1924	0
iTRAQ	Fatty acid synthase OS=Homo sapiens GN=FASN PE=1 SV=3	P49327	dIMLATGk	0.99	iTRAQ4plex (+144), iTRAQ4plex (+144)	39.45	0.163	-0.1998	1.192e-07
iTRAQ	Fatty acid synthase OS=Homo sapiens GN=FASN PE=1 SV=3	P49327	dPETLVGYSMVGcQR	1	iTRAQ4plex (+144), Carbamidomethyl (+57)	66.32	-0.003865	-0.01286	0
iTRAQ	Fatty acid synthase OS=Homo sapiens GN=FASN PE=1 SV=3	P49327	dPSQQELPR	1	iTRAQ4plex (+144)	31.17	0.2424	0.08809	1.192e-07
iTRAQ	Fatty acid synthase OS=Homo sapiens GN=FASN PE=1 SV=3	P49327	dTSFEQHVLWHTGGk	0.94	iTRAQ4plex (+144), iTRAQ4plex (+144)	14.36	0.01821	-0.00794	0
iTRAQ	Fatty acid synthase OS=Homo sapiens GN=FASN PE=1 SV=3	P49327	eAHLPPGAMAAVGLSWEEck	1	iTRAQ4plex (+144), Carbamidomethyl (+57), iTRAQ4plex (+144)	36.39	0.367	0.1189	0
iTRAQ	Fatty acid synthase OS=Homo sapiens GN=FASN PE=1 SV=3	P49327	eDGLAQQQTQLNLR	1	iTRAQ4plex (+144)	52.93	0.1809	0.07215	0
iTRAQ	Fatty acid synthase OS=Homo sapiens GN=FASN PE=1 SV=3	P49327	eGGFLLLHTLLR	1	iTRAQ4plex (+144)	26.33	0.1095	0.2264	0
iTRAQ	Fatty acid synthase OS=Homo sapiens GN=FASN PE=1 SV=3	P49327	eQGVTFPSGDIQEQLIR	1	iTRAQ4plex (+144)	60.25	0.3733	-0.01474	0
iTRAQ	Fatty acid synthase OS=Homo sapiens GN=FASN PE=1 SV=3	P49327	fcFTPHTEEGcLSER	0.99	iTRAQ4plex (+144), Carbamidomethyl (+57), Carbamidomethyl (+57)	24.8	0.04055	-0.142	-1.192e-07
iTRAQ	Fatty acid synthase OS=Homo sapiens GN=FASN PE=1 SV=3	P49327	gDLSSIR	0.9	iTRAQ4plex (+144)	43.72	-0.03634	-0.2301	0
iTRAQ	Fatty acid synthase OS=Homo sapiens GN=FASN PE=1 SV=3	P49327	gILADEDSSRPVWLk	1	iTRAQ4plex (+144), iTRAQ4plex (+144)	68.73	0.3725	0.1686	0
iTRAQ	Fatty acid synthase OS=Homo sapiens GN=FASN PE=1 SV=3	P49327	gNAGQSNYGFANSAMER	1	iTRAQ4plex (+144)	37.07	0.07054	0.1291	0
iTRAQ	Fatty acid synthase OS=Homo sapiens GN=FASN PE=1 SV=3	P49327	gTHTGVWVGVSGSETSEALSR	0.92	iTRAQ4plex (+144)	19.21	0.09241	0.0624	0
iTRAQ	Fatty acid synthase OS=Homo sapiens GN=FASN PE=1 SV=3	P49327	gTPLISPLIk	1	iTRAQ4plex (+144), iTRAQ4plex (+144)	26.07	0.1706	-0.3474	5.96e-08
iTRAQ	Fatty acid synthase OS=Homo sapiens GN=FASN PE=1 SV=3	P49327	gVDLVLNSLAEEk	0.97	iTRAQ4plex (+144), iTRAQ4plex (+144)	25.35	0.04378	-0.1764	0
iTRAQ	Fatty acid synthase OS=Homo sapiens GN=FASN PE=1 SV=3	P49327	gYAVLGGER	1	iTRAQ4plex (+144)	41.88	0.3591	-0.3677	0
iTRAQ	Fatty acid synthase OS=Homo sapiens GN=FASN PE=1 SV=3	P49327	gYDYGPHFQGILEASLEGDSGR	0.98	iTRAQ4plex (+144)	37.41	0.04576	0.07908	0
iTRAQ	Fatty acid synthase OS=Homo sapiens GN=FASN PE=1 SV=3	P49327	hFLLEEDkPEEPTAHAFVSTLTR	0.99	iTRAQ4plex (+144), iTRAQ4plex (+144)	26.96	0.08386	-0.175	0
iTRAQ	Fatty acid synthase OS=Homo sapiens GN=FASN PE=1 SV=3	P49327	hGLYLPTR	0.89	iTRAQ4plex (+144)	21.8	0.1153	-0.5977	0
iTRAQ	Fatty acid synthase OS=Homo sapiens GN=FASN PE=1 SV=3	P49327	kLQELSSk	0.92	iTRAQ4plex (+144), iTRAQ4plex (+144), iTRAQ4plex (+144)	15.85	-0.0899	-0.3223	-1.192e-07
iTRAQ	Fatty acid synthase OS=Homo sapiens GN=FASN PE=1 SV=3	P49327	lGMLSPEGTck	1	iTRAQ4plex (+144), Carbamidomethyl (+57), iTRAQ4plex (+144)	36.26	0.3118	-0.2099	0
iTRAQ	Fatty acid synthase OS=Homo sapiens GN=FASN PE=1 SV=3	P49327	lLLEVTYEAIVDGGINPDSLR	1	iTRAQ4plex (+144)	56.21	0.5434	-0.5584	0
iTRAQ	Fatty acid synthase OS=Homo sapiens GN=FASN PE=1 SV=3	P49327	lQELSSk	0.9	iTRAQ4plex (+144), iTRAQ4plex (+144)	36.4	0.1314	-0.2281	1.192e-07
iTRAQ	Fatty acid synthase OS=Homo sapiens GN=FASN PE=1 SV=3	P49327	lQVVDQPLPVR	1	iTRAQ4plex (+144)	33.54	0.2099	-0.02346	-1.192e-07
iTRAQ	Fatty acid synthase OS=Homo sapiens GN=FASN PE=1 SV=3	P49327	lSPDAIPGk	1	iTRAQ4plex (+144), iTRAQ4plex (+144)	32.56	0.3424	-0.2578	0
iTRAQ	Fatty acid synthase OS=Homo sapiens GN=FASN PE=1 SV=3	P49327	lYTLQDk	0.9	iTRAQ4plex (+144), iTRAQ4plex (+144)	20.82	0.1658	-0.2993	0
iTRAQ	Fatty acid synthase OS=Homo sapiens GN=FASN PE=1 SV=3	P49327	qELSFAAR	0.98	iTRAQ4plex (+144)	29.95	0.1322	-0.1122	0
iTRAQ	Fatty acid synthase OS=Homo sapiens GN=FASN PE=1 SV=3	P49327	qEPLLIGSTk	1	iTRAQ4plex (+144), iTRAQ4plex (+144)	39.54	0.3079	-0.03392	0
iTRAQ	Fatty acid synthase OS=Homo sapiens GN=FASN PE=1 SV=3	P49327	qGVQVQVSTSNISSLEGAR	0.99	iTRAQ4plex (+144)	27.22	0.09198	-0.2257	0
iTRAQ	Fatty acid synthase OS=Homo sapiens GN=FASN PE=1 SV=3	P49327	qQEQQVPILEk	0.99	iTRAQ4plex (+144), iTRAQ4plex (+144)	22.63	-0.2633	0.06773	0
iTRAQ	Fatty acid synthase OS=Homo sapiens GN=FASN PE=1 SV=3	P49327	qVQPEGPYR	1	iTRAQ4plex (+144)	31.63	0.251	-0.05427	0
iTRAQ	Fatty acid synthase OS=Homo sapiens GN=FASN PE=1 SV=3	P49327	rPTPQDSPIFLPVDDTSFR	1	iTRAQ4plex (+144)	30.65	0.1126	0.1503	0
iTRAQ	Fatty acid synthase OS=Homo sapiens GN=FASN PE=1 SV=3	P49327	sDEAVkPFGLk	0.99	iTRAQ4plex (+144), iTRAQ4plex (+144), iTRAQ4plex (+144)	24.65	0.4923	0.1389	1.192e-07
iTRAQ	Fatty acid synthase OS=Homo sapiens GN=FASN PE=1 SV=3	P49327	sLYQSAGVAPESFEYIEAHGTGTk	1	iTRAQ4plex (+144), iTRAQ4plex (+144)	71.37	0.2407	-0.1244	0
iTRAQ	Fatty acid synthase OS=Homo sapiens GN=FASN PE=1 SV=3	P49327	sLYQSAGVAPESFEyIEAHGTGTk	1	iTRAQ4plex (+144), iTRAQ4plex (+144), iTRAQ4plex (+144)	33.27	0.6535	0.4255	0
iTRAQ	Fatty acid synthase OS=Homo sapiens GN=FASN PE=1 SV=3	P49327	sNMGHPEPASGLAALAk	1	iTRAQ4plex (+144), iTRAQ4plex (+144)	36.65	0.2109	-0.1804	0
iTRAQ	Fatty acid synthase OS=Homo sapiens GN=FASN PE=1 SV=3	P49327	tGGAYGEDLGADYNLSQVcDGk	1	iTRAQ4plex (+144), Carbamidomethyl (+57), iTRAQ4plex (+144)	99.84	0.2748	0.1418	0
iTRAQ	Fatty acid synthase OS=Homo sapiens GN=FASN PE=1 SV=3	P49327	tGTVSLEVR	1	iTRAQ4plex (+144)	35.31	0.1709	-0.1805	0
iTRAQ	Fatty acid synthase OS=Homo sapiens GN=FASN PE=1 SV=3	P49327	vFTTVGSAEk	0.99	iTRAQ4plex (+144), iTRAQ4plex (+144)	24.02	0.0918	-0.2748	-1.192e-07
iTRAQ	Fatty acid synthase OS=Homo sapiens GN=FASN PE=1 SV=3	P49327	vGDPQELNGITR	1	iTRAQ4plex (+144)	48.37	0.06655	-0.1239	0
iTRAQ	Fatty acid synthase OS=Homo sapiens GN=FASN PE=1 SV=3	P49327	vLEALLPLk	0.91	iTRAQ4plex (+144), iTRAQ4plex (+144)	10.97	-0.05582	-0.01617	0
iTRAQ	Fatty acid synthase OS=Homo sapiens GN=FASN PE=1 SV=3	P49327	vSVHVIEGDHR	0.99	iTRAQ4plex (+144)	28.69	0.2206	-0.3154	0
iTRAQ	Fatty acid synthase OS=Homo sapiens GN=FASN PE=1 SV=3	P49327	vTAIHIDPATHR	0.89	iTRAQ4plex (+144)	18	0.1111	-0.3833	-1.192e-07
iTRAQ	Fatty acid synthase OS=Homo sapiens GN=FASN PE=1 SV=3	P49327	vTQQGLk	0.9	iTRAQ4plex (+144), iTRAQ4plex (+144)	34.72	0.4376	-0.2704	1.192e-07
iTRAQ	Fatty acid synthase OS=Homo sapiens GN=FASN PE=1 SV=3	P49327	vVVQVLAEEPEAVLk	1	iTRAQ4plex (+144), iTRAQ4plex (+144)	51.48	0.1154	-0.137	0
iTRAQ	Fatty acid synthase OS=Homo sapiens GN=FASN PE=1 SV=3	P49327	vYATILNAGTNTDGFk	0.94	iTRAQ4plex (+144), iTRAQ4plex (+144)	16.09	0.6459	0.224	0
iTRAQ	Fatty acid synthase OS=Homo sapiens GN=FASN PE=1 SV=3	P49327	vYQWDDPDPR	1	iTRAQ4plex (+144)	27.16	0.2345	0.06239	0
iTRAQ	Fatty acid synthase OS=Homo sapiens GN=FASN PE=1 SV=3	P49327	wDHSLAWDVPAAEDFPNGSGSPSAAIYNIDTSSESPDHYLVDHTLDGR	1	iTRAQ4plex (+144)	28.2	-1.744	-1.031	0
iTRAQ	Fatty acid synthase OS=Homo sapiens GN=FASN PE=1 SV=3	P49327	ySGTLNLDR	1	iTRAQ4plex (+144)	33.37	0.3317	0.1527	-1.192e-07
iTRAQ	Keratin, type II cytoskeletal 8 OS=Homo sapiens GN=KRT8 PE=1 SV=7	P05787	aEAESMYQIk	1	iTRAQ4plex (+144), iTRAQ4plex (+144)	38.3	0.241	-0.2822	1.192e-07
iTRAQ	Keratin, type II cytoskeletal 8 OS=Homo sapiens GN=KRT8 PE=1 SV=7	P05787	aSLEAAIADAEQR	1	iTRAQ4plex (+144)	59.73	0.2574	-0.03457	0
iTRAQ	Keratin, type II cytoskeletal 8 OS=Homo sapiens GN=KRT8 PE=1 SV=7	P05787	aSLEAAIADAEQRGELAIk	0.99	iTRAQ4plex (+144), iTRAQ4plex (+144)	21.65	-0.02194	0.242	0
iTRAQ	Keratin, type II cytoskeletal 8 OS=Homo sapiens GN=KRT8 PE=1 SV=7	P05787	dVDEAYMNk	1	iTRAQ4plex (+144), iTRAQ4plex (+144)	32.79	0.08845	0.02742	0
iTRAQ	Keratin, type II cytoskeletal 8 OS=Homo sapiens GN=KRT8 PE=1 SV=7	P05787	dVDEAYMNkVELESR	0.91	iTRAQ4plex (+144), iTRAQ4plex (+144)	20.32	0.4091	-0.3579	0
iTRAQ	Keratin, type II cytoskeletal 8 OS=Homo sapiens GN=KRT8 PE=1 SV=7	P05787	eLQSQISDTSVVLSMDNSR	0.98	iTRAQ4plex (+144)	27.1	0.1651	0.05353	0
iTRAQ	Keratin, type II cytoskeletal 8 OS=Homo sapiens GN=KRT8 PE=1 SV=7	P05787	iSSSSFSR	0.99	iTRAQ4plex (+144)	35.17	0.5276	-0.2196	0
iTRAQ	Keratin, type II cytoskeletal 8 OS=Homo sapiens GN=KRT8 PE=1 SV=7	P05787	kDVDEAYMNk	1	iTRAQ4plex (+144), iTRAQ4plex (+144), iTRAQ4plex (+144)	40.58	0.2438	0.001838	0
iTRAQ	Keratin, type II cytoskeletal 8 OS=Homo sapiens GN=KRT8 PE=1 SV=7	P05787	lEAELGNMQGLVEDFk	0.98	iTRAQ4plex (+144), iTRAQ4plex (+144)	109.62	0.1017	0.1304	-1.192e-07
iTRAQ	Keratin, type II cytoskeletal 8 OS=Homo sapiens GN=KRT8 PE=1 SV=7	P05787	lEGLTDEINFLR	0.9	iTRAQ4plex (+144)	13.08	0.2513	0.09721	0
iTRAQ	Keratin, type II cytoskeletal 8 OS=Homo sapiens GN=KRT8 PE=1 SV=7	P05787	lESGMQNMSIHTk	1	iTRAQ4plex (+144), iTRAQ4plex (+144)	29.11	0.05202	-0.136	-1.192e-07
iTRAQ	Keratin, type II cytoskeletal 8 OS=Homo sapiens GN=KRT8 PE=1 SV=7	P05787	lQAEIEGLk	0.99	iTRAQ4plex (+144), iTRAQ4plex (+144)	25.23	0.1878	-0.2785	0
iTRAQ	Keratin, type II cytoskeletal 8 OS=Homo sapiens GN=KRT8 PE=1 SV=7	P05787	lSELEAALQR	0.99	iTRAQ4plex (+144)	28.5	0.2107	-0.1622	0
iTRAQ	Keratin, type II cytoskeletal 8 OS=Homo sapiens GN=KRT8 PE=1 SV=7	P05787	lVSESSDVLPk	0.95	iTRAQ4plex (+144), iTRAQ4plex (+144)	31.78	0.4717	-0.3712	-1.192e-07
iTRAQ	Keratin, type II cytoskeletal 8 OS=Homo sapiens GN=KRT8 PE=1 SV=7	P05787	qLETLGQEk	1	iTRAQ4plex (+144), iTRAQ4plex (+144)	58.57	-0.02739	-0.2108	0
iTRAQ	Keratin, type II cytoskeletal 8 OS=Homo sapiens GN=KRT8 PE=1 SV=7	P05787	qLYEEEIR	0.94	iTRAQ4plex (+144)	19.23	0.1518	-0.04945	-1.192e-07
iTRAQ	Keratin, type II cytoskeletal 8 OS=Homo sapiens GN=KRT8 PE=1 SV=7	P05787	rQLETLGQEk	1	iTRAQ4plex (+144), iTRAQ4plex (+144)	41.29	0.5495	0.1068	0
iTRAQ	Keratin, type II cytoskeletal 8 OS=Homo sapiens GN=KRT8 PE=1 SV=7	P05787	rTEMENEFVLIk	0.99	iTRAQ4plex (+144), iTRAQ4plex (+144)	21.67	0.01633	0.1482	0
iTRAQ	Keratin, type II cytoskeletal 8 OS=Homo sapiens GN=KRT8 PE=1 SV=7	P05787	sLDMDSIIAEVk	0.98	iTRAQ4plex (+144), iTRAQ4plex (+144)	18.62	0.3304	0.02677	-1.192e-07
iTRAQ	Keratin, type II cytoskeletal 8 OS=Homo sapiens GN=KRT8 PE=1 SV=7	P05787	sNMDNMFESYINNLR	0.9	iTRAQ4plex (+144)	14.59	0.08323	0.01383	0
iTRAQ	Keratin, type II cytoskeletal 8 OS=Homo sapiens GN=KRT8 PE=1 SV=7	P05787	sNMDNMFESYINNLRR	0.98	iTRAQ4plex (+144)	16.78	-0.04138	-0.1562	0
iTRAQ	Keratin, type II cytoskeletal 8 OS=Homo sapiens GN=KRT8 PE=1 SV=7	P05787	sYTSGPGSR	1	iTRAQ4plex (+144)	30.75	0.6975	-0.04264	0
iTRAQ	Keratin, type II cytoskeletal 8 OS=Homo sapiens GN=KRT8 PE=1 SV=7	P05787	tEISEMNR	0.99	iTRAQ4plex (+144)	31.89	0.596	0.2069	1.192e-07
iTRAQ	Keratin, type II cytoskeletal 8 OS=Homo sapiens GN=KRT8 PE=1 SV=7	P05787	tEMENEFVLIk	1	iTRAQ4plex (+144), iTRAQ4plex (+144)	36.52	0.2063	0.02261	-1.192e-07
iTRAQ	Keratin, type II cytoskeletal 8 OS=Homo sapiens GN=KRT8 PE=1 SV=7	P05787	tEMENEFVLIkk	1	iTRAQ4plex (+144), iTRAQ4plex (+144), iTRAQ4plex (+144)	34.18	0.6481	-0.3858	0
iTRAQ	Keratin, type II cytoskeletal 8 OS=Homo sapiens GN=KRT8 PE=1 SV=7	P05787	tkTEISEMNR	1	iTRAQ4plex (+144), iTRAQ4plex (+144)	30.51	-0.08176	-0.2283	0
iTRAQ	Keratin, type II cytoskeletal 8 OS=Homo sapiens GN=KRT8 PE=1 SV=7	P05787	vGSSNFR	0.9	iTRAQ4plex (+144)	27.7	0.2985	-0.4962	1.192e-07
iTRAQ	Keratin, type II cytoskeletal 8 OS=Homo sapiens GN=KRT8 PE=1 SV=7	P05787	vSTSGPR	0.9	iTRAQ4plex (+144)	23.1	0.6228	-0.5644	0
iTRAQ	Keratin, type II cytoskeletal 8 OS=Homo sapiens GN=KRT8 PE=1 SV=7	P05787	yEELQSLAGk	0.92	iTRAQ4plex (+144), iTRAQ4plex (+144)	26.43	0.2773	-0.03897	-2.384e-07
iTRAQ	Endoplasmin OS=Homo sapiens GN=HSP90B1 PE=1 SV=1	P14625	dISTNYYASQk	1	iTRAQ4plex (+144), iTRAQ4plex (+144)	72.63	-0.1752	0.4313	0
iTRAQ	Endoplasmin OS=Homo sapiens GN=HSP90B1 PE=1 SV=1	P14625	eAESSPFVER	0.99	iTRAQ4plex (+144)	19.99	-0.2861	0.3711	1.192e-07
iTRAQ	Endoplasmin OS=Homo sapiens GN=HSP90B1 PE=1 SV=1	P14625	eAVEkEFEPLLNWMk	0.98	iTRAQ4plex (+144), iTRAQ4plex (+144), iTRAQ4plex (+144)	19.7	0.4631	1.242	-5.96e-08
iTRAQ	Endoplasmin OS=Homo sapiens GN=HSP90B1 PE=1 SV=1	P14625	eEASDYLELDTIk	0.96	iTRAQ4plex (+144), iTRAQ4plex (+144)	24.79	0.06959	0.4755	-1.192e-07
iTRAQ	Endoplasmin OS=Homo sapiens GN=HSP90B1 PE=1 SV=1	P14625	eEEAIQLDGLNASQIR	0.92	iTRAQ4plex (+144)	20.84	-0.0164	0.2607	0
iTRAQ	Endoplasmin OS=Homo sapiens GN=HSP90B1 PE=1 SV=1	P14625	eFEPLLNWMk	0.89	iTRAQ4plex (+144), iTRAQ4plex (+144)	24.46	-0.5454	0.3155	0
iTRAQ	Endoplasmin OS=Homo sapiens GN=HSP90B1 PE=1 SV=1	P14625	eVEEDEYk	0.99	iTRAQ4plex (+144), iTRAQ4plex (+144)	46.85	0.3172	-0.5501	0
iTRAQ	Endoplasmin OS=Homo sapiens GN=HSP90B1 PE=1 SV=1	P14625	fAFQAEVNR	0.99	iTRAQ4plex (+144)	27.8	0.06064	0.01931	1.192e-07
iTRAQ	Endoplasmin OS=Homo sapiens GN=HSP90B1 PE=1 SV=1	P14625	fQSSHHPTDITSLDQYVER	0.98	iTRAQ4plex (+144)	18.75	-0.7023	0.1092	0
iTRAQ	Endoplasmin OS=Homo sapiens GN=HSP90B1 PE=1 SV=1	P14625	fQSSHHPTDITSLDQyVER	0.94	iTRAQ4plex (+144), iTRAQ4plex (+144)	13.39	-0.6553	0.1269	0
iTRAQ	Endoplasmin OS=Homo sapiens GN=HSP90B1 PE=1 SV=1	P14625	gTTITLVLk	0.95	iTRAQ4plex (+144), iTRAQ4plex (+144)	19.8	0.2434	0.3375	0
iTRAQ	Endoplasmin OS=Homo sapiens GN=HSP90B1 PE=1 SV=1	P14625	gVVDSDDLPLNVSR	1	iTRAQ4plex (+144)	53.94	-0.2705	0.3361	1.192e-07
iTRAQ	Endoplasmin OS=Homo sapiens GN=HSP90B1 PE=1 SV=1	P14625	gYEVIYLTEPVDEYcIQALPEFDGk	1	iTRAQ4plex (+144), Carbamidomethyl (+57), iTRAQ4plex (+144)	26.42	-0.2207	0.4529	0
iTRAQ	Endoplasmin OS=Homo sapiens GN=HSP90B1 PE=1 SV=1	P14625	gYEVIYLTEPVDEYcIQALPEFDGkR	0.99	iTRAQ4plex (+144), Carbamidomethyl (+57), iTRAQ4plex (+144)	22.29	-0.6014	0.3626	0
iTRAQ	Endoplasmin OS=Homo sapiens GN=HSP90B1 PE=1 SV=1	P14625	hNNDTQHIWESDSNEFSVIADPR	1	iTRAQ4plex (+144)	34.01	-0.08067	-0.4733	0
iTRAQ	Endoplasmin OS=Homo sapiens GN=HSP90B1 PE=1 SV=1	P14625	iADDkYNDTFWk	1	iTRAQ4plex (+144), iTRAQ4plex (+144), iTRAQ4plex (+144)	57.12	-0.2207	0.4242	1.192e-07
iTRAQ	Endoplasmin OS=Homo sapiens GN=HSP90B1 PE=1 SV=1	P14625	kEAESSPFVER	1	iTRAQ4plex (+144), iTRAQ4plex (+144)	42.23	-0.5634	0.06848	1.192e-07
iTRAQ	Endoplasmin OS=Homo sapiens GN=HSP90B1 PE=1 SV=1	P14625	kGYEVIYLTEPVDEYcIQALPEFDGk	0.95	iTRAQ4plex (+144), iTRAQ4plex (+144), Carbamidomethyl (+57), iTRAQ4plex (+144)	21.46	-0.1219	0.7372	0
iTRAQ	Endoplasmin OS=Homo sapiens GN=HSP90B1 PE=1 SV=1	P14625	kGYEVIYLTEPVDEYcIQALPEFDGkR	0.93	iTRAQ4plex (+144), iTRAQ4plex (+144), Carbamidomethyl (+57), iTRAQ4plex (+144)	16.54	-0.2204	0.8389	0
iTRAQ	Endoplasmin OS=Homo sapiens GN=HSP90B1 PE=1 SV=1	P14625	lISLTDENALSGNEELTVk	1	iTRAQ4plex (+144), iTRAQ4plex (+144)	52.06	-0.2797	0.2686	0
iTRAQ	Endoplasmin OS=Homo sapiens GN=HSP90B1 PE=1 SV=1	P14625	lSLNIDPDAk	1	iTRAQ4plex (+144), iTRAQ4plex (+144)	36.03	-0.1534	0.2462	-1.192e-07
iTRAQ	Endoplasmin OS=Homo sapiens GN=HSP90B1 PE=1 SV=1	P14625	nLGTIAk	0.9	iTRAQ4plex (+144), iTRAQ4plex (+144)	23.58	-0.5089	0.2735	1.192e-07
iTRAQ	Endoplasmin OS=Homo sapiens GN=HSP90B1 PE=1 SV=1	P14625	nLLHVTDTGVGMTR	0.91	iTRAQ4plex (+144)	20.66	-0.436	0.1557	-1.192e-07
iTRAQ	Endoplasmin OS=Homo sapiens GN=HSP90B1 PE=1 SV=1	P14625	sGTSEFLNk	1	iTRAQ4plex (+144), iTRAQ4plex (+144)	47.24	-0.05043	0.5121	0
iTRAQ	Endoplasmin OS=Homo sapiens GN=HSP90B1 PE=1 SV=1	P14625	sGYLLPDTk	0.99	iTRAQ4plex (+144), iTRAQ4plex (+144)	30.21	0.2158	-0.02328	-1.192e-07
iTRAQ	Endoplasmin OS=Homo sapiens GN=HSP90B1 PE=1 SV=1	P14625	sILFVPTSAPR	0.99	iTRAQ4plex (+144)	37.13	0.5088	0.8392	0
iTRAQ	Endoplasmin OS=Homo sapiens GN=HSP90B1 PE=1 SV=1	P14625	tDDEVVQR	0.99	iTRAQ4plex (+144)	25.87	0.1691	-0.26	1.192e-07
iTRAQ	Endoplasmin OS=Homo sapiens GN=HSP90B1 PE=1 SV=1	P14625	tDDEVVQREEEAIQLDGLNASQIR	1	iTRAQ4plex (+144)	34.47	-0.3245	0.194	0
iTRAQ	Endoplasmin OS=Homo sapiens GN=HSP90B1 PE=1 SV=1	P14625	tETVEEPMEEEEAAk	1	iTRAQ4plex (+144), iTRAQ4plex (+144)	39.65	0.06214	-0.2421	0
iTRAQ	Endoplasmin OS=Homo sapiens GN=HSP90B1 PE=1 SV=1	P14625	tETVEEPMEEEEAAkEEk	1	iTRAQ4plex (+144), iTRAQ4plex (+144), iTRAQ4plex (+144)	58.04	0.2416	0.2773	0
iTRAQ	Endoplasmin OS=Homo sapiens GN=HSP90B1 PE=1 SV=1	P14625	vFITDDFHDMMPk	0.98	iTRAQ4plex (+144), iTRAQ4plex (+144)	17.93	-0.04906	0.5353	5.96e-08
iTRAQ	Spectrin beta chain, non-erythrocytic 1 OS=Homo sapiens GN=SPTBN1 PE=1 SV=2	Q01082	aELFTQScADLDk	1	iTRAQ4plex (+144), Carbamidomethyl (+57), iTRAQ4plex (+144)	45.08	0.3481	-0.1399	0
iTRAQ	Spectrin beta chain, non-erythrocytic 1 OS=Homo sapiens GN=SPTBN1 PE=1 SV=2	Q01082	aFEDEMSGR	1	iTRAQ4plex (+144)	37.11	0.07877	-0.1509	0
iTRAQ	Spectrin beta chain, non-erythrocytic 1 OS=Homo sapiens GN=SPTBN1 PE=1 SV=2	Q01082	akDEQSAVSMLk	1	iTRAQ4plex (+144), iTRAQ4plex (+144), iTRAQ4plex (+144)	79.16	0.2533	-0.1537	0
iTRAQ	Spectrin beta chain, non-erythrocytic 1 OS=Homo sapiens GN=SPTBN1 PE=1 SV=2	Q01082	aLVADSHPESER	1	iTRAQ4plex (+144)	64.41	0.1444	-0.3168	1.192e-07
iTRAQ	Spectrin beta chain, non-erythrocytic 1 OS=Homo sapiens GN=SPTBN1 PE=1 SV=2	Q01082	aQTLPTSVVTITSESSPGk	0.99	iTRAQ4plex (+144), iTRAQ4plex (+144)	24.39	0.3559	-0.128	0
iTRAQ	Spectrin beta chain, non-erythrocytic 1 OS=Homo sapiens GN=SPTBN1 PE=1 SV=2	Q01082	aQTLPTSVVTITSESSPGkR	1	iTRAQ4plex (+144), iTRAQ4plex (+144)	75.58	-0.2708	-0.2564	-5.96e-08
iTRAQ	Spectrin beta chain, non-erythrocytic 1 OS=Homo sapiens GN=SPTBN1 PE=1 SV=2	Q01082	dASVAEAWLLGQEPYLSSR	1	iTRAQ4plex (+144)	46.7	0.5365	0.2833	0
iTRAQ	Spectrin beta chain, non-erythrocytic 1 OS=Homo sapiens GN=SPTBN1 PE=1 SV=2	Q01082	dEQSAVSMLk	1	iTRAQ4plex (+144), iTRAQ4plex (+144)	34.64	0.4394	-0.2117	0
iTRAQ	Spectrin beta chain, non-erythrocytic 1 OS=Homo sapiens GN=SPTBN1 PE=1 SV=2	Q01082	dGMAFNALIHk	1	iTRAQ4plex (+144), iTRAQ4plex (+144)	37.63	0.07793	-0.05773	1.192e-07
iTRAQ	Spectrin beta chain, non-erythrocytic 1 OS=Homo sapiens GN=SPTBN1 PE=1 SV=2	Q01082	dLTSVMR	0.9	iTRAQ4plex (+144)	21.21	0.05328	-0.007017	0
iTRAQ	Spectrin beta chain, non-erythrocytic 1 OS=Homo sapiens GN=SPTBN1 PE=1 SV=2	Q01082	dLVAIEAk	0.99	iTRAQ4plex (+144), iTRAQ4plex (+144)	55.31	0.1591	-0.2014	0
iTRAQ	Spectrin beta chain, non-erythrocytic 1 OS=Homo sapiens GN=SPTBN1 PE=1 SV=2	Q01082	dMGEMVTQGQTDAQYMFLR	1	iTRAQ4plex (+144)	56.11	0.2324	-0.00225	-1.192e-07
iTRAQ	Spectrin beta chain, non-erythrocytic 1 OS=Homo sapiens GN=SPTBN1 PE=1 SV=2	Q01082	dQNTVETLQR	1	iTRAQ4plex (+144)	53.39	0.1927	-0.2331	0
iTRAQ	Spectrin beta chain, non-erythrocytic 1 OS=Homo sapiens GN=SPTBN1 PE=1 SV=2	Q01082	dTGNIGQER	1	iTRAQ4plex (+144)	34	0.2203	0.06704	0
iTRAQ	Spectrin beta chain, non-erythrocytic 1 OS=Homo sapiens GN=SPTBN1 PE=1 SV=2	Q01082	dVAEEIANYRPTLDTLHEQASALPQEHAESPDVR	1	iTRAQ4plex (+144)	28.6	0.1881	0.1155	0
iTRAQ	Spectrin beta chain, non-erythrocytic 1 OS=Homo sapiens GN=SPTBN1 PE=1 SV=2	Q01082	dVAEEIANyRPTLDTLHEQASALPQEHAESPDVR	0.93	iTRAQ4plex (+144), iTRAQ4plex (+144)	13.3	0.9536	-0.01827	0
iTRAQ	Spectrin beta chain, non-erythrocytic 1 OS=Homo sapiens GN=SPTBN1 PE=1 SV=2	Q01082	dVEDEILWVGER	0.9	iTRAQ4plex (+144)	17.64	-0.06374	-0.1998	0
iTRAQ	Spectrin beta chain, non-erythrocytic 1 OS=Homo sapiens GN=SPTBN1 PE=1 SV=2	Q01082	dVSSVELLMNNHQGIk	0.94	iTRAQ4plex (+144), iTRAQ4plex (+144)	14.58	0.25	-0.01604	0
iTRAQ	Spectrin beta chain, non-erythrocytic 1 OS=Homo sapiens GN=SPTBN1 PE=1 SV=2	Q01082	eAEkLESEHPDQAQAILSR	1	iTRAQ4plex (+144), iTRAQ4plex (+144)	63.9	-0.2586	-0.2405	0
iTRAQ	Spectrin beta chain, non-erythrocytic 1 OS=Homo sapiens GN=SPTBN1 PE=1 SV=2	Q01082	eASLGEASk	0.99	iTRAQ4plex (+144), iTRAQ4plex (+144)	26.12	0.2545	-0.1883	0
iTRAQ	Spectrin beta chain, non-erythrocytic 1 OS=Homo sapiens GN=SPTBN1 PE=1 SV=2	Q01082	eAVcEVALDYk	1	iTRAQ4plex (+144), Carbamidomethyl (+57), iTRAQ4plex (+144)	25.62	0.3207	-0.2386	0
iTRAQ	Spectrin beta chain, non-erythrocytic 1 OS=Homo sapiens GN=SPTBN1 PE=1 SV=2	Q01082	eGEDMIAEEHFGSEk	1	iTRAQ4plex (+144), iTRAQ4plex (+144)	59.14	0.208	-0.15	1.192e-07
iTRAQ	Spectrin beta chain, non-erythrocytic 1 OS=Homo sapiens GN=SPTBN1 PE=1 SV=2	Q01082	eIEELQSQAQALSQEGk	1	iTRAQ4plex (+144), iTRAQ4plex (+144)	41.93	0.9482	0.6391	0
iTRAQ	Spectrin beta chain, non-erythrocytic 1 OS=Homo sapiens GN=SPTBN1 PE=1 SV=2	Q01082	eIGQSVDEVEk	1	iTRAQ4plex (+144), iTRAQ4plex (+144)	75.21	0.1913	-0.3615	0
iTRAQ	Spectrin beta chain, non-erythrocytic 1 OS=Homo sapiens GN=SPTBN1 PE=1 SV=2	Q01082	eIQGHQPR	0.98	iTRAQ4plex (+144)	21.6	0.1298	-0.464	0
iTRAQ	Spectrin beta chain, non-erythrocytic 1 OS=Homo sapiens GN=SPTBN1 PE=1 SV=2	Q01082	eLEAENYHDIk	0.97	iTRAQ4plex (+144), iTRAQ4plex (+144)	18.8	0.226	-0.0959	0
iTRAQ	Spectrin beta chain, non-erythrocytic 1 OS=Homo sapiens GN=SPTBN1 PE=1 SV=2	Q01082	eMIDkWEDR	0.99	iTRAQ4plex (+144), iTRAQ4plex (+144)	19.6	0.1989	-0.1367	0
iTRAQ	Spectrin beta chain, non-erythrocytic 1 OS=Homo sapiens GN=SPTBN1 PE=1 SV=2	Q01082	eNEVLEAWk	1	iTRAQ4plex (+144), iTRAQ4plex (+144)	52.4	0.1621	-0.1635	0
iTRAQ	Spectrin beta chain, non-erythrocytic 1 OS=Homo sapiens GN=SPTBN1 PE=1 SV=2	Q01082	eQWANLEQLSAIR	0.97	iTRAQ4plex (+144)	21.53	0.1854	-0.339	0
iTRAQ	Spectrin beta chain, non-erythrocytic 1 OS=Homo sapiens GN=SPTBN1 PE=1 SV=2	Q01082	eQWLNNMQIPEk	0.95	iTRAQ4plex (+144), iTRAQ4plex (+144)	21.9	0.5256	-0.04671	0
iTRAQ	Spectrin beta chain, non-erythrocytic 1 OS=Homo sapiens GN=SPTBN1 PE=1 SV=2	Q01082	eVAELTR	0.9	iTRAQ4plex (+144)	31.22	0.2657	-0.2379	0
iTRAQ	Spectrin beta chain, non-erythrocytic 1 OS=Homo sapiens GN=SPTBN1 PE=1 SV=2	Q01082	eVDDLEQWIAER	1	iTRAQ4plex (+144)	68.41	0.2749	-0.3562	0
iTRAQ	Spectrin beta chain, non-erythrocytic 1 OS=Homo sapiens GN=SPTBN1 PE=1 SV=2	Q01082	eVVAGSHELGQDYEHVTMLQER	1	iTRAQ4plex (+144)	90.21	0.5045	0.2618	0
iTRAQ	Spectrin beta chain, non-erythrocytic 1 OS=Homo sapiens GN=SPTBN1 PE=1 SV=2	Q01082	fATDGEGYkPcDPQVIR	1	iTRAQ4plex (+144), iTRAQ4plex (+144), Carbamidomethyl (+57)	25.09	0.415	0.1736	1.192e-07
iTRAQ	Spectrin beta chain, non-erythrocytic 1 OS=Homo sapiens GN=SPTBN1 PE=1 SV=2	Q01082	fESLEPEMNNQASR	0.9	iTRAQ4plex (+144)	9.24	0.8477	0.3377	0
iTRAQ	Spectrin beta chain, non-erythrocytic 1 OS=Homo sapiens GN=SPTBN1 PE=1 SV=2	Q01082	gEQVSQNGLPAEQGSPR	1	iTRAQ4plex (+144)	48.36	0.1629	0.01312	0
iTRAQ	Spectrin beta chain, non-erythrocytic 1 OS=Homo sapiens GN=SPTBN1 PE=1 SV=2	Q01082	gVNASAQk	0.99	iTRAQ4plex (+144), iTRAQ4plex (+144)	34.95	0.06667	-0.1491	0
iTRAQ	Spectrin beta chain, non-erythrocytic 1 OS=Homo sapiens GN=SPTBN1 PE=1 SV=2	Q01082	hEVSASTQSTPASSR	1	iTRAQ4plex (+144)	60.94	-0.1451	-0.4361	0
iTRAQ	Spectrin beta chain, non-erythrocytic 1 OS=Homo sapiens GN=SPTBN1 PE=1 SV=2	Q01082	hkDVAEEIANYRPTLDTLHEQASALPQEHAESPDVR	0.9	iTRAQ4plex (+144), iTRAQ4plex (+144)	10.02	0.1646	0.3185	0
iTRAQ	Spectrin beta chain, non-erythrocytic 1 OS=Homo sapiens GN=SPTBN1 PE=1 SV=2	Q01082	hQAFMAELASNk	1	iTRAQ4plex (+144), iTRAQ4plex (+144)	28.96	0.04504	-0.1525	0
iTRAQ	Spectrin beta chain, non-erythrocytic 1 OS=Homo sapiens GN=SPTBN1 PE=1 SV=2	Q01082	hTLVEADIGIQAER	0.98	iTRAQ4plex (+144)	21.53	0.4667	0.3558	0
iTRAQ	Spectrin beta chain, non-erythrocytic 1 OS=Homo sapiens GN=SPTBN1 PE=1 SV=2	Q01082	hYASEEIk	0.99	iTRAQ4plex (+144), iTRAQ4plex (+144)	27.04	0.15	-0.6281	-1.192e-07
iTRAQ	Spectrin beta chain, non-erythrocytic 1 OS=Homo sapiens GN=SPTBN1 PE=1 SV=2	Q01082	iDDIFER	0.9	iTRAQ4plex (+144)	18.24	0.1564	-0.2366	0
iTRAQ	Spectrin beta chain, non-erythrocytic 1 OS=Homo sapiens GN=SPTBN1 PE=1 SV=2	Q01082	iLSSDDYGk	1	iTRAQ4plex (+144), iTRAQ4plex (+144)	55.62	0.2992	0.1484	0
iTRAQ	Spectrin beta chain, non-erythrocytic 1 OS=Homo sapiens GN=SPTBN1 PE=1 SV=2	Q01082	iNAVVETGR	0.96	iTRAQ4plex (+144)	28.01	0.3562	-0.1661	1.192e-07
iTRAQ	Spectrin beta chain, non-erythrocytic 1 OS=Homo sapiens GN=SPTBN1 PE=1 SV=2	Q01082	iTDLYTDLR	1	iTRAQ4plex (+144)	30.4	0.2677	-0.1637	0
iTRAQ	Spectrin beta chain, non-erythrocytic 1 OS=Homo sapiens GN=SPTBN1 PE=1 SV=2	Q01082	iVSSSDVGHDEYSTQSLVk	1	iTRAQ4plex (+144), iTRAQ4plex (+144)	60.58	0.06123	-0.2878	0
iTRAQ	Spectrin beta chain, non-erythrocytic 1 OS=Homo sapiens GN=SPTBN1 PE=1 SV=2	Q01082	iVSSSDVGHDEySTQSLVk	0.99	iTRAQ4plex (+144), iTRAQ4plex (+144), iTRAQ4plex (+144)	25.52	1.32	1.249	0
iTRAQ	Spectrin beta chain, non-erythrocytic 1 OS=Homo sapiens GN=SPTBN1 PE=1 SV=2	Q01082	kHEAIETDIAAYEER	0.93	iTRAQ4plex (+144), iTRAQ4plex (+144)	13.23	0.1543	0.03159	0
iTRAQ	Spectrin beta chain, non-erythrocytic 1 OS=Homo sapiens GN=SPTBN1 PE=1 SV=2	Q01082	kLPEELGR	0.96	iTRAQ4plex (+144), iTRAQ4plex (+144)	22.08	-0.03802	-0.3705	1.192e-07
iTRAQ	Spectrin beta chain, non-erythrocytic 1 OS=Homo sapiens GN=SPTBN1 PE=1 SV=2	Q01082	kQEDFMTTMDANEEk	1	iTRAQ4plex (+144), iTRAQ4plex (+144), iTRAQ4plex (+144)	19.5	0.3053	-0.223	0
iTRAQ	Spectrin beta chain, non-erythrocytic 1 OS=Homo sapiens GN=SPTBN1 PE=1 SV=2	Q01082	kQQMLENQMEVR	1	iTRAQ4plex (+144), iTRAQ4plex (+144)	44.83	0.1141	-0.2269	0
iTRAQ	Spectrin beta chain, non-erythrocytic 1 OS=Homo sapiens GN=SPTBN1 PE=1 SV=2	Q01082	lAEISDVWEEMk	1	iTRAQ4plex (+144), iTRAQ4plex (+144)	27.15	0.3284	-0.1985	0
iTRAQ	Spectrin beta chain, non-erythrocytic 1 OS=Homo sapiens GN=SPTBN1 PE=1 SV=2	Q01082	lEDLEVIQHR	1	iTRAQ4plex (+144)	30.38	0.1789	-0.3383	1.192e-07
iTRAQ	Spectrin beta chain, non-erythrocytic 1 OS=Homo sapiens GN=SPTBN1 PE=1 SV=2	Q01082	lESEHPDQAQAILSR	1	iTRAQ4plex (+144)	40.61	0.2851	0.1516	0
iTRAQ	Spectrin beta chain, non-erythrocytic 1 OS=Homo sapiens GN=SPTBN1 PE=1 SV=2	Q01082	lLDPEDISVDHPDEk	1	iTRAQ4plex (+144), iTRAQ4plex (+144)	74.05	0.3097	-0.1845	0
iTRAQ	Spectrin beta chain, non-erythrocytic 1 OS=Homo sapiens GN=SPTBN1 PE=1 SV=2	Q01082	lLTQHENIk	1	iTRAQ4plex (+144), iTRAQ4plex (+144)	37.52	0.4429	-0.0919	0
iTRAQ	Spectrin beta chain, non-erythrocytic 1 OS=Homo sapiens GN=SPTBN1 PE=1 SV=2	Q01082	lLTQHENIkNEIDNYEEDYQk	0.99	iTRAQ4plex (+144), iTRAQ4plex (+144), iTRAQ4plex (+144)	18.72	-0.02224	0.06578	0
iTRAQ	Spectrin beta chain, non-erythrocytic 1 OS=Homo sapiens GN=SPTBN1 PE=1 SV=2	Q01082	lNDGNEYLFQAk	1	iTRAQ4plex (+144), iTRAQ4plex (+144)	53.6	0.417	-0.2815	0
iTRAQ	Spectrin beta chain, non-erythrocytic 1 OS=Homo sapiens GN=SPTBN1 PE=1 SV=2	Q01082	lQAAYAGDk	1	iTRAQ4plex (+144), iTRAQ4plex (+144)	54.06	0.2457	-0.2936	-1.192e-07
iTRAQ	Spectrin beta chain, non-erythrocytic 1 OS=Homo sapiens GN=SPTBN1 PE=1 SV=2	Q01082	lQALDTGWNELHk	1	iTRAQ4plex (+144), iTRAQ4plex (+144)	36.29	0.2392	-0.2989	0
iTRAQ	Spectrin beta chain, non-erythrocytic 1 OS=Homo sapiens GN=SPTBN1 PE=1 SV=2	Q01082	lSGIEER	0.89	iTRAQ4plex (+144)	21.01	0.2622	-0.6072	1.192e-07
iTRAQ	Spectrin beta chain, non-erythrocytic 1 OS=Homo sapiens GN=SPTBN1 PE=1 SV=2	Q01082	lVDTGDk	0.9	iTRAQ4plex (+144), iTRAQ4plex (+144)	17.25	0.2095	-0.4657	0
iTRAQ	Spectrin beta chain, non-erythrocytic 1 OS=Homo sapiens GN=SPTBN1 PE=1 SV=2	Q01082	lVDTGDkFR	0.93	iTRAQ4plex (+144), iTRAQ4plex (+144)	14.27	-0.3584	0.4468	0
iTRAQ	Spectrin beta chain, non-erythrocytic 1 OS=Homo sapiens GN=SPTBN1 PE=1 SV=2	Q01082	lVSDGNINSDR	0.97	iTRAQ4plex (+144)	30.17	0.2152	-0.1314	0
iTRAQ	Spectrin beta chain, non-erythrocytic 1 OS=Homo sapiens GN=SPTBN1 PE=1 SV=2	Q01082	mAETVDTSEMVNGATEQR	1	iTRAQ4plex (+144)	41.12	0.1962	-0.266	0
iTRAQ	Spectrin beta chain, non-erythrocytic 1 OS=Homo sapiens GN=SPTBN1 PE=1 SV=2	Q01082	mFSEADAcELWIDEk	1	iTRAQ4plex (+144), Carbamidomethyl (+57), iTRAQ4plex (+144)	24.58	0.2532	-0.1948	0
iTRAQ	Spectrin beta chain, non-erythrocytic 1 OS=Homo sapiens GN=SPTBN1 PE=1 SV=2	Q01082	mHTTFEHDIQALGTQVR	1	iTRAQ4plex (+144)	35.02	-0.0972	-0.8593	0
iTRAQ	Spectrin beta chain, non-erythrocytic 1 OS=Homo sapiens GN=SPTBN1 PE=1 SV=2	Q01082	mLTAQDMSYDEAR	0.98	iTRAQ4plex (+144)	16.5	0.3076	0.1375	0
iTRAQ	Spectrin beta chain, non-erythrocytic 1 OS=Homo sapiens GN=SPTBN1 PE=1 SV=2	Q01082	nDSFTTcIELGk	0.89	iTRAQ4plex (+144), Carbamidomethyl (+57), iTRAQ4plex (+144)	19.23	0.05089	-0.172	0
iTRAQ	Spectrin beta chain, non-erythrocytic 1 OS=Homo sapiens GN=SPTBN1 PE=1 SV=2	Q01082	nEIDNYEEDYQk	1	iTRAQ4plex (+144), iTRAQ4plex (+144)	37.34	0.7496	0.1256	0
iTRAQ	Spectrin beta chain, non-erythrocytic 1 OS=Homo sapiens GN=SPTBN1 PE=1 SV=2	Q01082	qAEAFLNNQEYVLAHTEMPTTLEGAEAAIk	0.99	iTRAQ4plex (+144), iTRAQ4plex (+144)	27.16	0.3947	-0.08728	0
iTRAQ	Spectrin beta chain, non-erythrocytic 1 OS=Homo sapiens GN=SPTBN1 PE=1 SV=2	Q01082	qALQDTLALYk	1	iTRAQ4plex (+144), iTRAQ4plex (+144)	52.6	0.4468	-0.679	0
iTRAQ	Spectrin beta chain, non-erythrocytic 1 OS=Homo sapiens GN=SPTBN1 PE=1 SV=2	Q01082	qEDFMTTMDANEEk	1	iTRAQ4plex (+144), iTRAQ4plex (+144)	47.52	0.523	-0.06042	0
iTRAQ	Spectrin beta chain, non-erythrocytic 1 OS=Homo sapiens GN=SPTBN1 PE=1 SV=2	Q01082	qIEAQEkPR	0.99	iTRAQ4plex (+144), iTRAQ4plex (+144)	25.79	0.08618	0.2276	0
iTRAQ	Spectrin beta chain, non-erythrocytic 1 OS=Homo sapiens GN=SPTBN1 PE=1 SV=2	Q01082	qLQEDAAR	0.99	iTRAQ4plex (+144)	39.17	0.3478	0.006329	5.96e-08
iTRAQ	Spectrin beta chain, non-erythrocytic 1 OS=Homo sapiens GN=SPTBN1 PE=1 SV=2	Q01082	qQMLENQMEVR	1	iTRAQ4plex (+144)	51.18	0.1885	-0.3454	0
iTRAQ	Spectrin beta chain, non-erythrocytic 1 OS=Homo sapiens GN=SPTBN1 PE=1 SV=2	Q01082	rLVSDGNINSDR	1	iTRAQ4plex (+144)	29.28	0.1809	-0.3106	0
iTRAQ	Spectrin beta chain, non-erythrocytic 1 OS=Homo sapiens GN=SPTBN1 PE=1 SV=2	Q01082	sAATWDER	0.99	iTRAQ4plex (+144)	33.39	0.459	-0.8183	0
iTRAQ	Spectrin beta chain, non-erythrocytic 1 OS=Homo sapiens GN=SPTBN1 PE=1 SV=2	Q01082	sGHFEQAIk	0.96	iTRAQ4plex (+144), iTRAQ4plex (+144)	20.56	1.333	0.2448	0
iTRAQ	Spectrin beta chain, non-erythrocytic 1 OS=Homo sapiens GN=SPTBN1 PE=1 SV=2	Q01082	sLLDAcESR	1	iTRAQ4plex (+144), Carbamidomethyl (+57)	41.36	0.03919	-0.2735	0
iTRAQ	Spectrin beta chain, non-erythrocytic 1 OS=Homo sapiens GN=SPTBN1 PE=1 SV=2	Q01082	sQNIVTDSSSLSAEAIR	1	iTRAQ4plex (+144)	53.47	0.2166	-0.0627	0
iTRAQ	Spectrin beta chain, non-erythrocytic 1 OS=Homo sapiens GN=SPTBN1 PE=1 SV=2	Q01082	tAASGIPYHSEVPVSLk	1	iTRAQ4plex (+144), iTRAQ4plex (+144)	30.03	0.2349	-0.1688	0
iTRAQ	Spectrin beta chain, non-erythrocytic 1 OS=Homo sapiens GN=SPTBN1 PE=1 SV=2	Q01082	tALPAQSAATLPAR	1	iTRAQ4plex (+144)	77.95	0.2203	-0.2754	0
iTRAQ	Spectrin beta chain, non-erythrocytic 1 OS=Homo sapiens GN=SPTBN1 PE=1 SV=2	Q01082	tQETPSAQMEGFLNR	1	iTRAQ4plex (+144)	53.27	0.3586	-0.169	1.192e-07
iTRAQ	Spectrin beta chain, non-erythrocytic 1 OS=Homo sapiens GN=SPTBN1 PE=1 SV=2	Q01082	tQILAASYELHk	0.98	iTRAQ4plex (+144), iTRAQ4plex (+144)	24.43	0.1732	-0.03789	0
iTRAQ	Spectrin beta chain, non-erythrocytic 1 OS=Homo sapiens GN=SPTBN1 PE=1 SV=2	Q01082	tQTAIASEDMPNTLTEAEk	1	iTRAQ4plex (+144), iTRAQ4plex (+144)	71.16	0.199	-0.1464	0
iTRAQ	Spectrin beta chain, non-erythrocytic 1 OS=Homo sapiens GN=SPTBN1 PE=1 SV=2	Q01082	vAVVNQIAR	1	iTRAQ4plex (+144)	38.48	0.8335	-0.4268	0
iTRAQ	Spectrin beta chain, non-erythrocytic 1 OS=Homo sapiens GN=SPTBN1 PE=1 SV=2	Q01082	vDSIDDR	0.9	iTRAQ4plex (+144)	36.45	0.4349	-1.23	0
iTRAQ	Spectrin beta chain, non-erythrocytic 1 OS=Homo sapiens GN=SPTBN1 PE=1 SV=2	Q01082	vDTVNHLADELINSGHSDAATIAEWk	1	iTRAQ4plex (+144), iTRAQ4plex (+144)	73.76	0.4495	-0.01154	0
iTRAQ	Spectrin beta chain, non-erythrocytic 1 OS=Homo sapiens GN=SPTBN1 PE=1 SV=2	Q01082	vIESTQDLGNDLAGVMALQR	0.92	iTRAQ4plex (+144)	18.43	1.104	0.4879	0
iTRAQ	Spectrin beta chain, non-erythrocytic 1 OS=Homo sapiens GN=SPTBN1 PE=1 SV=2	Q01082	vLDNAIETEk	1	iTRAQ4plex (+144), iTRAQ4plex (+144)	30.27	0.2152	-0.2597	0
iTRAQ	Spectrin beta chain, non-erythrocytic 1 OS=Homo sapiens GN=SPTBN1 PE=1 SV=2	Q01082	vQAVVAVAR	1	iTRAQ4plex (+144)	26.77	0.2432	-0.268	0
iTRAQ	Spectrin beta chain, non-erythrocytic 1 OS=Homo sapiens GN=SPTBN1 PE=1 SV=2	Q01082	vSEEAESQQQWDTSk	0.9	iTRAQ4plex (+144), iTRAQ4plex (+144)	9.82	0.6534	0.1718	0
iTRAQ	Spectrin beta chain, non-erythrocytic 1 OS=Homo sapiens GN=SPTBN1 PE=1 SV=2	Q01082	wDVDDWDNENSSAR	1	iTRAQ4plex (+144)	73.42	0.1326	-0.08958	0
iTRAQ	Spectrin beta chain, non-erythrocytic 1 OS=Homo sapiens GN=SPTBN1 PE=1 SV=2	Q01082	wLHGLESQIQSDDYGk	1	iTRAQ4plex (+144), iTRAQ4plex (+144)	81.54	0.1429	-0.3962	0
iTRAQ	Spectrin beta chain, non-erythrocytic 1 OS=Homo sapiens GN=SPTBN1 PE=1 SV=2	Q01082	ykEVAELTR	0.99	iTRAQ4plex (+144), iTRAQ4plex (+144)	29.22	0.07762	0.1462	0
iTRAQ	Neuroblast differentiation-associated protein AHNAK OS=Homo sapiens GN=AHNAK PE=1 SV=2	Q09666	aDIDISGPNVDVDVPDVNIEGPDAk	1	iTRAQ4plex (+144), iTRAQ4plex (+144)	41.12	0.2895	-0.769	0
iTRAQ	Neuroblast differentiation-associated protein AHNAK OS=Homo sapiens GN=AHNAK PE=1 SV=2	Q09666	aDIDVSGPk	0.98	iTRAQ4plex (+144), iTRAQ4plex (+144)	70.27	0.6646	-0.9725	0
iTRAQ	Neuroblast differentiation-associated protein AHNAK OS=Homo sapiens GN=AHNAK PE=1 SV=2	Q09666	aDIDVSGPSVDTDAPDLDIEGPEGk	0.99	iTRAQ4plex (+144), iTRAQ4plex (+144)	27.72	0.3993	-0.4693	0
iTRAQ	Neuroblast differentiation-associated protein AHNAK OS=Homo sapiens GN=AHNAK PE=1 SV=2	Q09666	aDIEISGPk	1	iTRAQ4plex (+144), iTRAQ4plex (+144)	51.72	0.576	-0.4829	0
iTRAQ	Neuroblast differentiation-associated protein AHNAK OS=Homo sapiens GN=AHNAK PE=1 SV=2	Q09666	aDVDISGPk	0.99	iTRAQ4plex (+144), iTRAQ4plex (+144)	61.3	0.2924	-0.9156	1.192e-07
iTRAQ	Neuroblast differentiation-associated protein AHNAK OS=Homo sapiens GN=AHNAK PE=1 SV=2	Q09666	aDVDVSGPk	1	iTRAQ4plex (+144), iTRAQ4plex (+144)	36.24	0.4215	-0.241	0
iTRAQ	Neuroblast differentiation-associated protein AHNAK OS=Homo sapiens GN=AHNAK PE=1 SV=2	Q09666	aEGPDVAVDLPk	0.97	iTRAQ4plex (+144), iTRAQ4plex (+144)	17.71	0.465	-0.2804	0
iTRAQ	Neuroblast differentiation-associated protein AHNAK OS=Homo sapiens GN=AHNAK PE=1 SV=2	Q09666	aEGPEVDVNLPk	1	iTRAQ4plex (+144), iTRAQ4plex (+144)	75.61	0.5926	-0.7214	0
iTRAQ	Neuroblast differentiation-associated protein AHNAK OS=Homo sapiens GN=AHNAK PE=1 SV=2	Q09666	aGAISASGPELQGAGHSk	1	iTRAQ4plex (+144), iTRAQ4plex (+144)	76.27	0.2858	-0.8436	0
iTRAQ	Neuroblast differentiation-associated protein AHNAK OS=Homo sapiens GN=AHNAK PE=1 SV=2	Q09666	aPDVDIk	0.9	iTRAQ4plex (+144), iTRAQ4plex (+144)	54.64	0.6857	-0.2266	0
iTRAQ	Neuroblast differentiation-associated protein AHNAK OS=Homo sapiens GN=AHNAK PE=1 SV=2	Q09666	aPDVDVNIAGPDAALk	1	iTRAQ4plex (+144), iTRAQ4plex (+144)	88	0.4133	-0.6499	0
iTRAQ	Neuroblast differentiation-associated protein AHNAK OS=Homo sapiens GN=AHNAK PE=1 SV=2	Q09666	aPDVEGQGLDWSLk	1	iTRAQ4plex (+144), iTRAQ4plex (+144)	34.13	0.8255	-0.4296	0
iTRAQ	Neuroblast differentiation-associated protein AHNAK OS=Homo sapiens GN=AHNAK PE=1 SV=2	Q09666	aPEVDIk	0.9	iTRAQ4plex (+144), iTRAQ4plex (+144)	50.81	0.4783	-0.5631	0
iTRAQ	Neuroblast differentiation-associated protein AHNAK OS=Homo sapiens GN=AHNAK PE=1 SV=2	Q09666	aPEVNLNAPDVDVHGPDWNLk	0.9	iTRAQ4plex (+144), iTRAQ4plex (+144)	12.06	0.5414	-0.5285	0
iTRAQ	Neuroblast differentiation-associated protein AHNAK OS=Homo sapiens GN=AHNAK PE=1 SV=2	Q09666	aPNISMPDVDLNLk	0.99	iTRAQ4plex (+144), iTRAQ4plex (+144)	20.67	0.1518	-0.2462	0
iTRAQ	Neuroblast differentiation-associated protein AHNAK OS=Homo sapiens GN=AHNAK PE=1 SV=2	Q09666	aPSLDIk	0.9	iTRAQ4plex (+144), iTRAQ4plex (+144)	29.26	0.5219	-0.4074	0
iTRAQ	Neuroblast differentiation-associated protein AHNAK OS=Homo sapiens GN=AHNAK PE=1 SV=2	Q09666	aSLGSLEGEAEAEASSPk	1	iTRAQ4plex (+144), iTRAQ4plex (+144)	35.86	0.04907	-0.1711	0
iTRAQ	Neuroblast differentiation-associated protein AHNAK OS=Homo sapiens GN=AHNAK PE=1 SV=2	Q09666	aVEVQGPSLESGDHGk	1	iTRAQ4plex (+144), iTRAQ4plex (+144)	43.08	0.4299	-0.4564	0
iTRAQ	Neuroblast differentiation-associated protein AHNAK OS=Homo sapiens GN=AHNAK PE=1 SV=2	Q09666	dDGVFVQEVTQNSPAAR	1	iTRAQ4plex (+144)	97.27	0.5518	-0.4734	0
iTRAQ	Neuroblast differentiation-associated protein AHNAK OS=Homo sapiens GN=AHNAK PE=1 SV=2	Q09666	eFSGPSTPTGTLEFEGGEVSLEGGk	1	iTRAQ4plex (+144), iTRAQ4plex (+144)	76.29	0.5788	-0.5567	0
iTRAQ	Neuroblast differentiation-associated protein AHNAK OS=Homo sapiens GN=AHNAK PE=1 SV=2	Q09666	eMGVDVHFPk	1	iTRAQ4plex (+144), iTRAQ4plex (+144)	34.37	0.4975	-0.5167	0
iTRAQ	Neuroblast differentiation-associated protein AHNAK OS=Homo sapiens GN=AHNAK PE=1 SV=2	Q09666	eVDVNLPk	0.99	iTRAQ4plex (+144), iTRAQ4plex (+144)	57	0.4933	-0.9613	0
iTRAQ	Neuroblast differentiation-associated protein AHNAK OS=Homo sapiens GN=AHNAK PE=1 SV=2	Q09666	fSMPGFk	0.88	iTRAQ4plex (+144), iTRAQ4plex (+144)	20.73	0.3456	-0.6152	0
iTRAQ	Neuroblast differentiation-associated protein AHNAK OS=Homo sapiens GN=AHNAK PE=1 SV=2	Q09666	fSVSGAk	0.9	iTRAQ4plex (+144), iTRAQ4plex (+144)	37.04	0.7548	-0.9653	0
iTRAQ	Neuroblast differentiation-associated protein AHNAK OS=Homo sapiens GN=AHNAK PE=1 SV=2	Q09666	gDINIEGPSMNIEGPDLNVEGPEGGLk	1	iTRAQ4plex (+144), iTRAQ4plex (+144)	39.02	0.6098	-0.218	0
iTRAQ	Neuroblast differentiation-associated protein AHNAK OS=Homo sapiens GN=AHNAK PE=1 SV=2	Q09666	gDMDISLPk	0.89	iTRAQ4plex (+144), iTRAQ4plex (+144)	21.61	0.591	-0.5205	0
iTRAQ	Neuroblast differentiation-associated protein AHNAK OS=Homo sapiens GN=AHNAK PE=1 SV=2	Q09666	gDVDVSAPk	0.92	iTRAQ4plex (+144), iTRAQ4plex (+144)	25.21	0.8683	-0.4625	0
iTRAQ	Neuroblast differentiation-associated protein AHNAK OS=Homo sapiens GN=AHNAK PE=1 SV=2	Q09666	gDVDVSLPEVEGEMk	1	iTRAQ4plex (+144), iTRAQ4plex (+144)	51.91	0.6961	-0.2938	5.96e-08
iTRAQ	Neuroblast differentiation-associated protein AHNAK OS=Homo sapiens GN=AHNAK PE=1 SV=2	Q09666	gDVDVSLPk	1	iTRAQ4plex (+144), iTRAQ4plex (+144)	53.47	0.5022	-0.8137	0
iTRAQ	Neuroblast differentiation-associated protein AHNAK OS=Homo sapiens GN=AHNAK PE=1 SV=2	Q09666	gDVDVSVPEVEGk	0.89	iTRAQ4plex (+144), iTRAQ4plex (+144)	15.75	-0.2326	-0.1995	-5.96e-08
iTRAQ	Neuroblast differentiation-associated protein AHNAK OS=Homo sapiens GN=AHNAK PE=1 SV=2	Q09666	gDVDVSVPk	1	iTRAQ4plex (+144), iTRAQ4plex (+144)	35.42	0.501	-0.3772	0
iTRAQ	Neuroblast differentiation-associated protein AHNAK OS=Homo sapiens GN=AHNAK PE=1 SV=2	Q09666	gDVDVTLPk	0.99	iTRAQ4plex (+144), iTRAQ4plex (+144)	36.45	0.4493	-0.2783	0
iTRAQ	Neuroblast differentiation-associated protein AHNAK OS=Homo sapiens GN=AHNAK PE=1 SV=2	Q09666	gDVVVSLPk	1	iTRAQ4plex (+144), iTRAQ4plex (+144)	30.82	0.4507	-0.6298	0
iTRAQ	Neuroblast differentiation-associated protein AHNAK OS=Homo sapiens GN=AHNAK PE=1 SV=2	Q09666	gDYDVTVPk	1	iTRAQ4plex (+144), iTRAQ4plex (+144)	36.77	0.4529	-0.07374	0
iTRAQ	Neuroblast differentiation-associated protein AHNAK OS=Homo sapiens GN=AHNAK PE=1 SV=2	Q09666	gEGPDVDVNLPk	1	iTRAQ4plex (+144), iTRAQ4plex (+144)	50.06	0.5175	-0.7886	0
iTRAQ	Neuroblast differentiation-associated protein AHNAK OS=Homo sapiens GN=AHNAK PE=1 SV=2	Q09666	gEGPDVDVSLPk	1	iTRAQ4plex (+144), iTRAQ4plex (+144)	38.23	0.5206	-0.6402	0
iTRAQ	Neuroblast differentiation-associated protein AHNAK OS=Homo sapiens GN=AHNAK PE=1 SV=2	Q09666	gEGPDVDVTLPk	1	iTRAQ4plex (+144), iTRAQ4plex (+144)	57.26	0.03908	-0.1808	0
iTRAQ	Neuroblast differentiation-associated protein AHNAK OS=Homo sapiens GN=AHNAK PE=1 SV=2	Q09666	gEGPDVHMTLPk	1	iTRAQ4plex (+144), iTRAQ4plex (+144)	38.91	0.1448	-0.8489	0
iTRAQ	Neuroblast differentiation-associated protein AHNAK OS=Homo sapiens GN=AHNAK PE=1 SV=2	Q09666	gEGPEFDVNLSk	1	iTRAQ4plex (+144), iTRAQ4plex (+144)	74.79	0.4212	-0.5168	0
iTRAQ	Neuroblast differentiation-associated protein AHNAK OS=Homo sapiens GN=AHNAK PE=1 SV=2	Q09666	gEGPEVDMNLPk	0.97	iTRAQ4plex (+144), iTRAQ4plex (+144)	16.45	0.352	-0.02984	0
iTRAQ	Neuroblast differentiation-associated protein AHNAK OS=Homo sapiens GN=AHNAK PE=1 SV=2	Q09666	gEGPEVDVk	1	iTRAQ4plex (+144), iTRAQ4plex (+144)	49.67	0.2661	-0.5408	0
iTRAQ	Neuroblast differentiation-associated protein AHNAK OS=Homo sapiens GN=AHNAK PE=1 SV=2	Q09666	gEGPEVDVNLPk	1	iTRAQ4plex (+144), iTRAQ4plex (+144)	35.29	0.5429	-0.6916	0
iTRAQ	Neuroblast differentiation-associated protein AHNAK OS=Homo sapiens GN=AHNAK PE=1 SV=2	Q09666	gEGPEVDVTLPk	1	iTRAQ4plex (+144), iTRAQ4plex (+144)	46.86	0.1109	-0.293	0
iTRAQ	Neuroblast differentiation-associated protein AHNAK OS=Homo sapiens GN=AHNAK PE=1 SV=2	Q09666	gEIDASVPELEGDLR	1	iTRAQ4plex (+144)	55.39	0.3347	0.04709	0
iTRAQ	Neuroblast differentiation-associated protein AHNAK OS=Homo sapiens GN=AHNAK PE=1 SV=2	Q09666	gEVDVSLANVEGDLk	0.97	iTRAQ4plex (+144), iTRAQ4plex (+144)	18.99	-0.08595	-0.1391	0
iTRAQ	Neuroblast differentiation-associated protein AHNAK OS=Homo sapiens GN=AHNAK PE=1 SV=2	Q09666	gEYDMTVPk	1	iTRAQ4plex (+144), iTRAQ4plex (+144)	35.68	0.1952	-0.4962	0
iTRAQ	Neuroblast differentiation-associated protein AHNAK OS=Homo sapiens GN=AHNAK PE=1 SV=2	Q09666	gEYDVTVPk	1	iTRAQ4plex (+144), iTRAQ4plex (+144)	40.44	0.5133	0.3237	0
iTRAQ	Neuroblast differentiation-associated protein AHNAK OS=Homo sapiens GN=AHNAK PE=1 SV=2	Q09666	gGQIGLQAPGLSVSGPQGHLESGSGk	1	iTRAQ4plex (+144), iTRAQ4plex (+144)	63.57	-0.09678	-0.8142	0
iTRAQ	Neuroblast differentiation-associated protein AHNAK OS=Homo sapiens GN=AHNAK PE=1 SV=2	Q09666	gGVDVTLPR	0.96	iTRAQ4plex (+144)	30.63	0.44	-0.03145	0
iTRAQ	Neuroblast differentiation-associated protein AHNAK OS=Homo sapiens GN=AHNAK PE=1 SV=2	Q09666	gGVTGSPEASISGSk	0.93	iTRAQ4plex (+144), iTRAQ4plex (+144)	19.67	0.6319	-0.6966	0
iTRAQ	Neuroblast differentiation-associated protein AHNAK OS=Homo sapiens GN=AHNAK PE=1 SV=2	Q09666	gHYEVTGSDDETGk	1	iTRAQ4plex (+144), iTRAQ4plex (+144)	51.26	0.5239	-0.5362	0
iTRAQ	Neuroblast differentiation-associated protein AHNAK OS=Homo sapiens GN=AHNAK PE=1 SV=2	Q09666	gLDLGGR	0.9	iTRAQ4plex (+144)	29.41	0.2239	-0.3532	0
iTRAQ	Neuroblast differentiation-associated protein AHNAK OS=Homo sapiens GN=AHNAK PE=1 SV=2	Q09666	gPALDIk	0.9	iTRAQ4plex (+144), iTRAQ4plex (+144)	24.51	0.05671	-0.2449	0
iTRAQ	Neuroblast differentiation-associated protein AHNAK OS=Homo sapiens GN=AHNAK PE=1 SV=2	Q09666	gPEIDIk	0.9	iTRAQ4plex (+144), iTRAQ4plex (+144)	41.55	0.5048	-0.4153	0
iTRAQ	Neuroblast differentiation-associated protein AHNAK OS=Homo sapiens GN=AHNAK PE=1 SV=2	Q09666	gPEIDVk	0.9	iTRAQ4plex (+144), iTRAQ4plex (+144)	33.06	0.5539	-1.031	0
iTRAQ	Neuroblast differentiation-associated protein AHNAK OS=Homo sapiens GN=AHNAK PE=1 SV=2	Q09666	gPEVDIk	0.9	iTRAQ4plex (+144), iTRAQ4plex (+144)	44.89	0.492	-0.8517	0
iTRAQ	Neuroblast differentiation-associated protein AHNAK OS=Homo sapiens GN=AHNAK PE=1 SV=2	Q09666	gPEVDIR	0.9	iTRAQ4plex (+144)	20.52	0.6588	-0.6972	0
iTRAQ	Neuroblast differentiation-associated protein AHNAK OS=Homo sapiens GN=AHNAK PE=1 SV=2	Q09666	gPEVDIRDPk	0.98	iTRAQ4plex (+144), iTRAQ4plex (+144)	20.56	0.2392	-0.4702	0
iTRAQ	Neuroblast differentiation-associated protein AHNAK OS=Homo sapiens GN=AHNAK PE=1 SV=2	Q09666	gPEVDVSGPk	0.94	iTRAQ4plex (+144), iTRAQ4plex (+144)	27.54	0.4345	-0.5534	0
iTRAQ	Neuroblast differentiation-associated protein AHNAK OS=Homo sapiens GN=AHNAK PE=1 SV=2	Q09666	gPFVEAEVPDVDLEcPDAk	1	iTRAQ4plex (+144), Carbamidomethyl (+57), iTRAQ4plex (+144)	50.09	0.5121	-0.1055	0
iTRAQ	Neuroblast differentiation-associated protein AHNAK OS=Homo sapiens GN=AHNAK PE=1 SV=2	Q09666	gPGVDVNLk	1	iTRAQ4plex (+144), iTRAQ4plex (+144)	37.65	0.5899	-0.5423	0
iTRAQ	Neuroblast differentiation-associated protein AHNAK OS=Homo sapiens GN=AHNAK PE=1 SV=2	Q09666	gPHVDVSGPDIDIEGPEGk	1	iTRAQ4plex (+144), iTRAQ4plex (+144)	69.55	0.5048	-0.2833	0
iTRAQ	Neuroblast differentiation-associated protein AHNAK OS=Homo sapiens GN=AHNAK PE=1 SV=2	Q09666	gPQITGPSLEGDLGLk	1	iTRAQ4plex (+144), iTRAQ4plex (+144)	76.78	0.5594	-0.2239	0
iTRAQ	Neuroblast differentiation-associated protein AHNAK OS=Homo sapiens GN=AHNAK PE=1 SV=2	Q09666	gPQVSGELk	1	iTRAQ4plex (+144), iTRAQ4plex (+144)	46.09	0.7133	-0.2581	0
iTRAQ	Neuroblast differentiation-associated protein AHNAK OS=Homo sapiens GN=AHNAK PE=1 SV=2	Q09666	gPQVSSALNLDTSk	1	iTRAQ4plex (+144), iTRAQ4plex (+144)	84.43	0.577	-0.1098	0
iTRAQ	Neuroblast differentiation-associated protein AHNAK OS=Homo sapiens GN=AHNAK PE=1 SV=2	Q09666	gPSLQGDLAVSGDIk	0.91	iTRAQ4plex (+144), iTRAQ4plex (+144)	21.09	0.2646	0.01238	0
iTRAQ	Neuroblast differentiation-associated protein AHNAK OS=Homo sapiens GN=AHNAK PE=1 SV=2	Q09666	gSEVGFHGAAPDISVk	0.98	iTRAQ4plex (+144), iTRAQ4plex (+144)	22.94	0.3164	-0.1638	0
iTRAQ	Neuroblast differentiation-associated protein AHNAK OS=Homo sapiens GN=AHNAK PE=1 SV=2	Q09666	gSLGATGEIk	1	iTRAQ4plex (+144), iTRAQ4plex (+144)	45.79	0.8858	-0.4096	0
iTRAQ	Neuroblast differentiation-associated protein AHNAK OS=Homo sapiens GN=AHNAK PE=1 SV=2	Q09666	iEGEMQVPDVDIR	0.99	iTRAQ4plex (+144)	22.79	0.544	-0.6857	0
iTRAQ	Neuroblast differentiation-associated protein AHNAK OS=Homo sapiens GN=AHNAK PE=1 SV=2	Q09666	ikGDVDVSVPEVEGk	0.97	iTRAQ4plex (+144), iTRAQ4plex (+144), iTRAQ4plex (+144)	26.3	0.3627	-0.398	0
iTRAQ	Neuroblast differentiation-associated protein AHNAK OS=Homo sapiens GN=AHNAK PE=1 SV=2	Q09666	ikGDVPSVGLEGPDVDLQGPEAk	1	iTRAQ4plex (+144), iTRAQ4plex (+144), iTRAQ4plex (+144)	25.01	0.7108	-0.3899	0
iTRAQ	Neuroblast differentiation-associated protein AHNAK OS=Homo sapiens GN=AHNAK PE=1 SV=2	Q09666	iSAPNVDFNLEGPk	1	iTRAQ4plex (+144), iTRAQ4plex (+144)	43.9	0.3831	-0.3647	0
iTRAQ	Neuroblast differentiation-associated protein AHNAK OS=Homo sapiens GN=AHNAK PE=1 SV=2	Q09666	iSIPDVDLDLk	0.99	iTRAQ4plex (+144), iTRAQ4plex (+144)	22.52	0.5032	-1.222	0
iTRAQ	Neuroblast differentiation-associated protein AHNAK OS=Homo sapiens GN=AHNAK PE=1 SV=2	Q09666	iSMPDVDLHMk	1	iTRAQ4plex (+144), iTRAQ4plex (+144)	39.84	0.7635	-0.9283	0
iTRAQ	Neuroblast differentiation-associated protein AHNAK OS=Homo sapiens GN=AHNAK PE=1 SV=2	Q09666	iSMPDVDLHVk	0.92	iTRAQ4plex (+144), iTRAQ4plex (+144)	13.39	0.5548	-1.14	5.96e-08
iTRAQ	Neuroblast differentiation-associated protein AHNAK OS=Homo sapiens GN=AHNAK PE=1 SV=2	Q09666	iSMSEVDLNVAAPk	1	iTRAQ4plex (+144), iTRAQ4plex (+144)	54.81	0.4488	-0.2112	0
iTRAQ	Neuroblast differentiation-associated protein AHNAK OS=Homo sapiens GN=AHNAK PE=1 SV=2	Q09666	lDADMPEVAVEGPNGk	1	iTRAQ4plex (+144), iTRAQ4plex (+144)	57.19	0.4732	-0.5064	0
iTRAQ	Neuroblast differentiation-associated protein AHNAK OS=Homo sapiens GN=AHNAK PE=1 SV=2	Q09666	lDFEGPDAk	0.88	iTRAQ4plex (+144), iTRAQ4plex (+144)	18.31	0.5337	-0.6549	0
iTRAQ	Neuroblast differentiation-associated protein AHNAK OS=Homo sapiens GN=AHNAK PE=1 SV=2	Q09666	lEGDLTGPSVGVEVPDVELEcPDAk	1	iTRAQ4plex (+144), Carbamidomethyl (+57), iTRAQ4plex (+144)	78.02	0.4467	-0.4834	0
iTRAQ	Neuroblast differentiation-associated protein AHNAK OS=Homo sapiens GN=AHNAK PE=1 SV=2	Q09666	lEGGEVDLk	1	iTRAQ4plex (+144), iTRAQ4plex (+144)	28.03	0.6691	-0.9582	0
iTRAQ	Neuroblast differentiation-associated protein AHNAK OS=Homo sapiens GN=AHNAK PE=1 SV=2	Q09666	lEGPDVSLk	1	iTRAQ4plex (+144), iTRAQ4plex (+144)	43.83	0.5692	-0.9949	0
iTRAQ	Neuroblast differentiation-associated protein AHNAK OS=Homo sapiens GN=AHNAK PE=1 SV=2	Q09666	lEVPDMNIR	1	iTRAQ4plex (+144)	31.9	0.6594	-0.8625	0
iTRAQ	Neuroblast differentiation-associated protein AHNAK OS=Homo sapiens GN=AHNAK PE=1 SV=2	Q09666	lGSPSGk	0.9	iTRAQ4plex (+144), iTRAQ4plex (+144)	37.03	0.2782	-0.326	5.96e-08
iTRAQ	Neuroblast differentiation-associated protein AHNAK OS=Homo sapiens GN=AHNAK PE=1 SV=2	Q09666	lkGDVDVSLPEVEGEMk	1	iTRAQ4plex (+144), iTRAQ4plex (+144), iTRAQ4plex (+144)	31.31	0.2226	-0.4961	-5.96e-08
iTRAQ	Neuroblast differentiation-associated protein AHNAK OS=Homo sapiens GN=AHNAK PE=1 SV=2	Q09666	lkGEIDASVPELEGDLR	1	iTRAQ4plex (+144), iTRAQ4plex (+144)	27.5	0.2767	-0.6789	0
iTRAQ	Neuroblast differentiation-associated protein AHNAK OS=Homo sapiens GN=AHNAK PE=1 SV=2	Q09666	lNVGAPDVTLR	0.91	iTRAQ4plex (+144)	13.47	0.4442	-0.4989	0
iTRAQ	Neuroblast differentiation-associated protein AHNAK OS=Homo sapiens GN=AHNAK PE=1 SV=2	Q09666	lPDMSVk	0.9	iTRAQ4plex (+144), iTRAQ4plex (+144)	45.78	0.322	-0.3161	0
iTRAQ	Neuroblast differentiation-associated protein AHNAK OS=Homo sapiens GN=AHNAK PE=1 SV=2	Q09666	lPSGSGAASPTGSAVDIR	0.99	iTRAQ4plex (+144)	23.46	0.2302	-0.1473	0
iTRAQ	Neuroblast differentiation-associated protein AHNAK OS=Homo sapiens GN=AHNAK PE=1 SV=2	Q09666	lPTGQISGPEIk	0.99	iTRAQ4plex (+144), iTRAQ4plex (+144)	29.03	0.5395	-0.9522	0
iTRAQ	Neuroblast differentiation-associated protein AHNAK OS=Homo sapiens GN=AHNAK PE=1 SV=2	Q09666	lQGSGVSLASk	0.94	iTRAQ4plex (+144), iTRAQ4plex (+144)	19.47	0.4359	-0.2956	0
iTRAQ	Neuroblast differentiation-associated protein AHNAK OS=Homo sapiens GN=AHNAK PE=1 SV=2	Q09666	lSGPSLk	0.9	iTRAQ4plex (+144), iTRAQ4plex (+144)	28.16	0.6495	-0.9121	0
iTRAQ	Neuroblast differentiation-associated protein AHNAK OS=Homo sapiens GN=AHNAK PE=1 SV=2	Q09666	mDAEVPDVNIEGPDAk	0.99	iTRAQ4plex (+144), iTRAQ4plex (+144)	19.75	0.6052	-0.4322	0
iTRAQ	Neuroblast differentiation-associated protein AHNAK OS=Homo sapiens GN=AHNAK PE=1 SV=2	Q09666	mDIDAPDVDVHGPDWHLk	1	iTRAQ4plex (+144), iTRAQ4plex (+144)	37.66	0.4295	-0.5057	0
iTRAQ	Neuroblast differentiation-associated protein AHNAK OS=Homo sapiens GN=AHNAK PE=1 SV=2	Q09666	mDIDAPDVEVQGPDWHLk	1	iTRAQ4plex (+144), iTRAQ4plex (+144)	33.2	0.8644	-0.4448	0
iTRAQ	Neuroblast differentiation-associated protein AHNAK OS=Homo sapiens GN=AHNAK PE=1 SV=2	Q09666	mDIDVPDVEVQGPDWHLk	0.99	iTRAQ4plex (+144), iTRAQ4plex (+144)	29.43	0.574	-0.2901	0
iTRAQ	Neuroblast differentiation-associated protein AHNAK OS=Homo sapiens GN=AHNAK PE=1 SV=2	Q09666	mEGGGAEVHAQLPSLEGDLR	1	iTRAQ4plex (+144)	28.19	0.189	0.05292	0
iTRAQ	Neuroblast differentiation-associated protein AHNAK OS=Homo sapiens GN=AHNAK PE=1 SV=2	Q09666	mkGEVDVSLANVEGDLk	0.94	iTRAQ4plex (+144), iTRAQ4plex (+144), iTRAQ4plex (+144)	16.35	0.456	0.0545	0
iTRAQ	Neuroblast differentiation-associated protein AHNAK OS=Homo sapiens GN=AHNAK PE=1 SV=2	Q09666	mPDLHLk	0.9	iTRAQ4plex (+144), iTRAQ4plex (+144)	21.13	0.4429	-0.9379	0
iTRAQ	Neuroblast differentiation-associated protein AHNAK OS=Homo sapiens GN=AHNAK PE=1 SV=2	Q09666	mPDMHFk	0.9	iTRAQ4plex (+144), iTRAQ4plex (+144)	33.12	0.7289	-1.005	0
iTRAQ	Neuroblast differentiation-associated protein AHNAK OS=Homo sapiens GN=AHNAK PE=1 SV=2	Q09666	mPDMHVNMPk	1	iTRAQ4plex (+144), iTRAQ4plex (+144)	22.62	0.6682	-0.5151	0
iTRAQ	Neuroblast differentiation-associated protein AHNAK OS=Homo sapiens GN=AHNAK PE=1 SV=2	Q09666	mPDMNIk	0.9	iTRAQ4plex (+144), iTRAQ4plex (+144)	33.67	0.4917	-0.1988	0
iTRAQ	Neuroblast differentiation-associated protein AHNAK OS=Homo sapiens GN=AHNAK PE=1 SV=2	Q09666	mPDVDISVPk	0.99	iTRAQ4plex (+144), iTRAQ4plex (+144)	26.42	0.3416	-0.4253	0
iTRAQ	Neuroblast differentiation-associated protein AHNAK OS=Homo sapiens GN=AHNAK PE=1 SV=2	Q09666	mPDVHFk	0.88	iTRAQ4plex (+144), iTRAQ4plex (+144)	15.91	0.7456	-0.8695	0
iTRAQ	Neuroblast differentiation-associated protein AHNAK OS=Homo sapiens GN=AHNAK PE=1 SV=2	Q09666	mPEMHFk	0.9	iTRAQ4plex (+144), iTRAQ4plex (+144)	22.03	0.6271	-1.034	0
iTRAQ	Neuroblast differentiation-associated protein AHNAK OS=Homo sapiens GN=AHNAK PE=1 SV=2	Q09666	mPEMHFR	0.9	iTRAQ4plex (+144)	12.49	0.5032	-0.8246	0
iTRAQ	Neuroblast differentiation-associated protein AHNAK OS=Homo sapiens GN=AHNAK PE=1 SV=2	Q09666	mPEMNIk	0.9	iTRAQ4plex (+144), iTRAQ4plex (+144)	33.06	0.5784	-0.9511	1.192e-07
iTRAQ	Neuroblast differentiation-associated protein AHNAK OS=Homo sapiens GN=AHNAK PE=1 SV=2	Q09666	mPTFSTPGAk	0.9	iTRAQ4plex (+144), iTRAQ4plex (+144)	25.39	0.479	-0.6326	0
iTRAQ	Neuroblast differentiation-associated protein AHNAK OS=Homo sapiens GN=AHNAK PE=1 SV=2	Q09666	mSLPDVDLDLk	0.99	iTRAQ4plex (+144), iTRAQ4plex (+144)	30.17	0.6954	-0.6373	0
iTRAQ	Neuroblast differentiation-associated protein AHNAK OS=Homo sapiens GN=AHNAK PE=1 SV=2	Q09666	qGFDLNVPGGEIDASLk	0.98	iTRAQ4plex (+144), iTRAQ4plex (+144)	26.64	0.5906	0.1061	0
iTRAQ	Neuroblast differentiation-associated protein AHNAK OS=Homo sapiens GN=AHNAK PE=1 SV=2	Q09666	sEDGVEGDLGETQSR	1	iTRAQ4plex (+144)	54.15	1.145	0.01047	0
iTRAQ	Neuroblast differentiation-associated protein AHNAK OS=Homo sapiens GN=AHNAK PE=1 SV=2	Q09666	sPEPGQTWTR	0.97	iTRAQ4plex (+144)	20.75	0.2062	-0.7486	0
iTRAQ	Neuroblast differentiation-associated protein AHNAK OS=Homo sapiens GN=AHNAK PE=1 SV=2	Q09666	sPQISMSDIDLNLk	1	iTRAQ4plex (+144), iTRAQ4plex (+144)	40.38	0.6005	-0.2707	0
iTRAQ	Neuroblast differentiation-associated protein AHNAK OS=Homo sapiens GN=AHNAK PE=1 SV=2	Q09666	sSGcDVNLPGVNVk	1	iTRAQ4plex (+144), Carbamidomethyl (+57), iTRAQ4plex (+144)	67.72	0.9505	-0.1996	0
iTRAQ	Neuroblast differentiation-associated protein AHNAK OS=Homo sapiens GN=AHNAK PE=1 SV=2	Q09666	vDIDAPDVDVHGPDWHLk	0.97	iTRAQ4plex (+144), iTRAQ4plex (+144)	31.5	0.7175	-0.6792	0
iTRAQ	Neuroblast differentiation-associated protein AHNAK OS=Homo sapiens GN=AHNAK PE=1 SV=2	Q09666	vDIDAPDVEVHDPDWHLk	1	iTRAQ4plex (+144), iTRAQ4plex (+144)	32.03	0.6824	-0.793	0
iTRAQ	Neuroblast differentiation-associated protein AHNAK OS=Homo sapiens GN=AHNAK PE=1 SV=2	Q09666	vDIDAPDVSIEGPDAk	1	iTRAQ4plex (+144), iTRAQ4plex (+144)	35.19	0.2652	0.217	0
iTRAQ	Neuroblast differentiation-associated protein AHNAK OS=Homo sapiens GN=AHNAK PE=1 SV=2	Q09666	vDIDVPDVDVQGPDWHLk	0.99	iTRAQ4plex (+144), iTRAQ4plex (+144)	50.33	0.2337	-0.5734	5.96e-08
iTRAQ	Neuroblast differentiation-associated protein AHNAK OS=Homo sapiens GN=AHNAK PE=1 SV=2	Q09666	vDIDVPDVNIEGPDAk	0.99	iTRAQ4plex (+144), iTRAQ4plex (+144)	51.09	0.8496	-0.7223	0
iTRAQ	Neuroblast differentiation-associated protein AHNAK OS=Homo sapiens GN=AHNAK PE=1 SV=2	Q09666	vDIDVPDVNIEGPEGk	0.99	iTRAQ4plex (+144), iTRAQ4plex (+144)	49.31	0.5441	-0.9479	0
iTRAQ	Neuroblast differentiation-associated protein AHNAK OS=Homo sapiens GN=AHNAK PE=1 SV=2	Q09666	vDIDVPDVNLEAPEGk	0.99	iTRAQ4plex (+144), iTRAQ4plex (+144)	22.83	0.9887	-0.4071	0
iTRAQ	Neuroblast differentiation-associated protein AHNAK OS=Homo sapiens GN=AHNAK PE=1 SV=2	Q09666	vDIDVPDVNVQGPDWHLk	1	iTRAQ4plex (+144), iTRAQ4plex (+144)	45.41	0.6303	-0.6338	0
iTRAQ	Neuroblast differentiation-associated protein AHNAK OS=Homo sapiens GN=AHNAK PE=1 SV=2	Q09666	vDIEGPDVNIEGPEGk	0.98	iTRAQ4plex (+144), iTRAQ4plex (+144)	116.48	0.5556	-0.4755	0
iTRAQ	Neuroblast differentiation-associated protein AHNAK OS=Homo sapiens GN=AHNAK PE=1 SV=2	Q09666	vDIETPNLEGTLTGPR	1	iTRAQ4plex (+144)	35.3	0.5082	-0.2732	0
iTRAQ	Neuroblast differentiation-associated protein AHNAK OS=Homo sapiens GN=AHNAK PE=1 SV=2	Q09666	vDINAPDVDVHGPDWHLk	1	iTRAQ4plex (+144), iTRAQ4plex (+144)	43.15	0.8379	-0.5003	0
iTRAQ	Neuroblast differentiation-associated protein AHNAK OS=Homo sapiens GN=AHNAK PE=1 SV=2	Q09666	vDINAPDVDVQGPDWHLk	0.99	iTRAQ4plex (+144), iTRAQ4plex (+144)	25.62	0.6072	-0.5329	0
iTRAQ	Neuroblast differentiation-associated protein AHNAK OS=Homo sapiens GN=AHNAK PE=1 SV=2	Q09666	vDINAPDVEVHGPDWHLk	1	iTRAQ4plex (+144), iTRAQ4plex (+144)	47.69	0.5078	-0.2593	0
iTRAQ	Neuroblast differentiation-associated protein AHNAK OS=Homo sapiens GN=AHNAK PE=1 SV=2	Q09666	vDINAPDVGVQGPDWHLk	1	iTRAQ4plex (+144), iTRAQ4plex (+144)	27.68	0.3564	-0.3082	0
iTRAQ	Neuroblast differentiation-associated protein AHNAK OS=Homo sapiens GN=AHNAK PE=1 SV=2	Q09666	vDINTPDVDVHGPDWHLk	1	iTRAQ4plex (+144), iTRAQ4plex (+144)	71.06	0.4124	-0.3775	0
iTRAQ	Neuroblast differentiation-associated protein AHNAK OS=Homo sapiens GN=AHNAK PE=1 SV=2	Q09666	vDISAPDVDVHGPDWHLk	0.97	iTRAQ4plex (+144), iTRAQ4plex (+144)	26.01	0.4973	-0.4067	0
iTRAQ	Neuroblast differentiation-associated protein AHNAK OS=Homo sapiens GN=AHNAK PE=1 SV=2	Q09666	vDTNAPDLSLEGPEGk	1	iTRAQ4plex (+144), iTRAQ4plex (+144)	49.32	0.5613	-0.7043	0
iTRAQ	Neuroblast differentiation-associated protein AHNAK OS=Homo sapiens GN=AHNAK PE=1 SV=2	Q09666	vDVDIPDVNIEGPDAk	0.94	iTRAQ4plex (+144), iTRAQ4plex (+144)	32.68	0.5835	-0.3363	0
iTRAQ	Neuroblast differentiation-associated protein AHNAK OS=Homo sapiens GN=AHNAK PE=1 SV=2	Q09666	vDVEcPDVNIEGPEGk	1	iTRAQ4plex (+144), Carbamidomethyl (+57), iTRAQ4plex (+144)	26.81	0.4456	-0.456	0
iTRAQ	Neuroblast differentiation-associated protein AHNAK OS=Homo sapiens GN=AHNAK PE=1 SV=2	Q09666	vDVEGPDVNIEGPEGk	1	iTRAQ4plex (+144), iTRAQ4plex (+144)	28.6	0.575	-0.7028	0
iTRAQ	Neuroblast differentiation-associated protein AHNAK OS=Homo sapiens GN=AHNAK PE=1 SV=2	Q09666	vDVEVPDVSLEGPEGk	1	iTRAQ4plex (+144), iTRAQ4plex (+144)	43.67	0.6292	-0.9319	0
iTRAQ	Neuroblast differentiation-associated protein AHNAK OS=Homo sapiens GN=AHNAK PE=1 SV=2	Q09666	vDVNAPDVQAPDWHLk	1	iTRAQ4plex (+144), iTRAQ4plex (+144)	39.84	0.4012	-0.3914	0
iTRAQ	Neuroblast differentiation-associated protein AHNAK OS=Homo sapiens GN=AHNAK PE=1 SV=2	Q09666	vDVSAPDVEAHGPEWNLk	1	iTRAQ4plex (+144), iTRAQ4plex (+144)	42.65	0.8486	-0.2994	0
iTRAQ	Neuroblast differentiation-associated protein AHNAK OS=Homo sapiens GN=AHNAK PE=1 SV=2	Q09666	vDVSAPDVEMQGPDWNLk	1	iTRAQ4plex (+144), iTRAQ4plex (+144)	63.05	0.7657	-0.4698	0
iTRAQ	Neuroblast differentiation-associated protein AHNAK OS=Homo sapiens GN=AHNAK PE=1 SV=2	Q09666	vEAPSLDVHMDSPDINIEGPDVk	1	iTRAQ4plex (+144), iTRAQ4plex (+144)	39.99	0.2301	-0.529	-5.96e-08
iTRAQ	Neuroblast differentiation-associated protein AHNAK OS=Homo sapiens GN=AHNAK PE=1 SV=2	Q09666	vEGDMQVPDLDIk	1	iTRAQ4plex (+144), iTRAQ4plex (+144)	52.82	0.5972	-0.04534	0
iTRAQ	Neuroblast differentiation-associated protein AHNAK OS=Homo sapiens GN=AHNAK PE=1 SV=2	Q09666	vESDLkGPEVDIEGPEGk	1	iTRAQ4plex (+144), iTRAQ4plex (+144), iTRAQ4plex (+144)	45.34	0.3122	-0.5632	0
iTRAQ	Neuroblast differentiation-associated protein AHNAK OS=Homo sapiens GN=AHNAK PE=1 SV=2	Q09666	vGGSGVNVNAk	1	iTRAQ4plex (+144), iTRAQ4plex (+144)	72.09	0.5806	-0.8276	0
iTRAQ	Neuroblast differentiation-associated protein AHNAK OS=Homo sapiens GN=AHNAK PE=1 SV=2	Q09666	vGIDTPDIDIHGPEGk	1	iTRAQ4plex (+144), iTRAQ4plex (+144)	65.13	0.5678	-0.3451	0
iTRAQ	Neuroblast differentiation-associated protein AHNAK OS=Homo sapiens GN=AHNAK PE=1 SV=2	Q09666	vGVEVPDVNIEGPEGk	1	iTRAQ4plex (+144), iTRAQ4plex (+144)	49.43	0.4855	-0.7269	0
iTRAQ	Neuroblast differentiation-associated protein AHNAK OS=Homo sapiens GN=AHNAK PE=1 SV=2	Q09666	vkGDMDVSVPk	0.98	iTRAQ4plex (+144), iTRAQ4plex (+144), iTRAQ4plex (+144)	20.47	0.4769	-0.04709	0
iTRAQ	Neuroblast differentiation-associated protein AHNAK OS=Homo sapiens GN=AHNAK PE=1 SV=2	Q09666	vkGDVDVSLPk	0.88	iTRAQ4plex (+144), iTRAQ4plex (+144), iTRAQ4plex (+144)	24.84	0.2589	-0.7425	0
iTRAQ	Neuroblast differentiation-associated protein AHNAK OS=Homo sapiens GN=AHNAK PE=1 SV=2	Q09666	vNVEAPDVNLEGLGGk	1	iTRAQ4plex (+144), iTRAQ4plex (+144)	57.06	0.5847	-0.9351	0
iTRAQ	Neuroblast differentiation-associated protein AHNAK OS=Homo sapiens GN=AHNAK PE=1 SV=2	Q09666	vPGIDATTk	1	iTRAQ4plex (+144), iTRAQ4plex (+144)	57.55	0.3369	-0.5975	0
iTRAQ	Neuroblast differentiation-associated protein AHNAK OS=Homo sapiens GN=AHNAK PE=1 SV=2	Q09666	vQANLGAPDINIEGLDAk	1	iTRAQ4plex (+144), iTRAQ4plex (+144)	76.66	0.4319	-0.713	0
iTRAQ	Neuroblast differentiation-associated protein AHNAK OS=Homo sapiens GN=AHNAK PE=1 SV=2	Q09666	vQTPEVDVk	1	iTRAQ4plex (+144), iTRAQ4plex (+144)	32.55	0.63	-0.5869	0
iTRAQ	Neuroblast differentiation-associated protein AHNAK OS=Homo sapiens GN=AHNAK PE=1 SV=2	Q09666	vSAPEVSVGHk	1	iTRAQ4plex (+144), iTRAQ4plex (+144)	38.3	0.8281	-0.1877	0
iTRAQ	Neuroblast differentiation-associated protein AHNAK OS=Homo sapiens GN=AHNAK PE=1 SV=2	Q09666	vSGPDLDLNLk	1	iTRAQ4plex (+144), iTRAQ4plex (+144)	27.74	0.409	-0.7229	0
iTRAQ	Neuroblast differentiation-associated protein AHNAK OS=Homo sapiens GN=AHNAK PE=1 SV=2	Q09666	vSMPDVDLNLk	0.98	iTRAQ4plex (+144), iTRAQ4plex (+144)	17.73	0.7611	-0.3432	0
iTRAQ	Neuroblast differentiation-associated protein AHNAK OS=Homo sapiens GN=AHNAK PE=1 SV=2	Q09666	vSMPDVELNLk	1	iTRAQ4plex (+144), iTRAQ4plex (+144)	44.35	0.6508	-0.6563	0
iTRAQ	Neuroblast differentiation-associated protein AHNAK OS=Homo sapiens GN=AHNAK PE=1 SV=2	Q09666	vSVGAPDLSLEASEGSIk	0.92	iTRAQ4plex (+144), iTRAQ4plex (+144)	19.04	0.5975	-0.1951	0
iTRAQ	Neuroblast differentiation-associated protein AHNAK OS=Homo sapiens GN=AHNAK PE=1 SV=2	Q09666	vTAPDVDLHLk	1	iTRAQ4plex (+144), iTRAQ4plex (+144)	39.35	0.7625	-0.6964	0
iTRAQ	Neuroblast differentiation-associated protein AHNAK OS=Homo sapiens GN=AHNAK PE=1 SV=2	Q09666	vTAYTVDVTGR	0.97	iTRAQ4plex (+144)	21.84	0.4575	-0.5008	0
iTRAQ	Nucleolin OS=Homo sapiens GN=NCL PE=1 SV=3	P19338	aAATPAk	0.9	iTRAQ4plex (+144), iTRAQ4plex (+144)	35.62	0.5303	-1.16	0
iTRAQ	Nucleolin OS=Homo sapiens GN=NCL PE=1 SV=3	P19338	aAATSAk	0.9	iTRAQ4plex (+144), iTRAQ4plex (+144)	42.43	0.7298	-1.111	0
iTRAQ	Nucleolin OS=Homo sapiens GN=NCL PE=1 SV=3	P19338	aAVTPGk	0.9	iTRAQ4plex (+144), iTRAQ4plex (+144)	29.07	0.8785	-1.357	0
iTRAQ	Nucleolin OS=Homo sapiens GN=NCL PE=1 SV=3	P19338	aLELTGLk	0.99	iTRAQ4plex (+144), iTRAQ4plex (+144)	43.21	-0.212	0.1754	0
iTRAQ	Nucleolin OS=Homo sapiens GN=NCL PE=1 SV=3	P19338	aLVATPGk	0.99	iTRAQ4plex (+144), iTRAQ4plex (+144)	49.4	0.3576	-0.1003	1.192e-07
iTRAQ	Nucleolin OS=Homo sapiens GN=NCL PE=1 SV=3	P19338	aLVATPGkk	0.98	iTRAQ4plex (+144), iTRAQ4plex (+144), iTRAQ4plex (+144)	23.6	-0.2248	0.07641	1.192e-07
iTRAQ	Nucleolin OS=Homo sapiens GN=NCL PE=1 SV=3	P19338	aVTTPGk	0.9	iTRAQ4plex (+144), iTRAQ4plex (+144)	43.98	0.1038	-0.09526	0
iTRAQ	Nucleolin OS=Homo sapiens GN=NCL PE=1 SV=3	P19338	eALNScNk	0.98	iTRAQ4plex (+144), Carbamidomethyl (+57), iTRAQ4plex (+144)	17.77	-0.4314	-0.1528	0
iTRAQ	Nucleolin OS=Homo sapiens GN=NCL PE=1 SV=3	P19338	eAMEDGEIDGNk	0.88	iTRAQ4plex (+144), iTRAQ4plex (+144)	12.36	-0.253	-0.5137	-5.96e-08
iTRAQ	Nucleolin OS=Homo sapiens GN=NCL PE=1 SV=3	P19338	eAMEDGEIDGNkVTLDWAkPk	0.92	iTRAQ4plex (+144), iTRAQ4plex (+144), iTRAQ4plex (+144), iTRAQ4plex (+144)	21.15	-0.6217	0.4095	0
iTRAQ	Nucleolin OS=Homo sapiens GN=NCL PE=1 SV=3	P19338	eSFDGSVR	0.99	iTRAQ4plex (+144)	45.07	0.01224	0.2936	1.192e-07
iTRAQ	Nucleolin OS=Homo sapiens GN=NCL PE=1 SV=3	P19338	eVFEDAAEIR	1	iTRAQ4plex (+144)	61.08	-0.2096	0.2163	1.192e-07
iTRAQ	Nucleolin OS=Homo sapiens GN=NCL PE=1 SV=3	P19338	fGYVDFESAEDLEk	0.92	iTRAQ4plex (+144), iTRAQ4plex (+144)	12.66	-0.01828	0.1111	0
iTRAQ	Nucleolin OS=Homo sapiens GN=NCL PE=1 SV=3	P19338	gAAIPAk	0.9	iTRAQ4plex (+144), iTRAQ4plex (+144)	24.24	0.5215	-0.0662	0
iTRAQ	Nucleolin OS=Homo sapiens GN=NCL PE=1 SV=3	P19338	gFGFVDFNSEEDAk	0.99	iTRAQ4plex (+144), iTRAQ4plex (+144)	21.14	0.02062	0.1855	-1.192e-07
iTRAQ	Nucleolin OS=Homo sapiens GN=NCL PE=1 SV=3	P19338	gIAYIEFk	0.88	iTRAQ4plex (+144), iTRAQ4plex (+144)	20.83	0.4083	-0.5931	0
iTRAQ	Nucleolin OS=Homo sapiens GN=NCL PE=1 SV=3	P19338	gLSEDTTEETLk	1	iTRAQ4plex (+144), iTRAQ4plex (+144)	83.67	-0.1578	0.2537	0
iTRAQ	Nucleolin OS=Homo sapiens GN=NCL PE=1 SV=3	P19338	gLSEDTTEETLkESFDGSVR	1	iTRAQ4plex (+144), iTRAQ4plex (+144)	66.68	-0.4853	0.3346	0
iTRAQ	Nucleolin OS=Homo sapiens GN=NCL PE=1 SV=3	P19338	gQNQDYR	0.9	iTRAQ4plex (+144)	30.41	-0.1192	0.124	0
iTRAQ	Nucleolin OS=Homo sapiens GN=NCL PE=1 SV=3	P19338	gYAFIEFASFEDAk	0.97	iTRAQ4plex (+144), iTRAQ4plex (+144)	24.62	-0.07373	0.1452	1.192e-07
iTRAQ	Nucleolin OS=Homo sapiens GN=NCL PE=1 SV=3	P19338	kAAATSAk	0.99	iTRAQ4plex (+144), iTRAQ4plex (+144), iTRAQ4plex (+144)	26.33	-0.1017	-0.1386	0
iTRAQ	Nucleolin OS=Homo sapiens GN=NCL PE=1 SV=3	P19338	kFGYVDFESAEDLEk	0.91	iTRAQ4plex (+144), iTRAQ4plex (+144), iTRAQ4plex (+144)	12.32	-0.03842	0.2659	1.192e-07
iTRAQ	Nucleolin OS=Homo sapiens GN=NCL PE=1 SV=3	P19338	kGAAIPAk	0.89	iTRAQ4plex (+144), iTRAQ4plex (+144), iTRAQ4plex (+144)	16.44	-0.2207	-0.5878	0
iTRAQ	Nucleolin OS=Homo sapiens GN=NCL PE=1 SV=3	P19338	kVAVATPAk	0.97	iTRAQ4plex (+144), iTRAQ4plex (+144), iTRAQ4plex (+144)	21.56	-0.09475	0.005363	0
iTRAQ	Nucleolin OS=Homo sapiens GN=NCL PE=1 SV=3	P19338	kVVVSPTk	0.99	iTRAQ4plex (+144), iTRAQ4plex (+144), iTRAQ4plex (+144)	32.18	-0.2421	0.1428	-1.192e-07
iTRAQ	Nucleolin OS=Homo sapiens GN=NCL PE=1 SV=3	P19338	lELQGPR	0.9	iTRAQ4plex (+144)	25.71	-0.1984	0.2469	-1.192e-07
iTRAQ	Nucleolin OS=Homo sapiens GN=NCL PE=1 SV=3	P19338	nDLAVVDVR	0.98	iTRAQ4plex (+144)	32.87	-0.1786	0.2844	0
iTRAQ	Nucleolin OS=Homo sapiens GN=NCL PE=1 SV=3	P19338	nSTWSGESk	1	iTRAQ4plex (+144), iTRAQ4plex (+144)	27.68	-0.1335	0.1462	-1.192e-07
iTRAQ	Nucleolin OS=Homo sapiens GN=NCL PE=1 SV=3	P19338	qGTEIDGR	0.99	iTRAQ4plex (+144)	38.5	-0.2621	0.01484	1.192e-07
iTRAQ	Nucleolin OS=Homo sapiens GN=NCL PE=1 SV=3	P19338	sISLYYTGEk	1	iTRAQ4plex (+144), iTRAQ4plex (+144)	28.15	0.107	0.1758	-1.192e-07
iTRAQ	Nucleolin OS=Homo sapiens GN=NCL PE=1 SV=3	P19338	tEADAEk	0.9	iTRAQ4plex (+144), iTRAQ4plex (+144)	39.21	0.2644	0.00906	0
iTRAQ	Nucleolin OS=Homo sapiens GN=NCL PE=1 SV=3	P19338	tGISDVFAk	1	iTRAQ4plex (+144), iTRAQ4plex (+144)	36.66	-0.05572	0.1062	1.192e-07
iTRAQ	Nucleolin OS=Homo sapiens GN=NCL PE=1 SV=3	P19338	tLVLSNLSYSATEETLQEVFEk	0.97	iTRAQ4plex (+144), iTRAQ4plex (+144)	17.22	-0.1533	0.2811	0
iTRAQ	Nucleolin OS=Homo sapiens GN=NCL PE=1 SV=3	P19338	vAVATPAk	0.99	iTRAQ4plex (+144), iTRAQ4plex (+144)	68.73	0.2668	-0.1752	-1.192e-07
iTRAQ	Nucleolin OS=Homo sapiens GN=NCL PE=1 SV=3	P19338	vFGNEIk	0.9	iTRAQ4plex (+144), iTRAQ4plex (+144)	33.77	-0.1873	0.0925	-1.192e-07
iTRAQ	Nucleolin OS=Homo sapiens GN=NCL PE=1 SV=3	P19338	vPQNQNGk	0.89	iTRAQ4plex (+144), iTRAQ4plex (+144)	14.32	-0.2784	0.317	1.192e-07
iTRAQ	Nucleolin OS=Homo sapiens GN=NCL PE=1 SV=3	P19338	vTQDELk	0.9	iTRAQ4plex (+144), iTRAQ4plex (+144)	21.04	-0.3199	0.1348	-1.192e-07
iTRAQ	Nucleolin OS=Homo sapiens GN=NCL PE=1 SV=3	P19338	vVVSPTk	0.9	iTRAQ4plex (+144), iTRAQ4plex (+144)	49.98	-0.3679	0.3972	0
iTRAQ	Nucleolin OS=Homo sapiens GN=NCL PE=1 SV=3	P19338	vVVSPTkk	0.94	iTRAQ4plex (+144), iTRAQ4plex (+144), iTRAQ4plex (+144)	23.44	-0.8448	0.4015	0
iTRAQ	Stress-70 protein, mitochondrial OS=Homo sapiens GN=HSPA9 PE=1 SV=2	P38646	aMQDAEVSk	1	iTRAQ4plex (+144), iTRAQ4plex (+144)	61.11	-0.00491	-0.05934	0
iTRAQ	Stress-70 protein, mitochondrial OS=Homo sapiens GN=HSPA9 PE=1 SV=2	P38646	aSNGDAWVEAHGk	1	iTRAQ4plex (+144), iTRAQ4plex (+144)	44.87	0.02913	0.1315	1.192e-07
iTRAQ	Stress-70 protein, mitochondrial OS=Homo sapiens GN=HSPA9 PE=1 SV=2	P38646	cELSSSVQTDINLPYLTMDSSGPk	1	Carbamidomethyl (+57), iTRAQ4plex (+144), iTRAQ4plex (+144)	51.95	-0.07142	0.1821	0
iTRAQ	Stress-70 protein, mitochondrial OS=Homo sapiens GN=HSPA9 PE=1 SV=2	P38646	dAGQISGLNVLR	1	iTRAQ4plex (+144)	58.31	0.04752	0.241	0
iTRAQ	Stress-70 protein, mitochondrial OS=Homo sapiens GN=HSPA9 PE=1 SV=2	P38646	dDIENMVk	0.99	iTRAQ4plex (+144), iTRAQ4plex (+144)	54.03	0.0494	0.1071	-1.192e-07
iTRAQ	Stress-70 protein, mitochondrial OS=Homo sapiens GN=HSPA9 PE=1 SV=2	P38646	dNMALQR	0.9	iTRAQ4plex (+144)	28.53	-0.3335	-0.1597	1.192e-07
iTRAQ	Stress-70 protein, mitochondrial OS=Homo sapiens GN=HSPA9 PE=1 SV=2	P38646	dQLPADEcNk	0.99	iTRAQ4plex (+144), Carbamidomethyl (+57), iTRAQ4plex (+144)	19.11	-0.07909	-0.1238	0
iTRAQ	Stress-70 protein, mitochondrial OS=Homo sapiens GN=HSPA9 PE=1 SV=2	P38646	dSETGENIR	1	iTRAQ4plex (+144)	40.6	0.087	0.0498	0
iTRAQ	Stress-70 protein, mitochondrial OS=Homo sapiens GN=HSPA9 PE=1 SV=2	P38646	eQQIVIQSSGGLSk	0.97	iTRAQ4plex (+144), iTRAQ4plex (+144)	22.61	0.0002601	0.1138	0
iTRAQ	Stress-70 protein, mitochondrial OS=Homo sapiens GN=HSPA9 PE=1 SV=2	P38646	eQQIVIQSSGGLSkDDIENMVk	1	iTRAQ4plex (+144), iTRAQ4plex (+144), iTRAQ4plex (+144)	27.55	-0.01436	0.6094	-5.96e-08
iTRAQ	Stress-70 protein, mitochondrial OS=Homo sapiens GN=HSPA9 PE=1 SV=2	P38646	eRVEAVNMAEGIIHDTETk	0.97	iTRAQ4plex (+144), iTRAQ4plex (+144)	23	-0.09447	-0.1521	0
iTRAQ	Stress-70 protein, mitochondrial OS=Homo sapiens GN=HSPA9 PE=1 SV=2	P38646	eTAENYLGHTAk	1	iTRAQ4plex (+144), iTRAQ4plex (+144)	31.76	-0.1303	-0.05915	1.192e-07
iTRAQ	Stress-70 protein, mitochondrial OS=Homo sapiens GN=HSPA9 PE=1 SV=2	P38646	eTGVDLTk	0.99	iTRAQ4plex (+144), iTRAQ4plex (+144)	45.83	-0.1011	0.06677	-1.192e-07
iTRAQ	Stress-70 protein, mitochondrial OS=Homo sapiens GN=HSPA9 PE=1 SV=2	P38646	eTGVDLTkDNMALQR	0.94	iTRAQ4plex (+144), iTRAQ4plex (+144)	14.86	-0.2289	0.4423	5.96e-08
iTRAQ	Stress-70 protein, mitochondrial OS=Homo sapiens GN=HSPA9 PE=1 SV=2	P38646	gAVVGIDLGTTNScVAVMEGk	0.99	iTRAQ4plex (+144), Carbamidomethyl (+57), iTRAQ4plex (+144)	29.7	0.1274	0.0187	-1.192e-07
iTRAQ	Stress-70 protein, mitochondrial OS=Homo sapiens GN=HSPA9 PE=1 SV=2	P38646	gVPQIEVTFDIDANGIVHVSAk	0.91	iTRAQ4plex (+144), iTRAQ4plex (+144)	13.26	0.3133	-0.1329	0
iTRAQ	Stress-70 protein, mitochondrial OS=Homo sapiens GN=HSPA9 PE=1 SV=2	P38646	kDSETGENIR	1	iTRAQ4plex (+144), iTRAQ4plex (+144)	46.93	0.1398	-0.896	0
iTRAQ	Stress-70 protein, mitochondrial OS=Homo sapiens GN=HSPA9 PE=1 SV=2	P38646	lVGMPAk	0.9	iTRAQ4plex (+144), iTRAQ4plex (+144)	55.01	-0.2426	0.238	-1.192e-07
iTRAQ	Stress-70 protein, mitochondrial OS=Homo sapiens GN=HSPA9 PE=1 SV=2	P38646	mEEFkDQLPADEcNk	1	iTRAQ4plex (+144), iTRAQ4plex (+144), Carbamidomethyl (+57), iTRAQ4plex (+144)	52.11	0.06142	0.4052	0
iTRAQ	Stress-70 protein, mitochondrial OS=Homo sapiens GN=HSPA9 PE=1 SV=2	P38646	mkETAENYLGHTAk	1	iTRAQ4plex (+144), iTRAQ4plex (+144), iTRAQ4plex (+144)	26.86	-0.2402	0.0209	0
iTRAQ	Stress-70 protein, mitochondrial OS=Homo sapiens GN=HSPA9 PE=1 SV=2	P38646	nAVITVPAYFNDSQR	0.93	iTRAQ4plex (+144)	20.92	-0.1138	0.1696	-5.96e-08
iTRAQ	Stress-70 protein, mitochondrial OS=Homo sapiens GN=HSPA9 PE=1 SV=2	P38646	qAASSLQQASLk	1	iTRAQ4plex (+144), iTRAQ4plex (+144)	76.32	0.1563	-0.02196	0
iTRAQ	Stress-70 protein, mitochondrial OS=Homo sapiens GN=HSPA9 PE=1 SV=2	P38646	qAVTNPNNTFYATk	1	iTRAQ4plex (+144), iTRAQ4plex (+144)	26.4	0.2588	-0.03741	1.192e-07
iTRAQ	Stress-70 protein, mitochondrial OS=Homo sapiens GN=HSPA9 PE=1 SV=2	P38646	rYDDPEVQk	1	iTRAQ4plex (+144), iTRAQ4plex (+144)	25.66	-0.112	0.1536	-1.192e-07
iTRAQ	Stress-70 protein, mitochondrial OS=Homo sapiens GN=HSPA9 PE=1 SV=2	P38646	sDIGEVILVGGMTR	0.99	iTRAQ4plex (+144)	29.17	0.05125	0.2037	0
iTRAQ	Stress-70 protein, mitochondrial OS=Homo sapiens GN=HSPA9 PE=1 SV=2	P38646	sQVFSTAADGQTQVEIk	0.92	iTRAQ4plex (+144), iTRAQ4plex (+144)	18.27	0.0849	0.09036	-1.192e-07
iTRAQ	Stress-70 protein, mitochondrial OS=Homo sapiens GN=HSPA9 PE=1 SV=2	P38646	sTNGDTFLGGEDFDQALLR	1	iTRAQ4plex (+144)	32.79	5.412e-05	0.2677	1.192e-07
iTRAQ	Stress-70 protein, mitochondrial OS=Homo sapiens GN=HSPA9 PE=1 SV=2	P38646	tTPSVVAFTADGER	1	iTRAQ4plex (+144)	48.34	-0.2296	0.2522	0
iTRAQ	Stress-70 protein, mitochondrial OS=Homo sapiens GN=HSPA9 PE=1 SV=2	P38646	vEAVNMAEGIIHDTETk	1	iTRAQ4plex (+144), iTRAQ4plex (+144)	95.44	-0.1702	0.0303	0
iTRAQ	Stress-70 protein, mitochondrial OS=Homo sapiens GN=HSPA9 PE=1 SV=2	P38646	vIAVYDLGGGTFDISILEIQk	0.94	iTRAQ4plex (+144), iTRAQ4plex (+144)	15.12	-0.0867	0.1451	0
iTRAQ	Stress-70 protein, mitochondrial OS=Homo sapiens GN=HSPA9 PE=1 SV=2	P38646	vINEPTAAALAYGLDk	0.94	iTRAQ4plex (+144), iTRAQ4plex (+144)	27.95	-0.1365	0.1163	0
iTRAQ	Stress-70 protein, mitochondrial OS=Homo sapiens GN=HSPA9 PE=1 SV=2	P38646	vLENAEGAR	1	iTRAQ4plex (+144)	36.47	-0.0882	0.0932	1.192e-07
iTRAQ	Stress-70 protein, mitochondrial OS=Homo sapiens GN=HSPA9 PE=1 SV=2	P38646	vQQTVQDLFGR	0.92	iTRAQ4plex (+144)	16.8	-0.2001	-0.3766	5.96e-08
iTRAQ	Stress-70 protein, mitochondrial OS=Homo sapiens GN=HSPA9 PE=1 SV=2	P38646	yDDPEVQk	0.99	iTRAQ4plex (+144), iTRAQ4plex (+144)	38.68	-0.2848	0.01145	0
iTRAQ	DNA-dependent protein kinase catalytic subunit OS=Homo sapiens GN=PRKDC PE=1 SV=3	P78527	aFLGELk	0.9	iTRAQ4plex (+144), iTRAQ4plex (+144)	42.09	0.8763	-1.65	0
iTRAQ	DNA-dependent protein kinase catalytic subunit OS=Homo sapiens GN=PRKDC PE=1 SV=3	P78527	aIRPQIDLk	0.99	iTRAQ4plex (+144), iTRAQ4plex (+144)	24.03	0.4555	-0.0965	0
iTRAQ	DNA-dependent protein kinase catalytic subunit OS=Homo sapiens GN=PRKDC PE=1 SV=3	P78527	aPGLGAFR	0.99	iTRAQ4plex (+144)	26.23	-0.0308	0.001086	0
iTRAQ	DNA-dependent protein kinase catalytic subunit OS=Homo sapiens GN=PRKDC PE=1 SV=3	P78527	aPPcEYk	0.9	iTRAQ4plex (+144), Carbamidomethyl (+57), iTRAQ4plex (+144)	46.59	-0.1166	0.1449	0
iTRAQ	DNA-dependent protein kinase catalytic subunit OS=Homo sapiens GN=PRKDC PE=1 SV=3	P78527	aQEPESGLSEETQVk	1	iTRAQ4plex (+144), iTRAQ4plex (+144)	103.99	0.02086	-0.06208	0
iTRAQ	DNA-dependent protein kinase catalytic subunit OS=Homo sapiens GN=PRKDC PE=1 SV=3	P78527	aTQMPEGGQGAPPMYQLYk	1	iTRAQ4plex (+144), iTRAQ4plex (+144)	75.04	0.2221	0.03349	0
iTRAQ	DNA-dependent protein kinase catalytic subunit OS=Homo sapiens GN=PRKDC PE=1 SV=3	P78527	cDSWWAk	0.9	Carbamidomethyl (+57), iTRAQ4plex (+144), iTRAQ4plex (+144)	32.14	-0.291	0.2725	0
iTRAQ	DNA-dependent protein kinase catalytic subunit OS=Homo sapiens GN=PRKDC PE=1 SV=3	P78527	cFGTGAAGNR	1	Carbamidomethyl (+57), iTRAQ4plex (+144)	49.38	-0.06163	-0.1224	0
iTRAQ	DNA-dependent protein kinase catalytic subunit OS=Homo sapiens GN=PRKDC PE=1 SV=3	P78527	cGAALAGHQLIR	0.99	Carbamidomethyl (+57), iTRAQ4plex (+144)	21.75	0.3856	0.05132	0
iTRAQ	DNA-dependent protein kinase catalytic subunit OS=Homo sapiens GN=PRKDC PE=1 SV=3	P78527	cLMDQATDPNILGR	1	Carbamidomethyl (+57), iTRAQ4plex (+144)	46.38	0.001293	0.2906	0
iTRAQ	DNA-dependent protein kinase catalytic subunit OS=Homo sapiens GN=PRKDC PE=1 SV=3	P78527	dcLSIPYR	0.99	iTRAQ4plex (+144), Carbamidomethyl (+57)	42.35	-0.2439	-0.03398	0
iTRAQ	DNA-dependent protein kinase catalytic subunit OS=Homo sapiens GN=PRKDC PE=1 SV=3	P78527	dFVQVMR	0.9	iTRAQ4plex (+144)	24.74	0.1305	0.009215	0
iTRAQ	DNA-dependent protein kinase catalytic subunit OS=Homo sapiens GN=PRKDC PE=1 SV=3	P78527	dILETHLR	0.93	iTRAQ4plex (+144)	20.64	0.1259	-0.04277	0
iTRAQ	DNA-dependent protein kinase catalytic subunit OS=Homo sapiens GN=PRKDC PE=1 SV=3	P78527	dILPcLDGYLk	1	iTRAQ4plex (+144), Carbamidomethyl (+57), iTRAQ4plex (+144)	48.03	-0.0542	0.2236	0
iTRAQ	DNA-dependent protein kinase catalytic subunit OS=Homo sapiens GN=PRKDC PE=1 SV=3	P78527	dLcNTHLMR	1	iTRAQ4plex (+144), Carbamidomethyl (+57)	22.22	-0.008678	-0.1624	0
iTRAQ	DNA-dependent protein kinase catalytic subunit OS=Homo sapiens GN=PRKDC PE=1 SV=3	P78527	dLLLNTMSQEEk	0.92	iTRAQ4plex (+144), iTRAQ4plex (+144)	15.13	0.07074	0.01329	0
iTRAQ	DNA-dependent protein kinase catalytic subunit OS=Homo sapiens GN=PRKDC PE=1 SV=3	P78527	dLPSWMk	0.9	iTRAQ4plex (+144), iTRAQ4plex (+144)	30.71	0.01264	-0.02681	1.192e-07
iTRAQ	DNA-dependent protein kinase catalytic subunit OS=Homo sapiens GN=PRKDC PE=1 SV=3	P78527	dPTVHDDVLELEMDELNR	0.89	iTRAQ4plex (+144)	10.51	-0.08397	0.2233	0
iTRAQ	DNA-dependent protein kinase catalytic subunit OS=Homo sapiens GN=PRKDC PE=1 SV=3	P78527	dQNILLGTTYR	1	iTRAQ4plex (+144)	36.53	0.09306	0.1973	0
iTRAQ	DNA-dependent protein kinase catalytic subunit OS=Homo sapiens GN=PRKDC PE=1 SV=3	P78527	dSPLETk	0.9	iTRAQ4plex (+144), iTRAQ4plex (+144)	42.42	0.01912	-0.4203	0
iTRAQ	DNA-dependent protein kinase catalytic subunit OS=Homo sapiens GN=PRKDC PE=1 SV=3	P78527	dVDFMYVELIQR	0.99	iTRAQ4plex (+144)	22.67	-0.1639	0.05217	0
iTRAQ	DNA-dependent protein kinase catalytic subunit OS=Homo sapiens GN=PRKDC PE=1 SV=3	P78527	dWSNDVR	0.9	iTRAQ4plex (+144)	20.57	0.0234	-0.06277	0
iTRAQ	DNA-dependent protein kinase catalytic subunit OS=Homo sapiens GN=PRKDC PE=1 SV=3	P78527	dYVAVAR	0.9	iTRAQ4plex (+144)	26.76	0.029	-0.1086	0
iTRAQ	DNA-dependent protein kinase catalytic subunit OS=Homo sapiens GN=PRKDC PE=1 SV=3	P78527	dYVDLFR	0.9	iTRAQ4plex (+144)	19.16	-0.05048	-0.3237	0
iTRAQ	DNA-dependent protein kinase catalytic subunit OS=Homo sapiens GN=PRKDC PE=1 SV=3	P78527	ecSPWMSDFk	1	iTRAQ4plex (+144), Carbamidomethyl (+57), iTRAQ4plex (+144)	20.83	0.06616	0.2255	0
iTRAQ	DNA-dependent protein kinase catalytic subunit OS=Homo sapiens GN=PRKDC PE=1 SV=3	P78527	eEENASVIDSAELQAYPALVVEk	0.99	iTRAQ4plex (+144), iTRAQ4plex (+144)	20.4	0.1264	-0.3454	0
iTRAQ	DNA-dependent protein kinase catalytic subunit OS=Homo sapiens GN=PRKDC PE=1 SV=3	P78527	eHPFLVk	0.9	iTRAQ4plex (+144), iTRAQ4plex (+144)	27.33	0.3285	-0.00827	0
iTRAQ	DNA-dependent protein kinase catalytic subunit OS=Homo sapiens GN=PRKDC PE=1 SV=3	P78527	ePSFDWk	0.9	iTRAQ4plex (+144), iTRAQ4plex (+144)	45.57	-0.07037	0.02073	0
iTRAQ	DNA-dependent protein kinase catalytic subunit OS=Homo sapiens GN=PRKDC PE=1 SV=3	P78527	fNNYVDcMk	1	iTRAQ4plex (+144), Carbamidomethyl (+57), iTRAQ4plex (+144)	61.69	0.1042	0.2547	0
iTRAQ	DNA-dependent protein kinase catalytic subunit OS=Homo sapiens GN=PRKDC PE=1 SV=3	P78527	gGSWIQEINVAEk	1	iTRAQ4plex (+144), iTRAQ4plex (+144)	43.93	0.05889	0.08062	0
iTRAQ	DNA-dependent protein kinase catalytic subunit OS=Homo sapiens GN=PRKDC PE=1 SV=3	P78527	gIFTSEIGTk	1	iTRAQ4plex (+144), iTRAQ4plex (+144)	30.06	0.2097	-0.2309	0
iTRAQ	DNA-dependent protein kinase catalytic subunit OS=Homo sapiens GN=PRKDC PE=1 SV=3	P78527	gkPLPEYHVR	0.98	iTRAQ4plex (+144), iTRAQ4plex (+144)	18.94	0.1232	-0.02001	0
iTRAQ	DNA-dependent protein kinase catalytic subunit OS=Homo sapiens GN=PRKDC PE=1 SV=3	P78527	hGDLPDIQIk	0.99	iTRAQ4plex (+144), iTRAQ4plex (+144)	23.64	-0.08535	0.05352	0
iTRAQ	DNA-dependent protein kinase catalytic subunit OS=Homo sapiens GN=PRKDC PE=1 SV=3	P78527	hNLEIIk	0.9	iTRAQ4plex (+144), iTRAQ4plex (+144)	20.3	0.05478	0.04663	0
iTRAQ	DNA-dependent protein kinase catalytic subunit OS=Homo sapiens GN=PRKDC PE=1 SV=3	P78527	iAGFDER	0.9	iTRAQ4plex (+144)	18.81	-0.2408	-0.3059	0
iTRAQ	DNA-dependent protein kinase catalytic subunit OS=Homo sapiens GN=PRKDC PE=1 SV=3	P78527	iIANALSSEPAcLAEIEEDk	1	iTRAQ4plex (+144), Carbamidomethyl (+57), iTRAQ4plex (+144)	93.34	-0.02279	-0.1519	0
iTRAQ	DNA-dependent protein kinase catalytic subunit OS=Homo sapiens GN=PRKDC PE=1 SV=3	P78527	iIANALSSEPAcLAEIEEDkAR	1	iTRAQ4plex (+144), Carbamidomethyl (+57), iTRAQ4plex (+144)	41.83	-0.06938	-0.03883	0
iTRAQ	DNA-dependent protein kinase catalytic subunit OS=Homo sapiens GN=PRKDC PE=1 SV=3	P78527	iLELSGSSSEDSEk	0.96	iTRAQ4plex (+144), iTRAQ4plex (+144)	29.81	0.1818	-0.0513	0
iTRAQ	DNA-dependent protein kinase catalytic subunit OS=Homo sapiens GN=PRKDC PE=1 SV=3	P78527	iNQVFHGScITEGNELTk	1	iTRAQ4plex (+144), Carbamidomethyl (+57), iTRAQ4plex (+144)	50.62	-0.5169	-0.1405	0
iTRAQ	DNA-dependent protein kinase catalytic subunit OS=Homo sapiens GN=PRKDC PE=1 SV=3	P78527	iPDTVLEk	0.98	iTRAQ4plex (+144), iTRAQ4plex (+144)	33.79	0.2318	0.1073	0
iTRAQ	DNA-dependent protein kinase catalytic subunit OS=Homo sapiens GN=PRKDC PE=1 SV=3	P78527	kEEENASVIDSAELQAYPALVVEk	0.99	iTRAQ4plex (+144), iTRAQ4plex (+144), iTRAQ4plex (+144)	20.66	0.3695	-0.5411	0
iTRAQ	DNA-dependent protein kinase catalytic subunit OS=Homo sapiens GN=PRKDC PE=1 SV=3	P78527	kGGSWIQEINVAEk	1	iTRAQ4plex (+144), iTRAQ4plex (+144), iTRAQ4plex (+144)	29.73	0.04207	0.7042	0
iTRAQ	DNA-dependent protein kinase catalytic subunit OS=Homo sapiens GN=PRKDC PE=1 SV=3	P78527	kIPDTVLEk	0.97	iTRAQ4plex (+144), iTRAQ4plex (+144), iTRAQ4plex (+144)	20.95	-0.07203	-0.2123	0
iTRAQ	DNA-dependent protein kinase catalytic subunit OS=Homo sapiens GN=PRKDC PE=1 SV=3	P78527	kNILEESLcELVAk	1	iTRAQ4plex (+144), iTRAQ4plex (+144), Carbamidomethyl (+57), iTRAQ4plex (+144)	42.1	0.04588	0.05523	0
iTRAQ	DNA-dependent protein kinase catalytic subunit OS=Homo sapiens GN=PRKDC PE=1 SV=3	P78527	kQNNFSLAMk	0.92	iTRAQ4plex (+144), iTRAQ4plex (+144), iTRAQ4plex (+144)	14.75	-0.0164	-0.144	0
iTRAQ	DNA-dependent protein kinase catalytic subunit OS=Homo sapiens GN=PRKDC PE=1 SV=3	P78527	lAcDVDQVTR	1	iTRAQ4plex (+144), Carbamidomethyl (+57)	51.64	0.1108	0.04922	0
iTRAQ	DNA-dependent protein kinase catalytic subunit OS=Homo sapiens GN=PRKDC PE=1 SV=3	P78527	lAGANPAVITcDELLLGHEk	1	iTRAQ4plex (+144), Carbamidomethyl (+57), iTRAQ4plex (+144)	86.81	-0.1334	0.07427	1.192e-07
iTRAQ	DNA-dependent protein kinase catalytic subunit OS=Homo sapiens GN=PRKDC PE=1 SV=3	P78527	lcYDAFTENMAGENQLLER	1	iTRAQ4plex (+144), Carbamidomethyl (+57)	32.31	-0.134	0.1018	0
iTRAQ	DNA-dependent protein kinase catalytic subunit OS=Homo sapiens GN=PRKDC PE=1 SV=3	P78527	lLEEALLR	0.99	iTRAQ4plex (+144)	29.52	-0.03698	-0.1083	0
iTRAQ	DNA-dependent protein kinase catalytic subunit OS=Homo sapiens GN=PRKDC PE=1 SV=3	P78527	lLPAELPAk	0.98	iTRAQ4plex (+144), iTRAQ4plex (+144)	20.63	-0.2611	0.1035	1.192e-07
iTRAQ	DNA-dependent protein kinase catalytic subunit OS=Homo sapiens GN=PRKDC PE=1 SV=3	P78527	lNESTFDTQITk	0.99	iTRAQ4plex (+144), iTRAQ4plex (+144)	22.62	0.1608	0.09658	0
iTRAQ	DNA-dependent protein kinase catalytic subunit OS=Homo sapiens GN=PRKDC PE=1 SV=3	P78527	lPPDVLR	0.9	iTRAQ4plex (+144)	24.87	0.4112	0.6035	0
iTRAQ	DNA-dependent protein kinase catalytic subunit OS=Homo sapiens GN=PRKDC PE=1 SV=3	P78527	lPSNTLDR	0.98	iTRAQ4plex (+144)	23.37	-0.02444	-0.008693	1.192e-07
iTRAQ	DNA-dependent protein kinase catalytic subunit OS=Homo sapiens GN=PRKDC PE=1 SV=3	P78527	lQETLSAADR	1	iTRAQ4plex (+144)	31.5	-0.1417	0.04606	0
iTRAQ	DNA-dependent protein kinase catalytic subunit OS=Homo sapiens GN=PRKDC PE=1 SV=3	P78527	lTPLPEDNSMNVDQDGDPSDR	1	iTRAQ4plex (+144)	65.22	-0.03431	0.1602	0
iTRAQ	DNA-dependent protein kinase catalytic subunit OS=Homo sapiens GN=PRKDC PE=1 SV=3	P78527	mEVQEQEEDISSLIR	0.89	iTRAQ4plex (+144)	14.47	0.377	0.1614	0
iTRAQ	DNA-dependent protein kinase catalytic subunit OS=Homo sapiens GN=PRKDC PE=1 SV=3	P78527	mQLVccR	0.9	iTRAQ4plex (+144), Carbamidomethyl (+57), Carbamidomethyl (+57)	12.06	0.3161	-0.2081	0
iTRAQ	DNA-dependent protein kinase catalytic subunit OS=Homo sapiens GN=PRKDC PE=1 SV=3	P78527	mYAALGDPk	1	iTRAQ4plex (+144), iTRAQ4plex (+144)	31.35	0.1954	-0.4053	0
iTRAQ	DNA-dependent protein kinase catalytic subunit OS=Homo sapiens GN=PRKDC PE=1 SV=3	P78527	nELEIPGQYDGR	1	iTRAQ4plex (+144)	49.99	-0.19	0.05799	0
iTRAQ	DNA-dependent protein kinase catalytic subunit OS=Homo sapiens GN=PRKDC PE=1 SV=3	P78527	nFWSHETR	0.94	iTRAQ4plex (+144)	12.89	0.09932	-0.3817	0
iTRAQ	DNA-dependent protein kinase catalytic subunit OS=Homo sapiens GN=PRKDC PE=1 SV=3	P78527	nILEESLcELVAk	1	iTRAQ4plex (+144), Carbamidomethyl (+57), iTRAQ4plex (+144)	42.39	-0.1293	-0.144	0
iTRAQ	DNA-dependent protein kinase catalytic subunit OS=Homo sapiens GN=PRKDC PE=1 SV=3	P78527	nLLTVTSSDEMMk	1	iTRAQ4plex (+144), iTRAQ4plex (+144)	71.69	-0.08581	-0.1656	0
iTRAQ	DNA-dependent protein kinase catalytic subunit OS=Homo sapiens GN=PRKDC PE=1 SV=3	P78527	nLSSNEAISLEEIR	1	iTRAQ4plex (+144)	71.67	-0.01922	0.5431	0
iTRAQ	DNA-dependent protein kinase catalytic subunit OS=Homo sapiens GN=PRKDC PE=1 SV=3	P78527	nNWEVSALSR	1	iTRAQ4plex (+144)	38.54	0.1132	-0.1474	0
iTRAQ	DNA-dependent protein kinase catalytic subunit OS=Homo sapiens GN=PRKDC PE=1 SV=3	P78527	nTcTSVYTk	0.95	iTRAQ4plex (+144), Carbamidomethyl (+57), iTRAQ4plex (+144)	19.37	-0.1057	-0.1842	0
iTRAQ	DNA-dependent protein kinase catalytic subunit OS=Homo sapiens GN=PRKDC PE=1 SV=3	P78527	qcLPSLDLSck	1	iTRAQ4plex (+144), Carbamidomethyl (+57), Carbamidomethyl (+57), iTRAQ4plex (+144)	44.96	0.005461	0.09367	0
iTRAQ	DNA-dependent protein kinase catalytic subunit OS=Homo sapiens GN=PRKDC PE=1 SV=3	P78527	qDWVDGEPTEAEk	1	iTRAQ4plex (+144), iTRAQ4plex (+144)	55.41	0.1994	-0.04134	0
iTRAQ	DNA-dependent protein kinase catalytic subunit OS=Homo sapiens GN=PRKDC PE=1 SV=3	P78527	qGNLSSQVPLk	1	iTRAQ4plex (+144), iTRAQ4plex (+144)	41.83	0.0931	-0.0205	0
iTRAQ	DNA-dependent protein kinase catalytic subunit OS=Homo sapiens GN=PRKDC PE=1 SV=3	P78527	qGNLSSQVPLkR	0.99	iTRAQ4plex (+144), iTRAQ4plex (+144)	22.05	0.08344	0.3358	0
iTRAQ	DNA-dependent protein kinase catalytic subunit OS=Homo sapiens GN=PRKDC PE=1 SV=3	P78527	qHQNTMEDk	0.99	iTRAQ4plex (+144), iTRAQ4plex (+144)	25.84	-0.08695	-0.2875	0
iTRAQ	DNA-dependent protein kinase catalytic subunit OS=Homo sapiens GN=PRKDC PE=1 SV=3	P78527	qITQSALLAEAR	1	iTRAQ4plex (+144)	69.45	0.1231	0.1655	0
iTRAQ	DNA-dependent protein kinase catalytic subunit OS=Homo sapiens GN=PRKDC PE=1 SV=3	P78527	qMFLTQTDTGDDR	1	iTRAQ4plex (+144)	34.38	0.04571	-0.03776	0
iTRAQ	DNA-dependent protein kinase catalytic subunit OS=Homo sapiens GN=PRKDC PE=1 SV=3	P78527	qVSNMVAk	0.99	iTRAQ4plex (+144), iTRAQ4plex (+144)	45.85	0.1286	-0.005147	0
iTRAQ	DNA-dependent protein kinase catalytic subunit OS=Homo sapiens GN=PRKDC PE=1 SV=3	P78527	qYDEALNk	0.97	iTRAQ4plex (+144), iTRAQ4plex (+144)	19.4	0.08721	-0.1181	0
iTRAQ	DNA-dependent protein kinase catalytic subunit OS=Homo sapiens GN=PRKDC PE=1 SV=3	P78527	sDPGLLTNTMDVFVk	1	iTRAQ4plex (+144), iTRAQ4plex (+144)	47.93	0.02678	-0.02063	0
iTRAQ	DNA-dependent protein kinase catalytic subunit OS=Homo sapiens GN=PRKDC PE=1 SV=3	P78527	sDYSEAAk	0.99	iTRAQ4plex (+144), iTRAQ4plex (+144)	52.25	-0.02027	-0.2552	0
iTRAQ	DNA-dependent protein kinase catalytic subunit OS=Homo sapiens GN=PRKDC PE=1 SV=3	P78527	sIELFYk	0.9	iTRAQ4plex (+144), iTRAQ4plex (+144)	31.1	0.09491	0.02283	0
iTRAQ	DNA-dependent protein kinase catalytic subunit OS=Homo sapiens GN=PRKDC PE=1 SV=3	P78527	sIGEYDVLR	1	iTRAQ4plex (+144)	40.77	-0.001515	-0.06833	0
iTRAQ	DNA-dependent protein kinase catalytic subunit OS=Homo sapiens GN=PRKDC PE=1 SV=3	P78527	sLEYcSTASIDSENPPDLNk	1	iTRAQ4plex (+144), Carbamidomethyl (+57), iTRAQ4plex (+144)	67.6	-0.001323	0.05288	0
iTRAQ	DNA-dependent protein kinase catalytic subunit OS=Homo sapiens GN=PRKDC PE=1 SV=3	P78527	sLGPPQGEEDSVPR	1	iTRAQ4plex (+144)	57.33	0.0049	-0.05017	1.192e-07
iTRAQ	DNA-dependent protein kinase catalytic subunit OS=Homo sapiens GN=PRKDC PE=1 SV=3	P78527	sLGTIQQccDAIDHLcR	1	iTRAQ4plex (+144), Carbamidomethyl (+57), Carbamidomethyl (+57), Carbamidomethyl (+57)	38.61	-0.02849	-0.03961	0
iTRAQ	DNA-dependent protein kinase catalytic subunit OS=Homo sapiens GN=PRKDC PE=1 SV=3	P78527	sLNSIEFR	0.99	iTRAQ4plex (+144)	43.72	0.05938	-0.116	0
iTRAQ	DNA-dependent protein kinase catalytic subunit OS=Homo sapiens GN=PRKDC PE=1 SV=3	P78527	sQGcSEQVLTVLk	1	iTRAQ4plex (+144), Carbamidomethyl (+57), iTRAQ4plex (+144)	39.74	-0.2444	-0.1034	0
iTRAQ	DNA-dependent protein kinase catalytic subunit OS=Homo sapiens GN=PRKDC PE=1 SV=3	P78527	tLVEcWk	0.89	iTRAQ4plex (+144), Carbamidomethyl (+57), iTRAQ4plex (+144)	14.65	-0.07728	0.001036	0
iTRAQ	DNA-dependent protein kinase catalytic subunit OS=Homo sapiens GN=PRKDC PE=1 SV=3	P78527	tQEGSLSAR	1	iTRAQ4plex (+144)	48.02	-0.1199	-0.05626	0
iTRAQ	DNA-dependent protein kinase catalytic subunit OS=Homo sapiens GN=PRKDC PE=1 SV=3	P78527	tQMTSAVR	0.98	iTRAQ4plex (+144)	22.1	0.4954	0.4902	0
iTRAQ	DNA-dependent protein kinase catalytic subunit OS=Homo sapiens GN=PRKDC PE=1 SV=3	P78527	tSALSDETk	1	iTRAQ4plex (+144), iTRAQ4plex (+144)	65.12	0.3538	-0.3485	1.192e-07
iTRAQ	DNA-dependent protein kinase catalytic subunit OS=Homo sapiens GN=PRKDC PE=1 SV=3	P78527	tSPQEGER	0.99	iTRAQ4plex (+144)	24.25	0.4655	-0.7071	-1.192e-07
iTRAQ	DNA-dependent protein kinase catalytic subunit OS=Homo sapiens GN=PRKDC PE=1 SV=3	P78527	tVSLLDENNVSSYLSk	0.93	iTRAQ4plex (+144), iTRAQ4plex (+144)	18.17	0.1109	0.07826	0
iTRAQ	DNA-dependent protein kinase catalytic subunit OS=Homo sapiens GN=PRKDC PE=1 SV=3	P78527	tYSVVPMTSR	0.96	iTRAQ4plex (+144)	15.97	0.05859	-0.1367	0
iTRAQ	DNA-dependent protein kinase catalytic subunit OS=Homo sapiens GN=PRKDC PE=1 SV=3	P78527	vPADLLk	0.9	iTRAQ4plex (+144), iTRAQ4plex (+144)	18.81	0.07109	-0.01349	0
iTRAQ	DNA-dependent protein kinase catalytic subunit OS=Homo sapiens GN=PRKDC PE=1 SV=3	P78527	vTELALTASDR	0.98	iTRAQ4plex (+144)	29.22	0.2082	-0.01143	0
iTRAQ	DNA-dependent protein kinase catalytic subunit OS=Homo sapiens GN=PRKDC PE=1 SV=3	P78527	wcAHTNVELk	0.95	iTRAQ4plex (+144), Carbamidomethyl (+57), iTRAQ4plex (+144)	17.05	0.3781	0.2955	0
iTRAQ	DNA-dependent protein kinase catalytic subunit OS=Homo sapiens GN=PRKDC PE=1 SV=3	P78527	yAVPSAGLR	1	iTRAQ4plex (+144)	27.8	0.309	-0.2841	0
iTRAQ	DNA-dependent protein kinase catalytic subunit OS=Homo sapiens GN=PRKDC PE=1 SV=3	P78527	yFEGVSPk	0.88	iTRAQ4plex (+144), iTRAQ4plex (+144)	18.06	-0.162	-0.176	0
iTRAQ	DNA-dependent protein kinase catalytic subunit OS=Homo sapiens GN=PRKDC PE=1 SV=3	P78527	yNFPVEVEVPMER	1	iTRAQ4plex (+144)	50.01	0.004099	-0.23	0
iTRAQ	DNA-dependent protein kinase catalytic subunit OS=Homo sapiens GN=PRKDC PE=1 SV=3	P78527	yPEETLSLMTk	1	iTRAQ4plex (+144), iTRAQ4plex (+144)	72.59	0.08004	0.05599	0
iTRAQ	Cytoplasmic dynein 1 heavy chain 1 OS=Homo sapiens GN=DYNC1H1 PE=1 SV=5	Q14204	aATSPALFNR	1	iTRAQ4plex (+144)	30.28	0.3677	-0.6761	0
iTRAQ	Cytoplasmic dynein 1 heavy chain 1 OS=Homo sapiens GN=DYNC1H1 PE=1 SV=5	Q14204	aDLAAVEAk	1	iTRAQ4plex (+144), iTRAQ4plex (+144)	52.69	0.1546	-0.2581	0
iTRAQ	Cytoplasmic dynein 1 heavy chain 1 OS=Homo sapiens GN=DYNC1H1 PE=1 SV=5	Q14204	aELGEYIR	0.99	iTRAQ4plex (+144)	32.96	-0.1233	-0.4945	1.192e-07
iTRAQ	Cytoplasmic dynein 1 heavy chain 1 OS=Homo sapiens GN=DYNC1H1 PE=1 SV=5	Q14204	aEVDMDTDAPQVSHkPGGEPk	0.99	iTRAQ4plex (+144), iTRAQ4plex (+144), iTRAQ4plex (+144)	18.64	1.026	0.362	0
iTRAQ	Cytoplasmic dynein 1 heavy chain 1 OS=Homo sapiens GN=DYNC1H1 PE=1 SV=5	Q14204	aINTAVk	0.9	iTRAQ4plex (+144), iTRAQ4plex (+144)	45.55	0.547	0.09625	0
iTRAQ	Cytoplasmic dynein 1 heavy chain 1 OS=Homo sapiens GN=DYNC1H1 PE=1 SV=5	Q14204	aLGEYLER	0.92	iTRAQ4plex (+144)	18.45	0.263	-0.5045	0
iTRAQ	Cytoplasmic dynein 1 heavy chain 1 OS=Homo sapiens GN=DYNC1H1 PE=1 SV=5	Q14204	aNEVEQMIR	1	iTRAQ4plex (+144)	45.51	0.2417	-0.2381	0
iTRAQ	Cytoplasmic dynein 1 heavy chain 1 OS=Homo sapiens GN=DYNC1H1 PE=1 SV=5	Q14204	aSLAcGPMVk	1	iTRAQ4plex (+144), Carbamidomethyl (+57), iTRAQ4plex (+144)	28.04	0.4719	-1.016	0
iTRAQ	Cytoplasmic dynein 1 heavy chain 1 OS=Homo sapiens GN=DYNC1H1 PE=1 SV=5	Q14204	aWTQVLLGQAEDkAEVDMDTDAPQVSHkPGGEPk	0.91	iTRAQ4plex (+144), iTRAQ4plex (+144), iTRAQ4plex (+144), iTRAQ4plex (+144)	12.93	0.01839	-0.01291	0
iTRAQ	Cytoplasmic dynein 1 heavy chain 1 OS=Homo sapiens GN=DYNC1H1 PE=1 SV=5	Q14204	cYLTMTQALEAR	0.99	Carbamidomethyl (+57), iTRAQ4plex (+144)	30.33	0.185	0.201	5.96e-08
iTRAQ	Cytoplasmic dynein 1 heavy chain 1 OS=Homo sapiens GN=DYNC1H1 PE=1 SV=5	Q14204	dFPLNDLLSATELDk	1	iTRAQ4plex (+144), iTRAQ4plex (+144)	70.91	0.2556	-0.1219	0
iTRAQ	Cytoplasmic dynein 1 heavy chain 1 OS=Homo sapiens GN=DYNC1H1 PE=1 SV=5	Q14204	dIQMPDGIR	1	iTRAQ4plex (+144)	31.39	0.1832	0.1581	0
iTRAQ	Cytoplasmic dynein 1 heavy chain 1 OS=Homo sapiens GN=DYNC1H1 PE=1 SV=5	Q14204	dLEASIAR	0.99	iTRAQ4plex (+144)	37.42	0.269	-0.235	0
iTRAQ	Cytoplasmic dynein 1 heavy chain 1 OS=Homo sapiens GN=DYNC1H1 PE=1 SV=5	Q14204	dLSSQLLk	0.99	iTRAQ4plex (+144), iTRAQ4plex (+144)	38.76	0.04647	0.2509	0
iTRAQ	Cytoplasmic dynein 1 heavy chain 1 OS=Homo sapiens GN=DYNC1H1 PE=1 SV=5	Q14204	dSAIQQQVANLQMk	1	iTRAQ4plex (+144), iTRAQ4plex (+144)	54.61	0.221	-0.08269	0
iTRAQ	Cytoplasmic dynein 1 heavy chain 1 OS=Homo sapiens GN=DYNC1H1 PE=1 SV=5	Q14204	dYIPVDQEELR	1	iTRAQ4plex (+144)	42.36	0.1296	-0.2564	0
iTRAQ	Cytoplasmic dynein 1 heavy chain 1 OS=Homo sapiens GN=DYNC1H1 PE=1 SV=5	Q14204	eDEGEEAASPMLQIQR	1	iTRAQ4plex (+144)	37.12	1.403	0.3448	0
iTRAQ	Cytoplasmic dynein 1 heavy chain 1 OS=Homo sapiens GN=DYNC1H1 PE=1 SV=5	Q14204	eDLDkVEPAVIEAQNAVk	1	iTRAQ4plex (+144), iTRAQ4plex (+144), iTRAQ4plex (+144)	64.73	0.5065	0.1599	0
iTRAQ	Cytoplasmic dynein 1 heavy chain 1 OS=Homo sapiens GN=DYNC1H1 PE=1 SV=5	Q14204	eEYAVLISEAQAIk	0.99	iTRAQ4plex (+144), iTRAQ4plex (+144)	21.14	0.01055	0.02218	0
iTRAQ	Cytoplasmic dynein 1 heavy chain 1 OS=Homo sapiens GN=DYNC1H1 PE=1 SV=5	Q14204	eFGPVVIDYGk	1	iTRAQ4plex (+144), iTRAQ4plex (+144)	43.91	0.1929	-0.3771	0
iTRAQ	Cytoplasmic dynein 1 heavy chain 1 OS=Homo sapiens GN=DYNC1H1 PE=1 SV=5	Q14204	eGEEVMFk	0.99	iTRAQ4plex (+144), iTRAQ4plex (+144)	44.09	0.2386	-0.2019	0
iTRAQ	Cytoplasmic dynein 1 heavy chain 1 OS=Homo sapiens GN=DYNC1H1 PE=1 SV=5	Q14204	eGTEAWEAAMk	1	iTRAQ4plex (+144), iTRAQ4plex (+144)	26.67	-0.2357	-0.009234	0
iTRAQ	Cytoplasmic dynein 1 heavy chain 1 OS=Homo sapiens GN=DYNC1H1 PE=1 SV=5	Q14204	eQPWVSVQPR	1	iTRAQ4plex (+144)	30.1	0.2923	0.0971	0
iTRAQ	Cytoplasmic dynein 1 heavy chain 1 OS=Homo sapiens GN=DYNC1H1 PE=1 SV=5	Q14204	eSPEVLLTLDILk	1	iTRAQ4plex (+144), iTRAQ4plex (+144)	37.29	0.2664	0.07092	0
iTRAQ	Cytoplasmic dynein 1 heavy chain 1 OS=Homo sapiens GN=DYNC1H1 PE=1 SV=5	Q14204	eTVDQVEELR	0.98	iTRAQ4plex (+144)	22.98	-0.1057	0.07471	-5.96e-08
iTRAQ	Cytoplasmic dynein 1 heavy chain 1 OS=Homo sapiens GN=DYNC1H1 PE=1 SV=5	Q14204	eTVDQVEELRR	0.9	iTRAQ4plex (+144)	24.37	0.2317	0.1004	0
iTRAQ	Cytoplasmic dynein 1 heavy chain 1 OS=Homo sapiens GN=DYNC1H1 PE=1 SV=5	Q14204	eVDGLDVSk	1	iTRAQ4plex (+144), iTRAQ4plex (+144)	45.99	0.2911	-0.3712	0
iTRAQ	Cytoplasmic dynein 1 heavy chain 1 OS=Homo sapiens GN=DYNC1H1 PE=1 SV=5	Q14204	eVWNTYELDLVNYQNk	1	iTRAQ4plex (+144), iTRAQ4plex (+144)	57.46	0.358	-0.2318	0
iTRAQ	Cytoplasmic dynein 1 heavy chain 1 OS=Homo sapiens GN=DYNC1H1 PE=1 SV=5	Q14204	fTQDTQPHYIYSPR	1	iTRAQ4plex (+144)	33.54	0.02076	0.009915	0
iTRAQ	Cytoplasmic dynein 1 heavy chain 1 OS=Homo sapiens GN=DYNC1H1 PE=1 SV=5	Q14204	gkEDEGEEAASPMLQIQR	1	iTRAQ4plex (+144), iTRAQ4plex (+144)	59.52	-0.007082	0.05383	0
iTRAQ	Cytoplasmic dynein 1 heavy chain 1 OS=Homo sapiens GN=DYNC1H1 PE=1 SV=5	Q14204	gNEIVLSAGSTPR	1	iTRAQ4plex (+144)	32.64	0.2911	0.08057	0
iTRAQ	Cytoplasmic dynein 1 heavy chain 1 OS=Homo sapiens GN=DYNC1H1 PE=1 SV=5	Q14204	gTFDNAETk	1	iTRAQ4plex (+144), iTRAQ4plex (+144)	30.1	0.2512	-0.3082	1.192e-07
iTRAQ	Cytoplasmic dynein 1 heavy chain 1 OS=Homo sapiens GN=DYNC1H1 PE=1 SV=5	Q14204	gTFDNAETkk	1	iTRAQ4plex (+144), iTRAQ4plex (+144), iTRAQ4plex (+144)	26.8	0.4325	-0.381	0
iTRAQ	Cytoplasmic dynein 1 heavy chain 1 OS=Homo sapiens GN=DYNC1H1 PE=1 SV=5	Q14204	gTVGEPTYDAEFQHFLR	1	iTRAQ4plex (+144)	49.54	0.3265	-0.05597	0
iTRAQ	Cytoplasmic dynein 1 heavy chain 1 OS=Homo sapiens GN=DYNC1H1 PE=1 SV=5	Q14204	gVAVLcTE	0.99	iTRAQ4plex (+144), Carbamidomethyl (+57)	21.86	0.2275	-0.2371	0
iTRAQ	Cytoplasmic dynein 1 heavy chain 1 OS=Homo sapiens GN=DYNC1H1 PE=1 SV=5	Q14204	gVTDHTQR	0.96	iTRAQ4plex (+144)	20.68	-0.1689	-0.4332	0
iTRAQ	Cytoplasmic dynein 1 heavy chain 1 OS=Homo sapiens GN=DYNC1H1 PE=1 SV=5	Q14204	gVWSELSk	0.99	iTRAQ4plex (+144), iTRAQ4plex (+144)	35.65	0.5375	-0.677	0
iTRAQ	Cytoplasmic dynein 1 heavy chain 1 OS=Homo sapiens GN=DYNC1H1 PE=1 SV=5	Q14204	gWDDLFNk	0.99	iTRAQ4plex (+144), iTRAQ4plex (+144)	27.67	0.3352	-0.3271	0
iTRAQ	Cytoplasmic dynein 1 heavy chain 1 OS=Homo sapiens GN=DYNC1H1 PE=1 SV=5	Q14204	gWENHVEGQk	0.99	iTRAQ4plex (+144), iTRAQ4plex (+144)	20.05	0.04085	-0.125	0
iTRAQ	Cytoplasmic dynein 1 heavy chain 1 OS=Homo sapiens GN=DYNC1H1 PE=1 SV=5	Q14204	hLLPVETQR	0.98	iTRAQ4plex (+144)	21.72	0.1073	0.02247	0
iTRAQ	Cytoplasmic dynein 1 heavy chain 1 OS=Homo sapiens GN=DYNC1H1 PE=1 SV=5	Q14204	ikETVDQVEELR	1	iTRAQ4plex (+144), iTRAQ4plex (+144)	31.13	0.3276	-0.249	0
iTRAQ	Cytoplasmic dynein 1 heavy chain 1 OS=Homo sapiens GN=DYNC1H1 PE=1 SV=5	Q14204	iQGLTVEQAEAVVR	0.98	iTRAQ4plex (+144)	22.09	0.4414	-0.1423	0
iTRAQ	Cytoplasmic dynein 1 heavy chain 1 OS=Homo sapiens GN=DYNC1H1 PE=1 SV=5	Q14204	kEFGPVVIDYGk	1	iTRAQ4plex (+144), iTRAQ4plex (+144), iTRAQ4plex (+144)	37.4	0.2183	0.05138	0
iTRAQ	Cytoplasmic dynein 1 heavy chain 1 OS=Homo sapiens GN=DYNC1H1 PE=1 SV=5	Q14204	kLVPLLLEDGGEAPAALEAALEEk	1	iTRAQ4plex (+144), iTRAQ4plex (+144), iTRAQ4plex (+144)	52.55	0.4077	0.1472	0
iTRAQ	Cytoplasmic dynein 1 heavy chain 1 OS=Homo sapiens GN=DYNC1H1 PE=1 SV=5	Q14204	kYTGEDFDEDLR	1	iTRAQ4plex (+144), iTRAQ4plex (+144)	40.31	0.2281	-0.4021	0
iTRAQ	Cytoplasmic dynein 1 heavy chain 1 OS=Homo sapiens GN=DYNC1H1 PE=1 SV=5	Q14204	lADLLGk	0.89	iTRAQ4plex (+144), iTRAQ4plex (+144)	18.54	0.497	0.3765	0
iTRAQ	Cytoplasmic dynein 1 heavy chain 1 OS=Homo sapiens GN=DYNC1H1 PE=1 SV=5	Q14204	lcDEQLSSQSHYDFGLR	1	iTRAQ4plex (+144), Carbamidomethyl (+57)	44.86	0.03897	-0.1696	0
iTRAQ	Cytoplasmic dynein 1 heavy chain 1 OS=Homo sapiens GN=DYNC1H1 PE=1 SV=5	Q14204	lcDEQLSSQSHyDFGLR	0.92	iTRAQ4plex (+144), Carbamidomethyl (+57), iTRAQ4plex (+144)	10.84	0.4418	0.294	5.96e-08
iTRAQ	Cytoplasmic dynein 1 heavy chain 1 OS=Homo sapiens GN=DYNC1H1 PE=1 SV=5	Q14204	lDMEIER	0.9	iTRAQ4plex (+144)	30.71	0.2439	-0.02594	0
iTRAQ	Cytoplasmic dynein 1 heavy chain 1 OS=Homo sapiens GN=DYNC1H1 PE=1 SV=5	Q14204	lDPYVQR	0.9	iTRAQ4plex (+144)	20.18	-0.05646	-0.2397	0
iTRAQ	Cytoplasmic dynein 1 heavy chain 1 OS=Homo sapiens GN=DYNC1H1 PE=1 SV=5	Q14204	lEGVEGVAHIIDPk	1	iTRAQ4plex (+144), iTRAQ4plex (+144)	35.92	0.2242	-0.3476	0
iTRAQ	Cytoplasmic dynein 1 heavy chain 1 OS=Homo sapiens GN=DYNC1H1 PE=1 SV=5	Q14204	lGEDLNk	0.9	iTRAQ4plex (+144), iTRAQ4plex (+144)	31.56	0.3355	-0.3102	0
iTRAQ	Cytoplasmic dynein 1 heavy chain 1 OS=Homo sapiens GN=DYNC1H1 PE=1 SV=5	Q14204	lLAESVTEVEIFGk	1	iTRAQ4plex (+144), iTRAQ4plex (+144)	40.44	0.158	0.1267	0
iTRAQ	Cytoplasmic dynein 1 heavy chain 1 OS=Homo sapiens GN=DYNC1H1 PE=1 SV=5	Q14204	lMHVAYEEFEk	1	iTRAQ4plex (+144), iTRAQ4plex (+144)	24.64	0.1425	-0.2712	0
iTRAQ	Cytoplasmic dynein 1 heavy chain 1 OS=Homo sapiens GN=DYNC1H1 PE=1 SV=5	Q14204	lNTQEIFDDWAR	0.94	iTRAQ4plex (+144)	17.08	0.2716	-0.4023	0
iTRAQ	Cytoplasmic dynein 1 heavy chain 1 OS=Homo sapiens GN=DYNC1H1 PE=1 SV=5	Q14204	lQGATcNNNk	1	iTRAQ4plex (+144), Carbamidomethyl (+57), iTRAQ4plex (+144)	31.45	-0.09608	-0.3758	0
iTRAQ	Cytoplasmic dynein 1 heavy chain 1 OS=Homo sapiens GN=DYNC1H1 PE=1 SV=5	Q14204	lQGEFQLR	0.98	iTRAQ4plex (+144)	24.16	0.2195	-0.2705	0
iTRAQ	Cytoplasmic dynein 1 heavy chain 1 OS=Homo sapiens GN=DYNC1H1 PE=1 SV=5	Q14204	lVEAISR	0.88	iTRAQ4plex (+144)	16.64	0.1039	-0.1316	0
iTRAQ	Cytoplasmic dynein 1 heavy chain 1 OS=Homo sapiens GN=DYNC1H1 PE=1 SV=5	Q14204	lVEDEER	0.9	iTRAQ4plex (+144)	35	0.2823	-0.6252	0
iTRAQ	Cytoplasmic dynein 1 heavy chain 1 OS=Homo sapiens GN=DYNC1H1 PE=1 SV=5	Q14204	lVQTPLTDR	0.99	iTRAQ4plex (+144)	26.16	0.4582	-0.05472	1.192e-07
iTRAQ	Cytoplasmic dynein 1 heavy chain 1 OS=Homo sapiens GN=DYNC1H1 PE=1 SV=5	Q14204	mAPSVEk	0.9	iTRAQ4plex (+144), iTRAQ4plex (+144)	38	0.3783	-0.5568	0
iTRAQ	Cytoplasmic dynein 1 heavy chain 1 OS=Homo sapiens GN=DYNC1H1 PE=1 SV=5	Q14204	mQMLEDEDDLAYAETEk	1	iTRAQ4plex (+144), iTRAQ4plex (+144)	65.49	0.161	-0.3343	0
iTRAQ	Cytoplasmic dynein 1 heavy chain 1 OS=Homo sapiens GN=DYNC1H1 PE=1 SV=5	Q14204	nLESALR	0.88	iTRAQ4plex (+144)	16.93	0.2066	-0.374	0
iTRAQ	Cytoplasmic dynein 1 heavy chain 1 OS=Homo sapiens GN=DYNC1H1 PE=1 SV=5	Q14204	nVAQYNANHPDFPMQIEQLER	1	iTRAQ4plex (+144)	52.99	0.1578	-0.03052	0
iTRAQ	Cytoplasmic dynein 1 heavy chain 1 OS=Homo sapiens GN=DYNC1H1 PE=1 SV=5	Q14204	nYMSNPSYNYEIVNR	1	iTRAQ4plex (+144)	29.39	0.6047	0.2101	5.96e-08
iTRAQ	Cytoplasmic dynein 1 heavy chain 1 OS=Homo sapiens GN=DYNC1H1 PE=1 SV=5	Q14204	qALETVNDYNPLMk	0.97	iTRAQ4plex (+144), iTRAQ4plex (+144)	17.27	0.5638	-0.2501	0
iTRAQ	Cytoplasmic dynein 1 heavy chain 1 OS=Homo sapiens GN=DYNC1H1 PE=1 SV=5	Q14204	qDLADVVQVcEGk	0.99	iTRAQ4plex (+144), Carbamidomethyl (+57), iTRAQ4plex (+144)	108.13	0.09831	-0.318	0
iTRAQ	Cytoplasmic dynein 1 heavy chain 1 OS=Homo sapiens GN=DYNC1H1 PE=1 SV=5	Q14204	qLQNISLAAASGGAk	1	iTRAQ4plex (+144), iTRAQ4plex (+144)	80.65	-0.007085	-0.2701	0
iTRAQ	Cytoplasmic dynein 1 heavy chain 1 OS=Homo sapiens GN=DYNC1H1 PE=1 SV=5	Q14204	qLQNISLAAASGGAkELk	0.92	iTRAQ4plex (+144), iTRAQ4plex (+144), iTRAQ4plex (+144)	13.64	0.866	0.6842	0
iTRAQ	Cytoplasmic dynein 1 heavy chain 1 OS=Homo sapiens GN=DYNC1H1 PE=1 SV=5	Q14204	qMVEHGGFYR	0.95	iTRAQ4plex (+144)	18.22	0.2423	-0.4811	0
iTRAQ	Cytoplasmic dynein 1 heavy chain 1 OS=Homo sapiens GN=DYNC1H1 PE=1 SV=5	Q14204	qQEVIADk	0.99	iTRAQ4plex (+144), iTRAQ4plex (+144)	51.82	0.1862	-0.2814	0
iTRAQ	Cytoplasmic dynein 1 heavy chain 1 OS=Homo sapiens GN=DYNC1H1 PE=1 SV=5	Q14204	rVEDVLGk	0.99	iTRAQ4plex (+144), iTRAQ4plex (+144)	34.54	0.6229	0.1137	0
iTRAQ	Cytoplasmic dynein 1 heavy chain 1 OS=Homo sapiens GN=DYNC1H1 PE=1 SV=5	Q14204	rWTDENIDTVALk	0.99	iTRAQ4plex (+144), iTRAQ4plex (+144)	26.51	0.2801	0.5366	0
iTRAQ	Cytoplasmic dynein 1 heavy chain 1 OS=Homo sapiens GN=DYNC1H1 PE=1 SV=5	Q14204	sAcDTVDTWLDDTAk	1	iTRAQ4plex (+144), Carbamidomethyl (+57), iTRAQ4plex (+144)	86.01	0.1652	-0.09144	0
iTRAQ	Cytoplasmic dynein 1 heavy chain 1 OS=Homo sapiens GN=DYNC1H1 PE=1 SV=5	Q14204	sALEQMR	0.9	iTRAQ4plex (+144)	28.69	0.5263	-0.7557	0
iTRAQ	Cytoplasmic dynein 1 heavy chain 1 OS=Homo sapiens GN=DYNC1H1 PE=1 SV=5	Q14204	sELEEQQMHLNVGLR	1	iTRAQ4plex (+144)	32.67	0.0701	0.02804	0
iTRAQ	Cytoplasmic dynein 1 heavy chain 1 OS=Homo sapiens GN=DYNC1H1 PE=1 SV=5	Q14204	sFDSEFk	0.9	iTRAQ4plex (+144), iTRAQ4plex (+144)	14.99	0.25	-0.2006	0
iTRAQ	Cytoplasmic dynein 1 heavy chain 1 OS=Homo sapiens GN=DYNC1H1 PE=1 SV=5	Q14204	sIPLDEGEDEAQR	1	iTRAQ4plex (+144)	71.46	-0.09904	-0.06689	0
iTRAQ	Cytoplasmic dynein 1 heavy chain 1 OS=Homo sapiens GN=DYNC1H1 PE=1 SV=5	Q14204	sIPLDEGEDEAQRR	0.99	iTRAQ4plex (+144)	22.89	0.02788	0.04324	0
iTRAQ	Cytoplasmic dynein 1 heavy chain 1 OS=Homo sapiens GN=DYNC1H1 PE=1 SV=5	Q14204	sMANPPAAVk	1	iTRAQ4plex (+144), iTRAQ4plex (+144)	36.78	0.08038	0.02433	0
iTRAQ	Cytoplasmic dynein 1 heavy chain 1 OS=Homo sapiens GN=DYNC1H1 PE=1 SV=5	Q14204	sNSLAFIk	0.95	iTRAQ4plex (+144), iTRAQ4plex (+144)	19.81	0.3153	-0.4311	0
iTRAQ	Cytoplasmic dynein 1 heavy chain 1 OS=Homo sapiens GN=DYNC1H1 PE=1 SV=5	Q14204	sQELEVk	0.9	iTRAQ4plex (+144), iTRAQ4plex (+144)	30.25	0.06438	-0.3112	0
iTRAQ	Cytoplasmic dynein 1 heavy chain 1 OS=Homo sapiens GN=DYNC1H1 PE=1 SV=5	Q14204	sSLQSQcLNEVLk	1	iTRAQ4plex (+144), Carbamidomethyl (+57), iTRAQ4plex (+144)	49.19	0.06857	-0.2884	0
iTRAQ	Cytoplasmic dynein 1 heavy chain 1 OS=Homo sapiens GN=DYNC1H1 PE=1 SV=5	Q14204	sVLVSAGNVk	1	iTRAQ4plex (+144), iTRAQ4plex (+144)	49.45	0.501	-0.1973	0
iTRAQ	Cytoplasmic dynein 1 heavy chain 1 OS=Homo sapiens GN=DYNC1H1 PE=1 SV=5	Q14204	tAEVLANk	0.99	iTRAQ4plex (+144), iTRAQ4plex (+144)	47.46	0.3695	-0.2684	0
iTRAQ	Cytoplasmic dynein 1 heavy chain 1 OS=Homo sapiens GN=DYNC1H1 PE=1 SV=5	Q14204	tDSTSDGRPAWMR	0.97	iTRAQ4plex (+144)	14.73	-0.1738	0.2377	0
iTRAQ	Cytoplasmic dynein 1 heavy chain 1 OS=Homo sapiens GN=DYNC1H1 PE=1 SV=5	Q14204	tEYLSNADER	1	iTRAQ4plex (+144)	40.51	0.1053	-0.4093	0
iTRAQ	Cytoplasmic dynein 1 heavy chain 1 OS=Homo sapiens GN=DYNC1H1 PE=1 SV=5	Q14204	tFDHYcEYR	0.99	iTRAQ4plex (+144), Carbamidomethyl (+57)	17.51	0.3121	-0.2079	0
iTRAQ	Cytoplasmic dynein 1 heavy chain 1 OS=Homo sapiens GN=DYNC1H1 PE=1 SV=5	Q14204	tFSSIPVSR	1	iTRAQ4plex (+144)	33.23	0.1832	-0.512	0
iTRAQ	Cytoplasmic dynein 1 heavy chain 1 OS=Homo sapiens GN=DYNC1H1 PE=1 SV=5	Q14204	tLINELVk	0.99	iTRAQ4plex (+144), iTRAQ4plex (+144)	39.24	0.327	-0.09637	0
iTRAQ	Cytoplasmic dynein 1 heavy chain 1 OS=Homo sapiens GN=DYNC1H1 PE=1 SV=5	Q14204	tPNGVVLAPVQLGk	0.97	iTRAQ4plex (+144), iTRAQ4plex (+144)	26	0.3773	-0.03532	0
iTRAQ	Cytoplasmic dynein 1 heavy chain 1 OS=Homo sapiens GN=DYNC1H1 PE=1 SV=5	Q14204	tPVIDADkPVSSQLR	0.98	iTRAQ4plex (+144), iTRAQ4plex (+144)	18.38	0.3689	-0.3748	1.192e-07
iTRAQ	Cytoplasmic dynein 1 heavy chain 1 OS=Homo sapiens GN=DYNC1H1 PE=1 SV=5	Q14204	tSAPITcELLNk	0.88	iTRAQ4plex (+144), Carbamidomethyl (+57), iTRAQ4plex (+144)	16.61	0.4428	-0.2575	1.192e-07
iTRAQ	Cytoplasmic dynein 1 heavy chain 1 OS=Homo sapiens GN=DYNC1H1 PE=1 SV=5	Q14204	tSDQTWVk	0.99	iTRAQ4plex (+144), iTRAQ4plex (+144)	44.55	0.1494	-0.3562	0
iTRAQ	Cytoplasmic dynein 1 heavy chain 1 OS=Homo sapiens GN=DYNC1H1 PE=1 SV=5	Q14204	tSFLDDAFR	1	iTRAQ4plex (+144)	26.46	0.4824	-0.8623	0
iTRAQ	Cytoplasmic dynein 1 heavy chain 1 OS=Homo sapiens GN=DYNC1H1 PE=1 SV=5	Q14204	tTDLLTDWEk	0.98	iTRAQ4plex (+144), iTRAQ4plex (+144)	21.48	0.1667	-0.22	0
iTRAQ	Cytoplasmic dynein 1 heavy chain 1 OS=Homo sapiens GN=DYNC1H1 PE=1 SV=5	Q14204	tVENIkDPLFR	1	iTRAQ4plex (+144), iTRAQ4plex (+144)	37.91	0.2477	-0.1562	0
iTRAQ	Cytoplasmic dynein 1 heavy chain 1 OS=Homo sapiens GN=DYNC1H1 PE=1 SV=5	Q14204	vAAPDVVVPTLDTVR	1	iTRAQ4plex (+144)	35.7	0.2711	-0.2795	0
iTRAQ	Cytoplasmic dynein 1 heavy chain 1 OS=Homo sapiens GN=DYNC1H1 PE=1 SV=5	Q14204	vDDLLIIEEk	1	iTRAQ4plex (+144), iTRAQ4plex (+144)	41.82	0.1147	-0.354	0
iTRAQ	Cytoplasmic dynein 1 heavy chain 1 OS=Homo sapiens GN=DYNC1H1 PE=1 SV=5	Q14204	vDNEFDQR	0.94	iTRAQ4plex (+144)	13.05	0.1768	-0.139	0
iTRAQ	Cytoplasmic dynein 1 heavy chain 1 OS=Homo sapiens GN=DYNC1H1 PE=1 SV=5	Q14204	vEDPTFLNQLQSGVNR	1	iTRAQ4plex (+144)	46.73	0.4004	-0.04919	0
iTRAQ	Cytoplasmic dynein 1 heavy chain 1 OS=Homo sapiens GN=DYNC1H1 PE=1 SV=5	Q14204	vEPAVIEAQNAVk	0.96	iTRAQ4plex (+144), iTRAQ4plex (+144)	17.16	0.473	-0.06615	0
iTRAQ	Cytoplasmic dynein 1 heavy chain 1 OS=Homo sapiens GN=DYNC1H1 PE=1 SV=5	Q14204	vkDDIESLHDk	0.93	iTRAQ4plex (+144), iTRAQ4plex (+144), iTRAQ4plex (+144)	21.39	0.5735	0.053	0
iTRAQ	Cytoplasmic dynein 1 heavy chain 1 OS=Homo sapiens GN=DYNC1H1 PE=1 SV=5	Q14204	vLRPQVTAVAQQNQGEVPEPQDMk	0.99	iTRAQ4plex (+144), iTRAQ4plex (+144)	21.15	0.2832	0.1292	0
iTRAQ	Cytoplasmic dynein 1 heavy chain 1 OS=Homo sapiens GN=DYNC1H1 PE=1 SV=5	Q14204	vMSQEIQEQLHk	0.99	iTRAQ4plex (+144), iTRAQ4plex (+144)	21.44	0.276	-0.2626	0
iTRAQ	Cytoplasmic dynein 1 heavy chain 1 OS=Homo sapiens GN=DYNC1H1 PE=1 SV=5	Q14204	vPQIEVETHk	0.99	iTRAQ4plex (+144), iTRAQ4plex (+144)	18.94	0.158	0.08354	0
iTRAQ	Cytoplasmic dynein 1 heavy chain 1 OS=Homo sapiens GN=DYNC1H1 PE=1 SV=5	Q14204	vQVALEELQDLk	1	iTRAQ4plex (+144), iTRAQ4plex (+144)	34.29	0.4259	-0.186	0
iTRAQ	Cytoplasmic dynein 1 heavy chain 1 OS=Homo sapiens GN=DYNC1H1 PE=1 SV=5	Q14204	vQYPQSQAck	0.99	iTRAQ4plex (+144), Carbamidomethyl (+57), iTRAQ4plex (+144)	25.69	0.1871	-0.2009	0
iTRAQ	Cytoplasmic dynein 1 heavy chain 1 OS=Homo sapiens GN=DYNC1H1 PE=1 SV=5	Q14204	vTDFGDk	0.9	iTRAQ4plex (+144), iTRAQ4plex (+144)	25.75	0.02964	-0.6393	0
iTRAQ	Cytoplasmic dynein 1 heavy chain 1 OS=Homo sapiens GN=DYNC1H1 PE=1 SV=5	Q14204	vTDFGDkVEDPTFLNQLQSGVNR	0.99	iTRAQ4plex (+144), iTRAQ4plex (+144)	27.67	0.29	-0.1451	0
iTRAQ	Cytoplasmic dynein 1 heavy chain 1 OS=Homo sapiens GN=DYNC1H1 PE=1 SV=5	Q14204	vWEQIDQMk	1	iTRAQ4plex (+144), iTRAQ4plex (+144)	28.05	0.4611	-0.352	0
iTRAQ	Cytoplasmic dynein 1 heavy chain 1 OS=Homo sapiens GN=DYNC1H1 PE=1 SV=5	Q14204	wQASSLPADDLcTENAIMLk	0.99	iTRAQ4plex (+144), Carbamidomethyl (+57), iTRAQ4plex (+144)	29.01	0.3615	0.03244	0
iTRAQ	Cytoplasmic dynein 1 heavy chain 1 OS=Homo sapiens GN=DYNC1H1 PE=1 SV=5	Q14204	wTDENIDTVALk	1	iTRAQ4plex (+144), iTRAQ4plex (+144)	31.39	0.3752	-0.1499	0
iTRAQ	Cytoplasmic dynein 1 heavy chain 1 OS=Homo sapiens GN=DYNC1H1 PE=1 SV=5	Q14204	yATLATVSR	0.95	iTRAQ4plex (+144)	19.64	0.1157	-0.3313	0
iTRAQ	Cytoplasmic dynein 1 heavy chain 1 OS=Homo sapiens GN=DYNC1H1 PE=1 SV=5	Q14204	yEFGESDLR	0.99	iTRAQ4plex (+144)	19.34	-0.2737	-0.1411	0
iTRAQ	Cytoplasmic dynein 1 heavy chain 1 OS=Homo sapiens GN=DYNC1H1 PE=1 SV=5	Q14204	ykEEYAVLISEAQAIk	0.98	iTRAQ4plex (+144), iTRAQ4plex (+144), iTRAQ4plex (+144)	28.13	0.2297	-0.1539	0
iTRAQ	Cytoplasmic dynein 1 heavy chain 1 OS=Homo sapiens GN=DYNC1H1 PE=1 SV=5	Q14204	yTGEDFDEDLR	0.99	iTRAQ4plex (+144)	17.1	0.1823	-0.09361	0
iTRAQ	Glyceraldehyde-3-phosphate dehydrogenase OS=Homo sapiens GN=GAPDH PE=1 SV=3	P04406	aAFNSGk	0.9	iTRAQ4plex (+144), iTRAQ4plex (+144)	54.67	1.012	-4.152	-1.192e-07
iTRAQ	Glyceraldehyde-3-phosphate dehydrogenase OS=Homo sapiens GN=GAPDH PE=1 SV=3	P04406	aGAHLQGGAk	0.98	iTRAQ4plex (+144), iTRAQ4plex (+144)	25.81	0.4637	-0.5805	-1.192e-07
iTRAQ	Glyceraldehyde-3-phosphate dehydrogenase OS=Homo sapiens GN=GAPDH PE=1 SV=3	P04406	gALQNIIPASTGAAk	0.97	iTRAQ4plex (+144), iTRAQ4plex (+144)	27.33	0.3072	-0.2726	0
iTRAQ	Glyceraldehyde-3-phosphate dehydrogenase OS=Homo sapiens GN=GAPDH PE=1 SV=3	P04406	gILGYTEHQVVSSDFNSDTHSSTFDAGAGIALNDHFVk	0.99	iTRAQ4plex (+144), iTRAQ4plex (+144)	22.68	-0.3492	-0.605	0
iTRAQ	Glyceraldehyde-3-phosphate dehydrogenase OS=Homo sapiens GN=GAPDH PE=1 SV=3	P04406	gILGyTEHQVVSSDFNSDTHSSTFDAGAGIALNDHFVk	0.92	iTRAQ4plex (+144), iTRAQ4plex (+144), iTRAQ4plex (+144)	11.24	0.5429	-0.1716	0
iTRAQ	Glyceraldehyde-3-phosphate dehydrogenase OS=Homo sapiens GN=GAPDH PE=1 SV=3	P04406	iISNAScTTNcLAPLAk	0.94	iTRAQ4plex (+144), Carbamidomethyl (+57), Carbamidomethyl (+57), iTRAQ4plex (+144)	24.63	0.07124	-0.1314	0
iTRAQ	Glyceraldehyde-3-phosphate dehydrogenase OS=Homo sapiens GN=GAPDH PE=1 SV=3	P04406	lTGMAFR	0.9	iTRAQ4plex (+144)	19.13	0.008115	-0.3822	0
iTRAQ	Glyceraldehyde-3-phosphate dehydrogenase OS=Homo sapiens GN=GAPDH PE=1 SV=3	P04406	lVINGNPITIFQER	0.95	iTRAQ4plex (+144)	21.69	0.1232	-0.1565	0
iTRAQ	Glyceraldehyde-3-phosphate dehydrogenase OS=Homo sapiens GN=GAPDH PE=1 SV=3	P04406	qASEGPLk	0.9	iTRAQ4plex (+144), iTRAQ4plex (+144)	21.71	0.0869	-0.2526	0
iTRAQ	Glyceraldehyde-3-phosphate dehydrogenase OS=Homo sapiens GN=GAPDH PE=1 SV=3	P04406	tVDGPSGk	0.99	iTRAQ4plex (+144), iTRAQ4plex (+144)	50.2	0.2469	0.03255	1.192e-07
iTRAQ	Glyceraldehyde-3-phosphate dehydrogenase OS=Homo sapiens GN=GAPDH PE=1 SV=3	P04406	vGVNGFGR	0.99	iTRAQ4plex (+144)	27.54	0.534	-0.8665	0
iTRAQ	Glyceraldehyde-3-phosphate dehydrogenase OS=Homo sapiens GN=GAPDH PE=1 SV=3	P04406	vIISAPSADAPMFVMGVNHEk	0.88	iTRAQ4plex (+144), iTRAQ4plex (+144)	21.95	0.1498	-0.06834	0
iTRAQ	Glyceraldehyde-3-phosphate dehydrogenase OS=Homo sapiens GN=GAPDH PE=1 SV=3	P04406	vIPELNGk	0.98	iTRAQ4plex (+144), iTRAQ4plex (+144)	29.4	0.1829	-0.1484	0
iTRAQ	Glyceraldehyde-3-phosphate dehydrogenase OS=Homo sapiens GN=GAPDH PE=1 SV=3	P04406	vPTANVSVVDLTcR	0.99	iTRAQ4plex (+144), Carbamidomethyl (+57)	24.42	0.0554	0.06511	0
iTRAQ	Glyceraldehyde-3-phosphate dehydrogenase OS=Homo sapiens GN=GAPDH PE=1 SV=3	P04406	vVDLMAHMASk	1	iTRAQ4plex (+144), iTRAQ4plex (+144)	44.61	0.1282	-0.1958	0
iTRAQ	Glyceraldehyde-3-phosphate dehydrogenase OS=Homo sapiens GN=GAPDH PE=1 SV=3	P04406	wGDAGAEYVVESTGVFTTMEk	0.93	iTRAQ4plex (+144), iTRAQ4plex (+144)	17.64	0.2268	-0.2191	0
iTRAQ	Glyceraldehyde-3-phosphate dehydrogenase OS=Homo sapiens GN=GAPDH PE=1 SV=3	P04406	wGDAGAEyVVESTGVFTTMEk	1	iTRAQ4plex (+144), iTRAQ4plex (+144), iTRAQ4plex (+144)	30.1	0.7803	0.1302	0
iTRAQ	Protein disulfide-isomerase OS=Homo sapiens GN=P4HB PE=1 SV=3	P07237	aEGSEIR	0.9	iTRAQ4plex (+144)	31.82	0.1622	-0.5104	1.192e-07
iTRAQ	Protein disulfide-isomerase OS=Homo sapiens GN=P4HB PE=1 SV=3	P07237	aLAPEYAk	0.99	iTRAQ4plex (+144), iTRAQ4plex (+144)	43.96	0.5351	0.2168	0
iTRAQ	Protein disulfide-isomerase OS=Homo sapiens GN=P4HB PE=1 SV=3	P07237	dGVVLFk	0.9	iTRAQ4plex (+144), iTRAQ4plex (+144)	37.33	-0.3305	0.1863	-1.192e-07
iTRAQ	Protein disulfide-isomerase OS=Homo sapiens GN=P4HB PE=1 SV=3	P07237	dHENIVIAk	0.91	iTRAQ4plex (+144), iTRAQ4plex (+144)	19.14	-0.1731	0.279	1.192e-07
iTRAQ	Protein disulfide-isomerase OS=Homo sapiens GN=P4HB PE=1 SV=3	P07237	dVESDSAk	0.99	iTRAQ4plex (+144), iTRAQ4plex (+144)	41.03	0.4208	-0.06829	0
iTRAQ	Protein disulfide-isomerase OS=Homo sapiens GN=P4HB PE=1 SV=3	P07237	eADDIVNWLk	1	iTRAQ4plex (+144), iTRAQ4plex (+144)	42.47	-0.518	0.314	-1.192e-07
iTRAQ	Protein disulfide-isomerase OS=Homo sapiens GN=P4HB PE=1 SV=3	P07237	eNLLDFIk	0.99	iTRAQ4plex (+144), iTRAQ4plex (+144)	33.55	-0.3151	0.1882	0
iTRAQ	Protein disulfide-isomerase OS=Homo sapiens GN=P4HB PE=1 SV=3	P07237	fFPASADR	0.99	iTRAQ4plex (+144)	24.05	-0.3771	0.0217	0
iTRAQ	Protein disulfide-isomerase OS=Homo sapiens GN=P4HB PE=1 SV=3	P07237	fLESGGQDGAGDDDDLEDLEEAEEPDMEEDDDQk	1	iTRAQ4plex (+144), iTRAQ4plex (+144)	88.16	-0.02817	0.2798	0
iTRAQ	Protein disulfide-isomerase OS=Homo sapiens GN=P4HB PE=1 SV=3	P07237	iFGGEIk	0.9	iTRAQ4plex (+144), iTRAQ4plex (+144)	28.7	-0.3181	0.1221	-1.192e-07
iTRAQ	Protein disulfide-isomerase OS=Homo sapiens GN=P4HB PE=1 SV=3	P07237	ikPHLMSQELPEDWDk	1	iTRAQ4plex (+144), iTRAQ4plex (+144), iTRAQ4plex (+144)	31.08	-0.1258	0.348	0
iTRAQ	Protein disulfide-isomerase OS=Homo sapiens GN=P4HB PE=1 SV=3	P07237	ikPHLMSQELPEDWDkQPVk	0.99	iTRAQ4plex (+144), iTRAQ4plex (+144), iTRAQ4plex (+144), iTRAQ4plex (+144)	20.85	-0.2568	0.783	0
iTRAQ	Protein disulfide-isomerase OS=Homo sapiens GN=P4HB PE=1 SV=3	P07237	iLEFFGLk	0.95	iTRAQ4plex (+144), iTRAQ4plex (+144)	28.31	0.04687	-0.1265	0
iTRAQ	Protein disulfide-isomerase OS=Homo sapiens GN=P4HB PE=1 SV=3	P07237	iTEFcHR	0.9	iTRAQ4plex (+144), Carbamidomethyl (+57)	12.5	-0.7047	0.1001	-1.192e-07
iTRAQ	Protein disulfide-isomerase OS=Homo sapiens GN=P4HB PE=1 SV=3	P07237	kEEcPAVR	0.99	iTRAQ4plex (+144), iTRAQ4plex (+144), Carbamidomethyl (+57)	28.2	-0.7874	0.1237	0
iTRAQ	Protein disulfide-isomerase OS=Homo sapiens GN=P4HB PE=1 SV=3	P07237	kSNFAEALAAHk	0.96	iTRAQ4plex (+144), iTRAQ4plex (+144), iTRAQ4plex (+144)	16.42	-0.1577	0.3406	-1.192e-07
iTRAQ	Protein disulfide-isomerase OS=Homo sapiens GN=P4HB PE=1 SV=3	P07237	lGETYkDHENIVIAk	0.95	iTRAQ4plex (+144), iTRAQ4plex (+144), iTRAQ4plex (+144)	16.73	-0.3204	0.2464	-1.192e-07
iTRAQ	Protein disulfide-isomerase OS=Homo sapiens GN=P4HB PE=1 SV=3	P07237	lITLEEEMTk	0.91	iTRAQ4plex (+144), iTRAQ4plex (+144)	21.49	-0.4717	0.2692	-1.192e-07
iTRAQ	Protein disulfide-isomerase OS=Homo sapiens GN=P4HB PE=1 SV=3	P07237	lkAEGSEIR	0.97	iTRAQ4plex (+144), iTRAQ4plex (+144)	19.47	-0.6572	0.06099	0
iTRAQ	Protein disulfide-isomerase OS=Homo sapiens GN=P4HB PE=1 SV=3	P07237	mDSTANEVEAVk	1	iTRAQ4plex (+144), iTRAQ4plex (+144)	32.1	-0.1768	0.2022	-1.192e-07
iTRAQ	Protein disulfide-isomerase OS=Homo sapiens GN=P4HB PE=1 SV=3	P07237	nFEDVAFDEk	0.98	iTRAQ4plex (+144), iTRAQ4plex (+144)	25.64	-0.2265	0.2528	1.192e-07
iTRAQ	Protein disulfide-isomerase OS=Homo sapiens GN=P4HB PE=1 SV=3	P07237	nFEDVAFDEkk	0.98	iTRAQ4plex (+144), iTRAQ4plex (+144), iTRAQ4plex (+144)	17.99	0.1563	0.9889	0
[truncated: 35,262 more rows]
