# Supplementary material for: Quantitative Proteomics Analysis of the Hepatitis C Virus Replicon High-Permissive and Low-Permissive Cell Lines
Source: PLoS One. 2015 Nov 6;10(11):e0142082. doi: 10.1371/journal.pone.0142082 (PMC4636247; doi:10.1371/journal.pone.0142082)
Supplement: S3 Table — (XLSX) [file pone.0142082.s006.xlsx]

## Sheet: Sheet1
Supplemental Table 3. The results and primers of differential proteins expression by analysis of qRT- PCR	label-free log2（HepG2/Huh7.5.1.wt)	iTRAQ log2（HepG2/Huh7.5.1.wt)	qRT-PCR（HepG2/Huh7.5.1.wt)	qRT-PCR Primers-Forward	qRT-PCR Primers-Reverse
GSTP1	0.0304439	0.2	6.40508e-05	CACCAACTATGAGGCGGGCAA	GTCAGCGAAGGAGATCTGGTCT
UCHL1	0.0897614	0.105263	0.000263037	AACAAAGTGCTGTCCCGGCTG	AGTTCTCATGCTGGGCCGTGA
ATL3	0.382113	0.210526	0.00200477	TCTTCAGCACCTTCCGAACC	AAGAAGCCTGCTCCAACACA
ANXA1	0.197365	0.222222	0.0120842	AATCCATCCTCGGATGTCGC	CATCCAGGGGCTTTCCTGTT
AFP	0.0469587	0.235294	0.0661607	GAGGGAGCGGCTGACATTAT	CATGGCCTCCTGTTGGCATA
EGFR	0.022739	0.352941	0.0769989	CGAATGGGCCTAAGATCCCG	GGAGCCCAGCACTTTGATCT
Vimentin	0.0699998	0.157895	0.158849	TCCGCACATTCGAGCAAAGA	TGAGGGCTCCTAGCGGTTTA
CKB	0.455087	0.428571	0.231541	CGCGGTATCTGGCACAATGACA	AGAAGCGGGT GAACACCTCCTT
ANXA2	0.165404	0.222222	0.300902	ACCGACGAGGACTCTCTCA	GCTTGCGGAA GTCACCAGATGT
HDGF	0.28557	0.466667	0.356854	GCTAGCCGTTGAGTCCAAGT	TCTCGTCAATCGTATGGGGG
FABP1	0.190116	0.4	0.391534	GGGAGAAAGTCAAGACAGTGGT	TGGTGATTAT GTCGCCGTTG AG
FADS2	0.0469587	0.235294	0.441568	CCAAGCTGGATGGCTGCAACAT	TGGTGCTGGAAGTGGCGATGA
Nestin	0.586383	0.222222	0.505122	GCTGCGGGCTACTGAAAAGT	CAGGAGGGTCCTGTACGTGG
TAGLN2	0.369077	0.235294	0.517384	GAGATCTCTCCCCGCAGC	AATCTTCTGCTGCACCTCCC
NAP1L1	0.270005	0.533333	0.591061	ACACAAGGGACGTGGGACAGT	TGCAGCAAGG ATAGCTTCAG CA
HMGCS1	0.199791	0.222222	0.655183	ACGAGGGCTTCGTGGGACACAT	CATTTCCCTC TTTCTGCCACTG
AHNAK	0.503638	0.5	0.747235	ACCGAGATTCCCGACGAGAGA	AGCCACTACCCTGCCAGTTG
MTTP	0.185774	0.235294	0.97829	TCTTCACGGTAGCCAGGTGGTT	ACTGATAGGG TCGCCAGATGCT
PEBP1	3.73986	1.2	1.83938	GCTCTACACCTTGGTCCTGACA	GGACTGTGCC ACTGCTGATG T
SEC31A	1.9703	1.22222	3.37721	ACACAGCCGCCAGAAGATATC	ACATCAGGATGCCATGCCAACC
GLS	7.0362	1.375	3.99946	ATGGCTGCGACACTGGCTAATG	CCAGAGGAGGAGACCAGCACAT
DSP	2.80613	1.71429	4.04116	AGGGCGGAGATGGACATGGT	GCTCCTCCTCCTCGCAGTCATT
ASGR1	3.03508	3	4.60802	TCAGCTCAGAAAAGACTCCCAG	GCTGGGACTCTAGCGACTTC
PGK1	2.43556	1.85714	4.76442	GGTGTTCCGCATTCTGCAAG	GTCGACTCTCATAACGACCCG
HNF4a	13.2749	1.33333	4.93913	ATGGGCAATGACACGTCCC	CCGGCTAAATCTGCAGGAGT
CTSB	10.3232	2.8	16.0261	CCTGTCGGATGAGCTGGTCAAC	GGCAGCTTCA GGTCCTCGGTAA
COPG1	7.27392	1	10.5487	GCTCTCCGCTATGCTGCTGTTC	CCTGGACAACCACCACCTTGA
PARP1	4.88038	2.66667	11.0713	CCAAGCTGGATGGCTGCAACAT	TGGTGCTGGAAGTGGCGATGA
NQO1	37.3553	3.75	13.234	AGGACCCTTCCGGAGTAAGA	AGAGGCTGCTTGGAGCAAAA
PCK2	3.30178	3.75	13.5023	.ACAGTGAAGGTCGACTCCG	CCGCACATACCAGGTTTCCA
PSME1	5.3056	2.8	9.3616	CCGCAATGCTTATGCTGTGT	TGGGGAAAATCTGGAGTCCC
SLC2A1	2.94214	8	17.955	CACTGTCGTGTCGCTGTTTG	GGACCCTGGCTGAAGAGTTC
FSCN1	6.80273	2.16667	39.7606	AGGAGACCGACCAGGAGACCTT	TGCCATTGGACGCCCTCAGT
SULT1A3	5.25921	5.66667	43.1453	CCGAGAGCTCAGGAACATGG	GAGCAGGTCATCAGGTCGG
CES1	21.5732	8.5	28.4906	CTTGGGGGCATCCGTCCT	TTGGGTGCACATAGGAGGGT
ACSS1	3.69472	3.75	736.79	AGACAGGTGGCATCTGCATC	ATAGCCTGGGTAGGCCTTGA
DHRS2	36.8594	3	62585.2	TCAGCAAAGTGTTTCATGGGA	CACGATTCCTGCACAGTCCT
HCV NS3	-	-	-	TAGCGGCAAGAGCACTAAGG	ACGGGTTCAGGACAAGCAC
GAPDH	-	-	-	TGCACCACCAACTGCTTA	GGATGCAGGGATGATGTTC
